# Supplementary material for: Crystal structure, solvothermal synthesis, thermogravimetric studies and DFT calculations of a five-coordinate cobalt(II) compound based on the N,N-bis­(2-hy­droxy­eth­yl)glycine anion
Source: Acta Crystallogr E Crystallogr Commun. 2016 Sep 23;72(Pt 10):1463–7. doi: 10.1107/S2056989016014596 (PMC5050777; doi:10.1107/S2056989016014596)
Supplement: Supplementary file 1 [file e-72-01463-sup1.cif]

##############################################################################
#                                                                            #
# This CIF contains the data in a paper accepted for publication in          #
# Acta Crystallographica Section E. It conforms to the requirements of       #
# Notes for Authors for Acta Crystallographica Section E, and has been       #
# peer reviewed under the auspices of the IUCr Commission on Journals.       #
#                                                                            #
# Full details of the Crystallographic Information File format               #
# are given in the paper "The Crystallographic Information File (CIF):       #
# a New Standard Archive File for Crystallography" by S. R. Hall, F. H.      #
# Allen and I. D. Brown [Acta Cryst. (1991), A47, 655-685].                  #
#                                                                            #
# The current version of the core CIF dictionary is obtainable from          #
# ftp://ftp.iucr.org/pub/cif_core.dic.                                       #
#                                                                            #
# Software is freely available for graphical display of the structure(s)     #
# in this CIF. For information consult the CIF software page                 #
# http://www.iucr.org/resources/cif/software.                                #
#                                                                            #
# This file may be used for bona fide research purposes within the           #
# scientific community so long as proper attribution is given to the journal # 
# article from which it was obtained.                                        #
#                                                                            #
##############################################################################
data_I
_database_code_depnum_ccdc_archive 'CCDC 1504322'
_audit_creation_method
;
Olex2 1.2
(compiled 2016.02.19 svn.r3266 for OlexSys, GUI svn.r5155)
;
_journal_date_recd_electronic     2016-08-04
_journal_date_accepted     2016-09-14
_journal_name_full     'Acta Crystallographica, Section E'
_journal_year     2016
_journal_volume     72
_journal_issue     10
_journal_page_first     1463
_journal_page_last     1467
_journal_paper_category     GM
_journal_paper_doi     10.1107/S2056989016014596
_journal_coeditor_code     LH5821
_publ_contact_author_name     'Zhou, Yanling'
_publ_contact_author_address
;
Guangxi University, 100 Daxue Rd., Nanning, 530004, China
;
_publ_contact_author_email     'zyl8289@126.com'
_publ_contact_author_fax     '86-0771-3233718'
_publ_contact_author_phone     '86-0771-3233718'
_publ_section_title
;
Crystal structure, solvothermal synthesis, thermogravimetric studies and DFT
calculations of a five-coordinate cobalt(II) compound based on the
<i>N</i>,<i>N</i>-bis(2-hydroxyethyl)glycine anion
;
_publ_section_title_footnote     .
loop_
    _publ_author_name
    _publ_author_footnote
    _publ_author_address
    'Zhou, Yanling' .
;
School of Chemistry and Chemical Engineering
Guangxi University
Nanning
530004
People's Republic of China
Guangxi Experiment Centre of Science and Technology
Guangxi University
Nanning
530004
People's Republic of China
;
    'Liu, Xianrong' .
;
School of Chemistry and Chemical Engineering
Guangxi University
Nanning
530004
People's Republic of China
;
    'Wang, Qijun' .
;
School of Chemistry and Chemical Engineering,
Guangxi University, Nanning,
530004,
People's Republic of China
;
    'Wang, Lisheng' .
;
School of Chemistry and Chemical Engineering,
Guangxi University, Nanning,
530004,
People's Republic of China
;
    'Song, Baoling' .
;
School of Chemistry and Chemical Engineering,
Guangxi University, Nanning,
530004,
People's Republic of China
;
_publ_section_synopsis
;
The molecular structure of the title compound confirms the findings of FTIR,
elemental analysis, ESI--MS analysis and TG analysis. By using the density
functional theory (DFT) (B3LYP) method with 6-31G(d) basis set, the structure
has been calculated and optimized. In the crystal, two types of O---H...O
hydrogen bonds connect the molecules, forming a two-dimensional network
parallel to (001).
;
_chemical_name_systematic
;
[<i>N</i>,<i>N</i>-Bis(2-hydroxyethyl)glycinato]chloridocobalt(II)
;
_chemical_name_common     ?
_chemical_formula_moiety     'C6 H12 Cl Co N O4'
_chemical_formula_sum     'C6 H12 Cl Co N O4'
_chemical_formula_iupac     '[Co (C6 H12 N O4) Cl]'
_chemical_formula_weight     256.55
_chemical_melting_point     ?
_shelx_space_group_comment
;
The symmetry employed for this shelxl refinement is uniquely defined
by the following loop, which should always be used as a source of
symmetry information in preference to the above space-group names.
They are only intended as comments.
;
_space_group_crystal_system     orthorhombic
_space_group_name_H-M_alt     'P b c a'
_space_group_name_Hall     '-P 2ac 2ab'
loop_
    _space_group_symop_operation_xyz
    'x, y, z'
    '-x+1/2, -y, z+1/2'
    'x+1/2, -y+1/2, -z'
    '-x, y+1/2, -z+1/2'
    '-x, -y, -z'
    'x-1/2, y, -z-1/2'
    '-x-1/2, y-1/2, z'
    'x, -y-1/2, z-1/2'
_cell_length_a     8.3925(9)
_cell_length_b     14.0939(15)
_cell_length_c     15.8448(17)
_cell_angle_alpha     90
_cell_angle_beta     90
_cell_angle_gamma     90
_cell_volume     1874.2(3)
_cell_formula_units_Z     8
_cell_measurement_reflns_used     9897
_cell_measurement_theta_min     2.57
_cell_measurement_theta_max     26.38
_cell_measurement_temperature     296(2)
_exptl_crystal_description     prism
_exptl_crystal_colour     'purple'
_exptl_crystal_size_max     0.84
_exptl_crystal_size_mid     0.27
_exptl_crystal_size_min     0.24
_exptl_crystal_density_diffrn     1.818
_exptl_crystal_density_meas     .
_exptl_crystal_density_method     ?
_exptl_crystal_F_000     1048
_exptl_absorpt_coefficient_mu     2.098
_exptl_absorpt_correction_type     multi-scan
_exptl_absorpt_process_details
;
(SADABS; Bruker, 2004)
;
_shelx_estimated_absorpt_T_min     0.272
_shelx_estimated_absorpt_T_max     0.633
_exptl_absorpt_correction_T_min     0.512
_exptl_absorpt_correction_T_max     0.604
_diffrn_ambient_temperature     296.15
_diffrn_radiation_type     MoK\a
_diffrn_radiation_wavelength     0.71073
_diffrn_radiation_monochromator     'graphite'
_diffrn_measurement_device_type     'Bruker APEXII CCD'
_diffrn_measurement_method     '\f and \w scans'
_diffrn_detector_area_resol_mean     ?
_diffrn_reflns_number     15130
_diffrn_reflns_av_R_equivalents     0.0205
_diffrn_reflns_theta_min     2.571
_diffrn_reflns_theta_max     26.392
_diffrn_reflns_theta_full     26.000
_diffrn_measured_fraction_theta_max     1.000
_diffrn_measured_fraction_theta_full     1.000
_diffrn_reflns_limit_h_min     -10
_diffrn_reflns_limit_h_max     10
_diffrn_reflns_limit_k_min     -17
_diffrn_reflns_limit_k_max     17
_diffrn_reflns_limit_l_min     -19
_diffrn_reflns_limit_l_max     19
_diffrn_standards_number     0
_refine_special_details     ?
_reflns_number_total     1933
_reflns_number_gt     1854
_reflns_threshold_expression     'I > 2\s(I)'
_refine_ls_structure_factor_coef     Fsqd
_refine_ls_matrix_type     full
_refine_ls_R_factor_all     0.0260
_refine_ls_R_factor_gt     0.0252
_refine_ls_wR_factor_gt     0.0650
_refine_ls_wR_factor_ref     0.0656
_refine_ls_goodness_of_fit_ref     1.135
_refine_ls_restrained_S_all     1.142
_refine_ls_number_reflns     1933
_refine_ls_number_parameters     125
_refine_ls_number_restraints     3
_refine_ls_hydrogen_treatment     mixed
_refine_ls_weighting_scheme     calc
_refine_ls_weighting_details
              'w=1/[\s^2^(Fo^2^)+(0.0300P)^2^+1.5400P] where P=(Fo^2^+2Fc^2^)/3'
_atom_sites_solution_hydrogens     mixed
_atom_sites_solution_primary     direct
_atom_sites_solution_secondary     ?
_refine_ls_shift/su_max     0.001
_refine_ls_shift/su_mean     0.000
_refine_diff_density_max     0.509
_refine_diff_density_min     -0.433
_refine_ls_extinction_method     none
_refine_ls_extinction_coef     .
loop_
    _atom_type_symbol
    _atom_type_description
    _atom_type_scat_dispersion_real
    _atom_type_scat_dispersion_imag
    _atom_type_scat_source
    'C' 'C' 0.0033 0.0016
                         'International Tables Vol C Tables 4.2.6.8 and 6.1.1.4'
    'H' 'H' 0.0000 0.0000
                         'International Tables Vol C Tables 4.2.6.8 and 6.1.1.4'
    'Cl' 'Cl' 0.1484 0.1585
                         'International Tables Vol C Tables 4.2.6.8 and 6.1.1.4'
    'Co' 'Co' 0.3494 0.9721
                         'International Tables Vol C Tables 4.2.6.8 and 6.1.1.4'
    'N' 'N' 0.0061 0.0033
                         'International Tables Vol C Tables 4.2.6.8 and 6.1.1.4'
    'O' 'O' 0.0106 0.0060
                         'International Tables Vol C Tables 4.2.6.8 and 6.1.1.4'
_computing_data_collection
;
APEX2 (Bruker, 2004)
;
_computing_cell_refinement
;
SAINT (Bruker, 2004)
;
_computing_data_reduction
;
SAINT (Bruker, 2004)
;
_computing_structure_solution
;
SIR2004 (Burla <i>et al.</i>,  2007)
;
_computing_structure_refinement
;
SHELXL2014 (Sheldrick, 2015)
;
_computing_molecular_graphics
;
<i>OLEX2</i> (Dolomanov <i>et al.</i>,  2009)
;
_computing_publication_material
;
<i>OLEX2</i> (Dolomanov <i>et al.</i>,  2009)
;
loop_
    _atom_site_type_symbol
    _atom_site_label
    _atom_site_fract_x
    _atom_site_fract_y
    _atom_site_fract_z
    _atom_site_U_iso_or_equiv
    _atom_site_adp_type
    _atom_site_calc_flag
    _atom_site_occupancy
    _atom_site_disorder_assembly
    _atom_site_disorder_group
    Co Co1 0.41813(3) 0.62528(2) 0.09419(2) 0.02152(10) Uani d 1 . .
    Cl Cl1 0.15183(6) 0.60446(4) 0.07726(4) 0.04084(15) Uani d 1 . .
    O O1 0.46124(15) 0.51884(10) 0.17919(8) 0.0254(3) Uani d 1 . .
    O O2 0.42621(16) 0.75436(10) 0.15315(9) 0.0315(3) Uani d 1 . .
    H H2 0.3575(17) 0.7980(10) 0.1454(15) 0.047 Uiso d 1 . .
    O O3 0.48651(16) 0.61778(10) -0.02717(8) 0.0320(3) Uani d 1 . .
    O O4 0.68239(18) 0.63508(9) -0.11936(9) 0.0305(3) Uani d 1 . .
    N N1 0.67257(18) 0.64315(11) 0.10881(9) 0.0226(3) Uani d 1 . .
    C C1 0.6259(2) 0.50535(15) 0.20204(13) 0.0319(4) Uani d 1 . .
    H H1A 0.6481 0.4381 0.2078 0.038 Uiso calc 1 . .
    H H1B 0.6469 0.5356 0.2559 0.038 Uiso calc 1 . .
    C C2 0.7323(2) 0.54745(14) 0.13522(13) 0.0308(4) Uani d 1 . .
    H H2A 0.8398 0.5533 0.1571 0.037 Uiso calc 1 . .
    H H2B 0.7353 0.5056 0.0866 0.037 Uiso calc 1 . .
    C C3 0.5816(2) 0.79707(15) 0.15957(15) 0.0367(5) Uani d 1 . .
    H H3A 0.5852 0.8407 0.2069 0.044 Uiso calc 1 . .
    H H3B 0.6066 0.8318 0.1084 0.044 Uiso calc 1 . .
    C C4 0.6996(2) 0.71678(15) 0.17250(13) 0.0336(4) Uani d 1 . .
    H H4A 0.8075 0.7408 0.1677 0.040 Uiso calc 1 . .
    H H4B 0.6865 0.6901 0.2285 0.040 Uiso calc 1 . .
    C C5 0.6287(2) 0.63779(12) -0.04522(12) 0.0240(4) Uani d 1 . .
    C C6 0.7392(2) 0.66736(15) 0.02554(11) 0.0301(4) Uani d 1 . .
    H H6A 0.8412 0.6359 0.0186 0.036 Uiso calc 1 . .
    H H6B 0.7571 0.7353 0.0226 0.036 Uiso calc 1 . .
    H H1 0.432(3) 0.468(2) 0.1653(18) 0.054(9) Uiso d 1 . .
loop_
    _atom_site_aniso_label
    _atom_site_aniso_U_11
    _atom_site_aniso_U_22
    _atom_site_aniso_U_33
    _atom_site_aniso_U_12
    _atom_site_aniso_U_13
    _atom_site_aniso_U_23
    Co1 0.01510(14) 0.02795(15) 0.02151(15) -0.00134(9) -0.00195(9) 0.00217(9)
    Cl1 0.0166(2) 0.0604(3) 0.0455(3) -0.0060(2) -0.0050(2) 0.0169(3)
    O1 0.0233(6) 0.0265(7) 0.0265(7) -0.0020(5) -0.0014(5) 0.0011(5)
    O2 0.0269(7) 0.0294(7) 0.0383(8) 0.0047(5) -0.0040(6) -0.0023(6)
    O3 0.0217(7) 0.0523(9) 0.0220(7) -0.0095(6) -0.0014(5) -0.0024(6)
    O4 0.0336(7) 0.0355(7) 0.0223(7) -0.0109(6) 0.0038(6) -0.0020(5)
    N1 0.0169(7) 0.0310(8) 0.0199(7) -0.0025(6) -0.0026(6) 0.0015(6)
    C1 0.0263(9) 0.0363(10) 0.0330(10) 0.0024(8) -0.0079(8) 0.0062(8)
    C2 0.0228(9) 0.0359(10) 0.0337(10) 0.0036(8) -0.0030(8) 0.0022(8)
    C3 0.0367(11) 0.0290(10) 0.0445(12) -0.0038(8) -0.0073(9) -0.0057(9)
    C4 0.0280(10) 0.0406(11) 0.0323(10) -0.0047(8) -0.0069(8) -0.0066(8)
    C5 0.0247(8) 0.0235(8) 0.0238(9) -0.0031(7) -0.0006(7) 0.0009(7)
    C6 0.0217(8) 0.0443(11) 0.0243(9) -0.0090(8) -0.0001(7) 0.0027(8)
_geom_special_details
;
 All esds (except the esd in the dihedral angle between two l.s. planes)
 are estimated using the full covariance matrix.  The cell esds are taken
 into account individually in the estimation of esds in distances, angles
 and torsion angles; correlations between esds in cell parameters are only
 used when they are defined by crystal symmetry.  An approximate (isotropic)
 treatment of cell esds is used for estimating esds involving l.s. planes.
;
loop_
    _geom_bond_atom_site_label_1
    _geom_bond_atom_site_label_2
    _geom_bond_site_symmetry_2
    _geom_bond_distance
    _geom_bond_publ_flag
    Co1 Cl1 . 2.2701(6) ?
    Co1 O1 . 2.0482(13) ?
    Co1 O2 . 2.0463(14) ?
    Co1 O3 . 2.0095(14) ?
    Co1 N1 . 2.1626(15) ?
    O1 C1 . 1.441(2) ?
    O1 H1 . 0.79(3) ?
    O2 H2 . 0.852(9) ?
    O2 C3 . 1.440(2) ?
    O3 C5 . 1.259(2) ?
    O4 C5 . 1.259(2) ?
    N1 C2 . 1.498(2) ?
    N1 C4 . 1.465(2) ?
    N1 C6 . 1.473(2) ?
    C1 H1A . 0.9700 ?
    C1 H1B . 0.9700 ?
    C1 C2 . 1.507(3) ?
    C2 H2A . 0.9700 ?
    C2 H2B . 0.9700 ?
    C3 H3A . 0.9700 ?
    C3 H3B . 0.9700 ?
    C3 C4 . 1.518(3) ?
    C4 H4A . 0.9700 ?
    C4 H4B . 0.9700 ?
    C5 C6 . 1.514(3) ?
    C6 H6A . 0.9700 ?
    C6 H6B . 0.9700 ?
loop_
    _geom_angle_atom_site_label_1
    _geom_angle_atom_site_label_2
    _geom_angle_atom_site_label_3
    _geom_angle_site_symmetry_1
    _geom_angle_site_symmetry_3
    _geom_angle
    _geom_angle_publ_flag
    O1 Co1 Cl1 . . 99.03(4) ?
    O1 Co1 N1 . . 80.82(6) ?
    O2 Co1 Cl1 . . 101.63(4) ?
    O2 Co1 O1 . . 110.19(6) ?
    O2 Co1 N1 . . 79.33(6) ?
    O3 Co1 Cl1 . . 99.28(4) ?
    O3 Co1 O1 . . 122.70(6) ?
    O3 Co1 O2 . . 118.31(6) ?
    O3 Co1 N1 . . 80.02(6) ?
    N1 Co1 Cl1 . . 179.02(5) ?
    Co1 O1 H1 . . 115(2) ?
    C1 O1 Co1 . . 115.54(11) ?
    C1 O1 H1 . . 104(2) ?
    Co1 O2 H2 . . 123.6(13) ?
    C3 O2 Co1 . . 115.72(12) ?
    C3 O2 H2 . . 108.8(12) ?
    C5 O3 Co1 . . 118.44(12) ?
    C2 N1 Co1 . . 104.78(11) ?
    C4 N1 Co1 . . 108.01(12) ?
    C4 N1 C2 . . 113.16(15) ?
    C4 N1 C6 . . 113.21(15) ?
    C6 N1 Co1 . . 107.81(11) ?
    C6 N1 C2 . . 109.38(15) ?
    O1 C1 H1A . . 109.7 ?
    O1 C1 H1B . . 109.7 ?
    O1 C1 C2 . . 109.85(15) ?
    H1A C1 H1B . . 108.2 ?
    C2 C1 H1A . . 109.7 ?
    C2 C1 H1B . . 109.7 ?
    N1 C2 C1 . . 110.66(16) ?
    N1 C2 H2A . . 109.5 ?
    N1 C2 H2B . . 109.5 ?
    C1 C2 H2A . . 109.5 ?
    C1 C2 H2B . . 109.5 ?
    H2A C2 H2B . . 108.1 ?
    O2 C3 H3A . . 110.4 ?
    O2 C3 H3B . . 110.4 ?
    O2 C3 C4 . . 106.80(16) ?
    H3A C3 H3B . . 108.6 ?
    C4 C3 H3A . . 110.4 ?
    C4 C3 H3B . . 110.4 ?
    N1 C4 C3 . . 109.51(16) ?
    N1 C4 H4A . . 109.8 ?
    N1 C4 H4B . . 109.8 ?
    C3 C4 H4A . . 109.8 ?
    C3 C4 H4B . . 109.8 ?
    H4A C4 H4B . . 108.2 ?
    O3 C5 C6 . . 118.30(16) ?
    O4 C5 O3 . . 123.00(17) ?
    O4 C5 C6 . . 118.69(17) ?
    N1 C6 C5 . . 111.54(15) ?
    N1 C6 H6A . . 109.3 ?
    N1 C6 H6B . . 109.3 ?
    C5 C6 H6A . . 109.3 ?
    C5 C6 H6B . . 109.3 ?
    H6A C6 H6B . . 108.0 ?
loop_
    _geom_torsion_atom_site_label_1
    _geom_torsion_atom_site_label_2
    _geom_torsion_atom_site_label_3
    _geom_torsion_atom_site_label_4
    _geom_torsion_site_symmetry_1
    _geom_torsion_site_symmetry_2
    _geom_torsion_site_symmetry_3
    _geom_torsion_site_symmetry_4
    _geom_torsion
    _geom_torsion_publ_flag
    Co1 O1 C1 C2 . . . . -21.0(2) ?
    Co1 O2 C3 C4 . . . . -35.2(2) ?
    Co1 O3 C5 O4 . . . . 179.97(13) ?
    Co1 O3 C5 C6 . . . . -0.7(2) ?
    Co1 N1 C2 C1 . . . . -44.47(17) ?
    Co1 N1 C4 C3 . . . . -41.12(19) ?
    Co1 N1 C6 C5 . . . . -20.64(19) ?
    O1 C1 C2 N1 . . . . 44.4(2) ?
    O2 C3 C4 N1 . . . . 49.9(2) ?
    O3 C5 C6 N1 . . . . 15.5(3) ?
    O4 C5 C6 N1 . . . . -165.10(16) ?
    C2 N1 C4 C3 . . . . -156.64(17) ?
    C2 N1 C6 C5 . . . . 92.75(18) ?
    C4 N1 C2 C1 . . . . 73.0(2) ?
    C4 N1 C6 C5 . . . . -140.06(17) ?
    C6 N1 C2 C1 . . . . -159.82(15) ?
    C6 N1 C4 C3 . . . . 78.2(2) ?
loop_
    _geom_hbond_atom_site_label_D
    _geom_hbond_atom_site_label_H
    _geom_hbond_atom_site_label_A
    _geom_hbond_site_symmetry_A
    _geom_hbond_distance_DH
    _geom_hbond_distance_HA
    _geom_hbond_distance_DA
    _geom_hbond_angle_DHA
    O2 H2 O4 3_465 0.852(9) 1.794(10) 2.6271(19) 165.2(17)
    O1 H1 O4 5_665 0.79(3) 1.89(3) 2.6567(19) 165(3)
_shelx_hkl_file
;
   1   0   0    0.00    0.01
   1   0   0    0.05    0.01
   1   0   0    0.02    0.01
   2   0   0    8.55    0.21
   2   0   0    8.67    0.23
   2   0   0    8.51    0.22
   3   0   0    0.02    0.02
   4   0   0  159.32    3.73
   5   0   0   -0.03    0.03
   5   0   0   -0.01    0.03
   5   0   0   -0.02    0.03
   6   0   0   33.52    0.79
   6   0   0   32.11    0.83
   6   0   0   33.31    0.82
   7   0   0   -0.11    0.05
   7   0   0   -0.01    0.06
   7   0   0   -0.07    0.05
   8   0   0   18.96    0.53
   8   0   0   19.43    0.51
   8   0   0   19.01    0.53
   9   0   0    0.06    0.07
   9   0   0   -0.02    0.06
   9   0   0    0.00    0.07
  10   0   0    2.26    0.18
   0  -1   0    0.02    0.00
   0   1   0    0.00    0.00
   0  -1   0    0.01    0.00
   2   1   0   28.91    0.70
   2   1   0   29.11    0.71
   2  -1   0   29.42    0.72
   2  -1   0   33.94    0.69
   2  -1   0   29.20    0.71
   2   1   0   29.26    0.69
   3   1   0   -0.01    0.02
   3   1   0    0.02    0.02
   3  -1   0   -0.01    0.02
   3   1   0   -0.01    0.02
   3  -1   0    0.02    0.02
   3  -1   0    0.00    0.03
   4  -1   0  537.16   12.81
   4  -1   0  571.26   12.55
   4   1   0  461.08   12.48
   4   1   0  580.02   12.77
   5  -1   0    0.01    0.03
   5   1   0    0.02    0.04
   5  -1   0   -0.05    0.03
   5  -1   0    0.01    0.04
   5   1   0    0.05    0.03
   5   1   0   -0.01    0.04
   6   1   0    5.37    0.19
   6   1   0    5.32    0.18
   6  -1   0    5.25    0.18
   6  -1   0    5.46    0.19
   6  -1   0    5.19    0.19
   6   1   0    5.26    0.18
   7  -1   0   -0.17    0.05
   7   1   0    0.01    0.06
   7  -1   0    0.05    0.05
   7   1   0    0.03    0.05
   7   1   0   -0.13    0.05
   7  -1   0    0.08    0.06
   8   1   0   52.38    1.25
   8   1   0   53.25    1.30
   8   1   0   51.44    1.29
   8  -1   0   53.07    1.32
   8  -1   0   51.58    1.29
   8  -1   0   52.74    1.25
   9  -1   0   -0.06    0.07
   9   1   0   -0.03    0.07
   9  -1   0    0.03    0.07
   9  -1   0   -0.02    0.07
  10   1   0   13.07    0.42
  10  -1   0   12.74    0.42
   0  -2   0    2.09    0.08
   0  -2   0    1.33    0.08
   1  -2   0    0.01    0.01
  -1  -2   0    0.04    0.01
  -1   2   0    0.01    0.01
  -1  -2   0    0.04    0.01
   1  -2   0    0.08    0.01
   1   2   0    0.06    0.01
   2  -2   0    6.62    0.17
   2   2   0    6.99    0.17
   2  -2   0    6.63    0.18
  -2   2   0    6.24    0.18
   2   2   0    6.78    0.18
  -2  -2   0    6.87    0.17
   2  -2   0    6.37    0.19
   3  -2   0    0.00    0.01
   3   2   0   -0.03    0.02
   3  -2   0    0.02    0.02
   3  -2   0    0.10    0.03
   4   2   0    1.45    0.08
   4   2   0    1.49    0.07
   4  -2   0    1.59    0.09
   4  -2   0    1.47    0.09
   5  -2   0    0.02    0.04
   5   2   0    0.00    0.02
   5   2   0    0.02    0.04
   5   2   0    0.01    0.04
   5  -2   0    0.02    0.03
   5  -2   0   -0.02    0.04
   6  -2   0   14.87    0.42
   6   2   0   15.26    0.41
   6  -2   0   15.36    0.43
   6  -2   0   15.61    0.40
   6   2   0   15.43    0.41
   6   2   0   15.67    0.41
   7  -2   0   -0.08    0.06
   7  -2   0    0.01    0.05
   7   2   0   -0.01    0.04
   7   2   0   -0.04    0.05
   7  -2   0    0.19    0.07
   8  -2   0   10.06    0.31
   8  -2   0   10.37    0.35
   8  -2   0   10.41    0.33
   8   2   0   10.49    0.33
   9  -2   0   -0.01    0.07
   9   2   0   -0.04    0.07
   9  -2   0    0.01    0.07
   9  -2   0    0.00    0.06
  10  -2   0    5.86    0.27
  10  -2   0    5.39    0.25
  10   2   0    5.12    0.25
   0  -3   0    0.09    0.02
   0   3   0    0.07    0.02
  -1  -3   0    0.02    0.01
  -1  -3   0    0.03    0.01
   1   3   0    0.02    0.02
   1  -3   0    0.01    0.02
  -1   3   0    0.01    0.02
   1  -3   0    0.03    0.02
   2  -3   0   14.94    0.35
  -2  -3   0   14.40    0.36
   2   3   0   15.02    0.36
  -2   3   0   14.30    0.37
  -2  -3   0   14.95    0.35
   3   3   0   -0.02    0.02
  -3  -3   0    0.03    0.02
  -3   3   0    0.06    0.03
   3  -3   0    0.01    0.02
   3  -3   0    0.02    0.02
   3  -3   0    0.00    0.03
   4  -3   0  275.40    6.51
   4   3   0  283.12    6.54
   4   3   0  270.87    8.01
   4  -3   0  272.80    6.68
  -4  -3   0  273.44    6.54
  -4   3   0  271.19    6.52
   5  -3   0   -0.01    0.04
   5   3   0    0.00    0.02
   5   3   0    0.14    0.04
  -5  -3   0    0.01    0.03
   5  -3   0    0.04    0.04
   5  -3   0   -0.01    0.03
   6  -3   0   21.00    0.55
   6  -3   0   21.13    0.58
   6   3   0   21.03    0.55
  -6  -3   0   21.46    0.54
   6  -3   0   21.07    0.53
   7  -3   0   -0.10    0.06
   7   3   0    0.00    0.04
   7  -3   0    0.01    0.05
   7   3   0    0.03    0.06
   7  -3   0    0.00    0.06
  -7  -3   0    0.02    0.05
   8  -3   0   66.96    1.57
   8  -3   0   66.68    1.67
   8   3   0   66.90    1.62
   8  -3   0   67.19    1.63
   9  -3   0   -0.01    0.07
  -9   3   0   -0.03    0.07
   9   3   0    0.01    0.07
   9  -3   0   -0.04    0.08
  10  -3   0    6.05    0.29
  10   3   0    6.43    0.28
 -10   3   0    6.24    0.28
  10  -3   0    6.14    0.26
 -10  -3   0    6.25    0.26
   0  -4   0  747.09   18.73
   0   4   0  663.79   19.15
   0  -4   0  802.13   19.06
   1   4   0   -0.04    0.03
   1  -4   0   -0.07    0.03
  -1  -4   0   -0.01    0.02
  -2  -4   0    0.89    0.06
   2  -4   0    1.07    0.07
   2   4   0    1.05    0.06
   2  -4   0    0.88    0.05
  -2   4   0    0.85    0.06
   3  -4   0    0.17    0.03
  -3  -4   0    0.01    0.03
  -3   4   0   -0.04    0.03
   4  -4   0  129.83    3.05
   4   4   0  129.54    2.99
  -4   4   0  128.16    2.98
   4  -4   0  120.43    2.92
  -4  -4   0  131.73    3.04
  -4  -4   0  128.35    2.90
   5   4   0    0.07    0.04
  -5  -4   0    0.07    0.05
   5  -4   0    0.06    0.05
  -5   4   0    0.01    0.05
  -5  -4   0    0.01    0.03
   5  -4   0   -0.04    0.05
  -6  -4   0    1.00    0.07
   6  -4   0    0.92    0.11
   6  -4   0    0.92    0.09
   6  -4   0    0.99    0.08
   6   4   0    0.90    0.09
  -6   4   0    1.19    0.10
  -7  -4   0    0.04    0.06
   7  -4   0    0.01    0.05
   7  -4   0   -0.16    0.07
  -7   4   0    0.08    0.07
   7   4   0    0.01    0.06
   7  -4   0    0.08    0.07
   8  -4   0    4.38    0.19
   8   4   0    4.50    0.20
  -8   4   0    4.39    0.22
   8  -4   0    4.39    0.21
   8  -4   0    5.05    0.23
  -8  -4   0    4.44    0.21
   9  -4   0    0.08    0.08
   9  -4   0    0.01    0.08
   9   4   0    0.01    0.07
  -9  -4   0   -0.08    0.07
  -9   4   0    0.01    0.08
  10  -4   0    0.09    0.10
 -10  -4   0    0.11    0.09
 -10   4   0   -0.10    0.09
   0  -5   0   -0.01    0.02
   1  -5   0    0.00    0.03
   1   5   0   -0.02    0.01
  -1  -5   0    0.00    0.02
   2  -5   0    7.98    0.23
  -2   5   0    7.81    0.23
  -2  -5   0    7.86    0.19
  -2  -5   0    8.00    0.22
   3  -5   0    0.01    0.02
   3   5   0    0.18    0.04
  -3   5   0    0.05    0.04
   3  -5   0    0.06    0.04
  -3  -5   0    0.12    0.04
  -4  -5   0   95.02    2.18
   4  -5   0   96.24    2.29
  -4   5   0   95.47    2.24
   4   5   0   95.26    2.23
   4  -5   0   94.74    2.17
   5   5   0    0.16    0.05
  -5   5   0    0.02    0.05
  -5  -5   0    0.05    0.05
   5  -5   0    0.10    0.04
  -5  -5   0    0.01    0.02
   5  -5   0    0.06    0.06
   6  -5   0    0.37    0.08
  -6   5   0    0.31    0.07
  -6  -5   0    0.32    0.07
   6   5   0    0.30    0.06
   6  -5   0    0.37    0.06
  -7   5   0    0.12    0.07
   7  -5   0    0.10    0.05
   7  -5   0   -0.04    0.08
  -7  -5   0    0.08    0.07
   7   5   0    0.12    0.06
   8  -5   0   42.05    1.03
   8  -5   0   43.41    1.12
   8   5   0   43.80    1.07
  -8   5   0   41.65    1.08
  -8  -5   0   41.99    1.05
  -9  -5   0   -0.10    0.08
   9  -5   0    0.01    0.09
   9   5   0    0.05    0.07
  -9   5   0   -0.07    0.08
 -10   5   0    3.70    0.23
  10  -5   0    3.96    0.24
 -10  -5   0    3.95    0.22
   0  -6   0    5.51    0.17
   0   6   0    5.65    0.18
   0  -6   0    5.70    0.18
  -1   6   0   -0.01    0.01
  -1  -6   0    0.03    0.02
   1  -6   0    0.02    0.03
   1  -6   0    0.07    0.03
  -1  -6   0    0.01    0.02
   1   6   0    0.06    0.03
  -2  -6   0    1.00    0.07
  -2  -6   0    1.40    0.05
  -2   6   0    1.32    0.08
   2   6   0    1.31    0.08
   2  -6   0    1.34    0.08
   2  -6   0    1.36    0.07
   3   6   0    0.06    0.04
  -3   6   0    0.12    0.05
   3  -6   0   -0.07    0.04
   3  -6   0    0.05    0.04
  -3  -6   0    0.09    0.05
  -4  -6   0    3.23    0.14
  -4   6   0    3.29    0.15
   4  -6   0    3.35    0.13
   4   6   0    3.36    0.14
   5  -6   0    0.07    0.04
   5  -6   0   -0.07    0.05
  -5  -6   0    0.07    0.05
  -5   6   0    0.24    0.07
   6   6   0    2.48    0.14
  -6  -6   0    2.64    0.15
  -6   6   0    2.47    0.15
   6  -6   0    2.30    0.16
   6  -6   0    2.65    0.13
   7  -6   0    0.02    0.05
  -7   6   0    0.05    0.07
  -7  -6   0    0.04    0.07
   7   6   0   -0.02    0.06
   7  -6   0    0.00    0.08
   8   6   0    1.23    0.12
  -8   6   0    1.17    0.13
   8  -6   0    1.23    0.13
   8  -6   0    0.99    0.13
  -8  -6   0    1.33    0.13
  -9  -6   0   -0.07    0.08
   9  -6   0   -0.07    0.09
  -9   6   0   -0.05    0.09
   9   6   0    0.03    0.08
   0  -7   0    0.05    0.04
   0  -7   0    0.24    0.04
  -1  -7   0    0.27    0.05
   1  -7   0    0.04    0.05
  -1  -7   0    0.14    0.04
  -2  -7   0   33.02    0.78
   2   7   0   32.27    0.80
   2  -7   0   31.94    0.78
   2  -7   0   33.07    0.82
  -3  -7   0    0.07    0.05
   3  -7   0    0.00    0.05
   3  -7   0   -0.01    0.03
  -3   7   0    0.09    0.05
   3   7   0    0.02    0.04
  -4  -7   0  178.83    4.05
  -4   7   0  181.19    4.16
   4   7   0  176.99    5.01
   4  -7   0  178.57    4.14
  -5   7   0    0.06    0.06
   5   7   0    0.19    0.05
  -5  -7   0    0.02    0.06
   5  -7   0    0.22    0.05
   5  -7   0    0.01    0.04
   6  -7   0   11.20    0.38
   6  -7   0   11.56    0.33
  -6  -7   0   11.36    0.34
  -6   7   0   11.56    0.36
   6   7   0   11.85    0.35
   7  -7   0    0.01    0.06
   7  -7   0   -0.13    0.09
  -7   7   0    0.03    0.08
   7   7   0    0.02    0.07
  -7  -7   0    0.18    0.08
  -8   7   0   92.29    2.23
   8   7   0   91.35    2.22
   8  -7   0   93.86    2.30
  -8  -7   0   92.24    2.17
  -9   7   0    0.04    0.10
   9   7   0    0.20    0.09
   9  -7   0    0.11    0.10
  -9  -7   0   -0.05    0.09
   0   8   0  740.65   17.90
   0  -8   0  747.80   17.40
   0  -8   0  809.27   18.15
   1   8   0    0.21    0.05
  -1  -8   0    0.02    0.04
  -1  -8   0    0.07    0.05
   1  -8   0    0.12    0.05
   1  -8   0    0.01    0.05
  -1   8   0    0.06    0.05
  -2  -8   0  101.28    2.35
   2   8   0   96.08    2.33
   2  -8   0  101.74    2.38
   2  -8   0   98.02    2.27
   3  -8   0    0.03    0.04
   3  -8   0   -0.07    0.05
   3   8   0    0.03    0.05
  -3   8   0    0.21    0.06
  -3  -8   0    0.08    0.04
   4  -8   0   82.62    2.04
   4   8   0   86.09    1.99
   4  -8   0   84.01    1.93
  -4   8   0   83.61    2.00
  -4  -8   0   82.71    1.94
   5  -8   0   -0.02    0.07
   5   8   0    0.11    0.06
   5  -8   0    0.22    0.06
  -5   8   0    0.10    0.07
  -5  -8   0    0.06    0.07
   6  -8   0   16.04    0.49
  -6  -8   0   15.34    0.44
   6  -8   0   15.66    0.43
   6   8   0   15.27    0.45
  -6   8   0   16.04    0.47
  -7   8   0    0.00    0.08
   7  -8   0   -0.01    0.06
   7   8   0    0.16    0.08
  -7  -8   0   -0.04    0.07
   7  -8   0   -0.25    0.08
  -8  -8   0   13.21    0.42
   8   8   0   13.08    0.42
   8  -8   0   13.39    0.47
  -8   8   0   13.42    0.44
  -9  -8   0    0.00    0.09
   9  -8   0   -0.07    0.10
  -9   8   0    0.07    0.10
   0  -9   0    0.10    0.05
   0   9   0    0.04    0.05
  -1  -9   0    0.22    0.06
   1   9   0    0.26    0.06
   1  -9   0    0.13    0.05
  -1   9   0    0.06    0.05
   1  -9   0    0.03    0.05
  -1  -9   0    0.00    0.04
   2   9   0   57.18    1.41
  -2  -9   0   60.52    1.39
   2  -9   0   57.94    1.43
   2  -9   0   58.24    1.37
   3  -9   0    0.04    0.05
  -3   9   0   -0.03    0.04
   3  -9   0   -0.05    0.06
  -3  -9   0   -0.01    0.02
   3   9   0    0.00    0.05
  -4   9   0  161.42    3.77
  -4  -9   0  159.63    3.66
   4  -9   0  163.55    3.85
   4  -9   0  160.22    3.66
   4   9   0  160.15    3.76
   5  -9   0   -0.05    0.07
   5   9   0    0.01    0.06
   5  -9   0    0.38    0.07
  -5  -9   0    0.15    0.07
  -5   9   0    0.00    0.07
   6   9   0    6.14    0.24
  -6  -9   0    6.45    0.25
   6  -9   0    6.72    0.28
  -6   9   0    6.45    0.26
   6  -9   0    6.41    0.23
  -7   9   0    0.17    0.09
  -7  -9   0    0.23    0.09
   7  -9   0   -0.01    0.06
   7  -9   0   -0.07    0.10
   7   9   0    0.05    0.08
  -8  -9   0   11.22    0.38
   8  -9   0   11.33    0.43
   8   9   0   12.01    0.39
  -8   9   0   11.65    0.41
   9  -9   0   -0.06    0.11
  -9  -9   0   -0.04    0.09
  -9   9   0    0.00    0.10
   0 -10   0    0.04    0.05
   0 -10   0    0.12    0.05
   0  10   0    0.17    0.06
   1 -10   0    0.04    0.05
   1 -10   0    0.01    0.05
  -1 -10   0    0.06    0.04
  -1 -10   0    0.02    0.06
   1  10   0    0.01    0.05
  -1  10   0    0.02    0.05
   2 -10   0    5.53    0.21
  -2 -10   0    5.64    0.17
   2  10   0    5.39    0.21
   2 -10   0    5.28    0.20
  -3 -10   0    0.25    0.07
   3 -10   0    0.21    0.06
  -3  10   0    0.42    0.08
   3 -10   0   -0.03    0.07
   3  10   0    0.19    0.07
  -4 -10   0    3.00    0.16
  -4  10   0    2.87    0.17
   4 -10   0    3.06    0.15
   4 -10   0    3.12    0.18
   4  10   0    2.87    0.16
  -5 -10   0    0.33    0.09
   5  10   0    0.23    0.08
  -5  10   0    0.15    0.09
   5 -10   0    0.03    0.09
   5 -10   0    0.21    0.07
   6 -10   0    9.26    0.30
   6 -10   0    8.90    0.35
  -6  10   0    9.20    0.33
  -6 -10   0    9.30    0.32
   6  10   0    9.41    0.32
  -7  10   0   -0.02    0.09
   7  10   0   -0.08    0.08
   7 -10   0   -0.06    0.10
  -7 -10   0   -0.04    0.08
  -8 -10   0    1.10    0.14
   8 -10   0    0.72    0.15
  -8  10   0    0.70    0.13
   8  10   0    0.87    0.13
   0 -11   0   -0.01    0.06
   0  11   0    0.18    0.07
   0 -11   0    0.09    0.05
   1 -11   0    0.21    0.06
  -1  11   0    0.26    0.07
   1  11   0    0.14    0.06
  -1 -11   0    0.28    0.07
   1 -11   0    0.09    0.06
  -1 -11   0    0.01    0.05
  -2  11   0    2.09    0.15
   2 -11   0    1.82    0.14
   2 -11   0    2.03    0.13
   2  11   0    1.96    0.14
  -2 -11   0    2.17    0.14
  -3 -11   0    0.16    0.07
   3  11   0    0.13    0.07
   3 -11   0    0.17    0.06
  -3  11   0    0.17    0.08
   3 -11   0    0.10    0.08
  -4 -11   0   37.74    0.94
   4 -11   0   38.06    0.99
   4  11   0   37.39    0.97
   4 -11   0   36.69    0.94
  -4  11   0   38.26    0.97
   5  11   0   -0.05    0.07
   5 -11   0    0.15    0.07
  -5  11   0   -0.02    0.08
   5 -11   0    0.09    0.09
  -5 -11   0    0.12    0.08
  -6  11   0    5.79    0.26
   6 -11   0    5.62    0.23
   6  11   0    5.70    0.25
   6 -11   0    5.50    0.27
  -6 -11   0    5.68    0.25
   7  11   0    0.06    0.09
   7 -11   0   -0.05    0.11
  -7  11   0    0.04    0.10
   8  11   0    5.00    0.26
  -8  11   0    5.36    0.28
   8 -11   0    5.21    0.31
  -8 -11   0    4.78    0.25
   0 -12   0  114.61    2.77
   0  12   0  115.39    2.76
   0 -12   0  118.54    2.68
   1 -12   0    0.12    0.07
  -1  12   0    0.15    0.08
   1  12   0    0.22    0.07
  -1 -12   0    0.21    0.08
   1 -12   0    0.12    0.06
   2 -12   0   10.28    0.34
   2  12   0   10.40    0.34
  -2 -12   0   10.22    0.33
   2 -12   0   10.34    0.33
  -2  12   0   10.56    0.35
   3 -12   0    0.02    0.06
  -3 -12   0    0.11    0.08
   3  12   0    0.04    0.07
  -3  12   0    0.05    0.08
   3 -12   0   -0.07    0.07
   4 -12   0    7.06    0.29
  -4  12   0    7.61    0.29
   4 -12   0    6.78    0.26
  -4 -12   0    7.26    0.27
   4  12   0    7.13    0.28
  -5 -12   0    0.02    0.08
  -5  12   0   -0.04    0.09
   5  12   0   -0.01    0.07
   5 -12   0    0.02    0.10
   5 -12   0    0.04    0.07
   6  12   0   20.09    0.60
   6 -12   0   20.13    0.62
   6 -12   0   19.36    0.57
  -6  12   0   20.92    0.61
  -6 -12   0   20.23    0.58
   7  12   0    0.07    0.09
   7 -12   0    0.08    0.11
  -7 -12   0    0.09    0.10
  -7  12   0    0.13    0.12
   0  13   0    0.27    0.08
   0 -13   0    0.30    0.08
   0 -13   0    0.31    0.07
   1 -13   0    0.04    0.07
   1 -13   0    0.08    0.07
   1  13   0    0.09    0.07
  -1 -13   0    0.24    0.08
  -1  13   0    0.07    0.08
   2  13   0    3.88    0.20
  -2 -13   0    3.91    0.20
   2 -13   0    3.66    0.19
   2 -13   0    3.97    0.20
  -2  13   0    3.84    0.21
   3  13   0    0.13    0.08
  -3  13   0    0.07    0.08
   3 -13   0    0.14    0.07
  -3 -13   0    0.18    0.09
   3 -13   0   -0.05    0.08
  -4  13   0    7.80    0.32
   4  13   0    7.26    0.30
   4 -13   0    7.60    0.29
  -4 -13   0    8.27    0.30
   4 -13   0    8.31    0.32
   5 -13   0    0.00    0.07
   5 -13   0   -0.05    0.10
  -5 -13   0   -0.01    0.09
   5  13   0   -0.04    0.08
  -5  13   0    0.01    0.09
   6 -13   0    3.97    0.25
   6  13   0    3.96    0.23
  -6  13   0    4.07    0.26
  -6 -13   0    4.26    0.24
   7  13   0    0.15    0.10
  -7  13   0    0.12    0.12
   7 -13   0    0.21    0.13
  -7 -13   0    0.16    0.12
   0  14   0    0.17    0.08
   0 -14   0    0.07    0.07
  -1 -14   0    0.10    0.08
   1 -14   0    0.03    0.07
   1  14   0    0.12    0.08
   1 -14   0    0.00    0.07
  -1  14   0    0.02    0.08
   2 -14   0    1.03    0.12
   2  14   0    1.02    0.12
  -2  14   0    0.83    0.12
  -2 -14   0    0.97    0.12
   2 -14   0    0.88    0.11
   3  14   0    0.37    0.10
  -3 -14   0    0.58    0.11
   3 -14   0    0.30    0.09
  -3  14   0    0.50    0.11
   3 -14   0    0.19    0.10
   4  14   0    1.43    0.16
  -4  14   0    1.74    0.17
   4 -14   0    1.37    0.15
   4 -14   0    1.56    0.16
  -4 -14   0    1.54    0.15
  -5  14   0    0.08    0.11
   5  14   0    0.01    0.09
   5 -14   0    0.11    0.09
  -5 -14   0    0.19    0.11
   5 -14   0   -0.02    0.10
  -6  14   0    0.19    0.12
  -6 -14   0    0.16    0.11
   6 -14   0    0.13    0.12
   6  14   0    0.14    0.10
   0  15   0    0.03    0.09
   0 -15   0   -0.02    0.08
   1  15   0    0.25    0.10
   1 -15   0    0.23    0.09
  -1 -15   0    0.33    0.10
  -2  15   0   21.24    0.63
   2 -15   0   22.02    0.61
   2  15   0   21.82    0.63
  -2 -15   0   20.60    0.60
   2 -15   0   21.16    0.62
   3 -15   0    0.09    0.10
   3 -15   0    0.30    0.09
  -3  15   0    0.11    0.11
   3  15   0    0.10    0.09
  -3 -15   0    0.17    0.11
   4  15   0    8.38    0.34
   4 -15   0    8.66    0.33
   4 -15   0    8.28    0.35
  -4  15   0    8.32    0.36
  -4 -15   0    8.44    0.34
   5  15   0    0.11    0.10
  -5  15   0    0.09    0.12
  -5 -15   0    0.17    0.12
   5 -15   0    0.02    0.11
   5 -15   0    0.16    0.10
   0 -16   0   30.01    0.81
   0  16   0   30.48    0.84
  -1  16   0    0.11    0.10
  -1 -16   0    0.07    0.09
   1 -16   0    0.02    0.09
   1  16   0    0.07    0.10
   2 -16   0   13.50    0.45
   2 -16   0   13.17    0.44
  -2  16   0   13.75    0.47
   2  16   0   13.79    0.47
  -2 -16   0   12.88    0.44
   3 -16   0   -0.05    0.09
   3  16   0    0.08    0.09
  -3  16   0    0.27    0.12
  -3 -16   0    0.01    0.10
   3 -16   0    0.11    0.09
  -4  16   0    6.02    0.32
   4 -16   0    5.85    0.29
   4  16   0    5.88    0.30
  -4 -16   0    5.40    0.29
   4 -16   0    5.62    0.28
   0 -17   0    0.16    0.10
   0  17   0    0.07    0.10
  -1 -17   0    0.17    0.10
   1 -17   0    0.22    0.10
  -1  17   0    0.19    0.11
   1  17   0    0.16    0.10
  -2 -17   0   11.11    0.41
   2 -17   0   11.96    0.42
   2  17   0   11.60    0.43
  -2  17   0   11.11    0.43
   0   0  -1   -0.28    0.01
   1   0  -1    0.01    0.01
   1   0   1    0.04    0.01
   1   0   1    0.03    0.01
   1   0  -1    0.05    0.01
   2   0  -1    0.02    0.02
   2   0  -1    0.09    0.02
   2   0  -1    0.01    0.02
   2   0   1    0.02    0.02
   2   0   1    0.02    0.01
   2   0   1    0.01    0.01
   3   0   1    0.03    0.02
   3   0  -1    0.09    0.03
   3   0   1    0.01    0.02
   3   0  -1    0.02    0.02
   3   0  -1   -0.02    0.02
   3   0   1    0.03    0.02
   4   0   1    0.01    0.03
   4   0  -1    0.00    0.01
   4   0  -1   -0.04    0.04
   4   0   1   -0.03    0.04
   4   0   1   -0.04    0.02
   4   0  -1   -0.02    0.01
   5   0  -1    0.01    0.03
   5   0  -1   -0.02    0.03
   5   0   1    0.18    0.05
   5   0  -1    0.17    0.04
   5   0   1   -0.03    0.03
   5   0   1   -0.02    0.03
   6   0  -1    0.02    0.04
   6   0   1   -0.03    0.04
   6   0   1    0.13    0.05
   6   0  -1    0.03    0.04
   6   0   1    0.04    0.04
   6   0  -1    0.00    0.04
   7   0  -1   -0.06    0.06
   7   0  -1   -0.04    0.05
   7   0   1   -0.08    0.05
   7   0   1   -0.10    0.05
   7   0  -1    0.01    0.06
   7   0   1   -0.01    0.06
   8   0  -1   -0.07    0.06
   8   0   1   -0.01    0.06
   8   0  -1    0.30    0.08
   8   0   1   -0.09    0.07
   8   0  -1   -0.08    0.06
   8   0   1   -0.11    0.06
   9   0  -1    0.00    0.07
   9   0   1    0.41    0.09
   9   0  -1   -0.03    0.06
   9   0  -1   -0.03    0.07
  10   0   1    0.04    0.09
  10   0  -1    0.07    0.09
  10   0  -1    0.07    0.08
   0   1   1    0.04    0.01
   0  -1  -1    0.02    0.01
   0   1   1    0.03    0.01
   0   1  -1    0.04    0.01
   1   1  -1  326.05    7.88
  -1   1   1  313.37    7.99
   1  -1   1  281.12    8.57
   1  -1   1  334.71    7.65
  -1  -1  -1  319.87    7.97
   1   1   1  338.59    7.90
  -1  -1   1  329.63    8.17
   1  -1  -1  322.81    8.01
   2   1  -1    3.53    0.10
   2   1  -1    3.54    0.10
   2   1  -1    3.58    0.10
   2  -1   1    3.51    0.11
   2  -1   1    3.67    0.11
   2  -1   1    3.66    0.09
  -2  -1   1    3.56    0.10
   2  -1  -1    3.56    0.10
   2   1   1    3.43    0.10
   2  -1  -1    3.42    0.10
   2   1   1    3.73    0.11
   2  -1  -1    3.50    0.11
   3  -1   1   34.55    0.84
   3   1  -1   35.20    0.83
   3  -1   1   34.29    0.79
   3   1  -1   34.76    0.81
   3   1   1   34.92    0.79
   3  -1  -1   34.98    0.80
   3  -1  -1   35.03    0.82
   3  -1  -1   31.88    0.84
   3   1   1   34.89    0.83
   4  -1   1  150.34    3.91
   4  -1   1  170.40    3.85
   4   1  -1  149.28    3.94
   4   1  -1  168.59    3.77
   4  -1   1  165.35    3.77
   4  -1  -1  154.58    3.74
   4   1   1  167.98    3.85
   4  -1  -1  168.81    3.98
   4   1   1  168.92    3.92
   5  -1   1    5.67    0.17
   5   1  -1    5.98    0.18
   5   1  -1    5.71    0.18
   5  -1   1    5.74    0.19
   5  -1   1    5.71    0.19
   5   1  -1    5.81    0.18
   5  -1  -1    5.69    0.18
   5   1   1    5.84    0.19
   5   1   1    5.68    0.17
   5  -1  -1    5.69    0.18
   6  -1   1   17.97    0.49
   6   1  -1   18.18    0.47
   6   1  -1   17.96    0.48
   6  -1   1   17.64    0.45
   6   1  -1   18.04    0.47
   6  -1   1   17.78    0.48
   6  -1  -1   17.99    0.49
   6   1   1   17.75    0.46
   6   1   1   18.09    0.48
   6  -1  -1   17.81    0.46
   6   1   1   18.34    0.48
   6  -1  -1   18.41    0.47
   7  -1   1   70.28    1.71
   7  -1   1   70.16    1.62
   7   1  -1   71.72    1.70
   7   1  -1   70.04    1.63
   7   1  -1   69.26    1.66
   7  -1   1   68.27    1.67
   7  -1  -1   69.34    1.71
   7   1   1   70.16    1.69
   7   1   1   69.28    1.67
   7  -1  -1   69.09    1.66
   7  -1  -1   69.89    1.63
   8   1  -1   10.97    0.34
   8  -1   1   10.81    0.35
   8  -1   1   11.18    0.35
   8  -1   1   11.20    0.33
   8   1  -1   11.24    0.34
   8   1  -1   10.77    0.34
   8  -1  -1   11.13    0.34
   8   1   1   11.07    0.34
   8   1   1   10.99    0.35
   8  -1  -1   11.49    0.36
   8  -1  -1   11.27    0.34
   9   1  -1    6.43    0.25
   9  -1   1    6.32    0.26
   9   1  -1    6.41    0.25
   9  -1   1    6.39    0.26
   9  -1  -1    6.85    0.26
   9  -1  -1    6.16    0.24
   9   1   1    6.31    0.26
   9  -1  -1    6.65    0.25
  10  -1   1    7.70    0.30
  10  -1  -1    7.59    0.30
  10   1   1    7.72    0.30
   0  -2  -1  321.16    7.95
   0  -2   1  313.21    7.94
   0  -2   1  314.18    8.28
   0   2  -1  290.71    8.26
  -1  -2  -1    2.85    0.08
   1  -2   1    3.03    0.08
  -1   2   1    2.64    0.09
   1   2  -1    3.08    0.08
  -1  -2   1    3.08    0.08
   1  -2  -1    2.99    0.09
   1   2   1    2.58    0.09
   1  -2  -1    3.04    0.09
   2   2  -1    0.11    0.02
  -2  -2  -1    0.08    0.02
   2  -2   1    0.09    0.03
   2  -2   1    0.07    0.02
   2  -2   1    0.10    0.02
  -2  -2   1    0.09    0.02
   2   2   1    0.06    0.01
   2   2   1    0.14    0.02
   2  -2  -1    0.06    0.02
   2  -2  -1    0.04    0.02
   3   2  -1  545.47   14.01
  -3   2   1  535.38   12.70
   3  -2   1  552.18   12.33
   3  -2  -1  538.17   12.38
   3  -2  -1  542.09   12.70
  -3  -2   1  565.62   12.91
   3   2   1  549.82   13.98
   4   2  -1   27.45    0.65
   4   2  -1   27.23    0.66
   4  -2   1   26.77    0.68
   4  -2   1   26.25    0.63
   4  -2   1   27.88    0.67
   4   2   1   27.17    0.66
   4  -2  -1   26.42    0.66
  -4  -2   1   27.07    0.66
   4  -2  -1   26.00    0.64
   4   2   1   27.14    0.66
   4  -2  -1   27.24    0.68
   5  -2   1   14.42    0.38
   5   2  -1   15.44    0.40
   5  -2   1   15.33    0.42
   5  -2   1   15.55    0.41
   5   2  -1   15.70    0.40
   5  -2  -1   15.41    0.39
   5  -2  -1   15.27    0.42
   5  -2  -1   15.25    0.40
   5   2   1   15.60    0.41
   6   2  -1   19.23    0.51
   6  -2   1   19.91    0.54
   6   2  -1   19.94    0.51
   6  -2   1   19.68    0.52
   6  -2   1   19.50    0.49
   6   2  -1   19.66    0.51
   6  -2  -1   19.59    0.50
   6   2   1   20.49    0.51
   6  -2  -1   19.59    0.54
   6  -2  -1   19.96    0.52
   6   2   1   19.86    0.52
  -6  -2   1   19.66    0.51
   7  -2   1    2.41    0.15
   7   2  -1    2.50    0.13
   7   2  -1    2.09    0.13
   7   2  -1    2.10    0.14
   7  -2   1    2.48    0.14
   7  -2   1    1.91    0.12
   7  -2  -1    2.23    0.14
   7   2   1    2.36    0.14
   7  -2  -1    2.24    0.15
   7  -2  -1    2.59    0.14
   7   2   1    2.58    0.12
  -7  -2   1    2.46    0.13
   8  -2   1    4.24    0.20
   8   2  -1    4.32    0.19
   8  -2   1    4.58    0.18
   8  -2   1    4.28    0.21
   8  -2  -1    4.25    0.19
   8  -2  -1    4.02    0.20
   8   2   1    4.51    0.20
   8  -2  -1    4.37    0.20
   9  -2   1   10.31    0.36
   9  -2   1   10.62    0.35
   9   2  -1   10.55    0.34
   9   2   1   10.73    0.35
   9  -2  -1   10.64    0.35
   9  -2  -1   10.56    0.37
   9  -2  -1   10.76    0.34
 -10   2   1    0.81    0.12
  10  -2   1    0.55    0.12
  10  -2   1    0.56    0.11
  10  -2  -1    0.51    0.11
  10   2   1    0.81    0.12
  10  -2  -1    0.71    0.12
   0  -3  -1    0.01    0.01
   0  -3   1    0.02    0.01
   0   3   1    0.01    0.01
   0   3  -1    0.01    0.02
   1  -3   1  133.06    3.13
   1  -3   1  136.68    3.32
   1   3  -1  136.23    3.51
  -1  -3  -1  142.07    3.42
  -1  -3  -1  133.70    3.96
  -1   3   1  132.20    3.24
   1  -3  -1  131.09    3.27
  -1  -3   1  138.93    3.24
   1   3   1  138.62    3.25
   1  -3  -1  138.94    3.17
   2  -3   1   70.47    1.57
  -2  -3  -1   66.69    1.56
   2   3  -1   70.47    1.62
  -2   3   1   68.68    1.61
  -2  -3   1   70.20    1.65
   2   3   1   70.62    1.61
  -2   3  -1   64.48    1.61
   2  -3  -1   70.40    1.56
  -3  -3  -1    4.22    0.13
   3   3  -1    4.17    0.13
  -3   3   1    4.21    0.13
   3  -3   1    3.47    0.13
   3  -3   1    4.20    0.12
   3  -3   1    3.40    0.14
   3   3   1    4.29    0.11
  -3  -3   1    4.40    0.12
  -4  -3  -1   27.33    0.65
   4  -3   1   27.80    0.67
   4  -3   1   28.03    0.69
   4  -3   1   22.94    0.63
  -4   3   1   26.87    0.67
   4  -3  -1   27.44    0.69
   4   3   1   27.14    0.65
   4  -3  -1   27.94    0.67
  -4  -3   1   28.05    0.66
   4  -3  -1   27.68    0.65
   4   3   1   27.29    0.67
   5  -3   1    6.05    0.18
   5  -3   1    5.99    0.21
  -5   3   1    5.92    0.20
   5   3  -1    6.08    0.19
   5  -3   1    6.06    0.20
   5   3   1    6.04    0.20
   5  -3  -1    6.03    0.19
  -5  -3   1    6.06    0.18
   5  -3  -1    6.06    0.19
   5  -3  -1    5.94    0.21
   5   3   1    6.10    0.17
  -6   3   1    8.70    0.27
   6   3  -1    8.70    0.26
   6  -3   1    8.86    0.28
   6  -3   1    8.72    0.29
   6  -3   1    8.63    0.25
  -6  -3   1    9.17    0.25
   6  -3  -1    8.85    0.29
   6  -3  -1    8.77    0.26
   6   3   1    8.73    0.27
   6  -3  -1    9.22    0.27
  -7   3   1   30.52    0.79
   7  -3   1   30.65    0.75
   7   3  -1   30.88    0.78
   7  -3   1   31.35    0.82
   7  -3   1   30.42    0.79
  -7  -3   1   31.08    0.77
   7   3   1   30.49    0.79
   7  -3  -1   30.46    0.78
   7  -3  -1   30.98    0.76
   7  -3  -1   30.48    0.81
  -8   3   1   30.19    0.79
   8  -3   1   30.72    0.75
   8  -3   1   30.32    0.79
  -8  -3  -1   30.49    0.76
   8   3  -1   30.02    0.77
   8  -3   1   30.17    0.82
   8   3   1   29.60    0.78
   8  -3  -1   29.27    0.81
   8  -3  -1   29.65    0.78
   8  -3  -1   29.49    0.75
   9  -3   1    0.57    0.10
   9  -3   1    0.55    0.10
   9   3  -1    0.60    0.10
  -9   3   1    0.37    0.10
  -9  -3  -1    0.43    0.09
   9   3   1    0.51    0.10
   9  -3  -1    0.58    0.09
   9  -3  -1    0.58    0.11
   9  -3  -1    0.51    0.10
 -10   3   1    3.44    0.21
  10  -3   1    3.63    0.22
  10  -3   1    3.38    0.22
  10  -3  -1    3.44    0.23
  10  -3  -1    3.28    0.20
 -10   3  -1    3.60    0.22
  10   3   1    3.39    0.21
   0  -4  -1   83.54    1.92
   0  -4   1   83.57    1.98
   0   4  -1   78.02    1.89
   0  -4   1   79.74    1.84
   1   4  -1   71.22    1.70
   1  -4   1   73.72    1.73
  -1  -4  -1   76.07    1.74
   1  -4   1   71.84    1.70
  -1   4   1   72.68    1.70
  -1  -4  -1   74.31    1.66
   1  -4  -1   70.65    1.67
  -1  -4   1   73.48    2.15
   1   4   1   70.76    1.70
   1  -4  -1   74.73    1.73
  -2  -4  -1    7.67    0.21
   2  -4   1    6.88    0.22
  -2   4   1    7.69    0.21
   2  -4   1    7.83    0.20
   2   4  -1    7.96    0.21
   2  -4  -1    7.74    0.21
   2  -4  -1    7.86    0.22
  -2  -4   1    7.96    0.19
  -3  -4  -1    1.01    0.06
   3  -4   1    1.22    0.06
  -3   4   1    0.86    0.06
  -3  -4   1    1.07    0.04
  -3  -4   1    0.79    0.06
   3   4   1    0.78    0.06
  -3   4  -1    1.10    0.07
   4   4  -1    1.86    0.09
  -4   4   1    1.69    0.09
  -4  -4  -1    1.66    0.06
   4  -4   1    1.80    0.10
   4  -4   1    1.60    0.11
  -4  -4  -1    1.73    0.09
   4  -4  -1    1.77    0.11
  -4   4  -1    1.78    0.10
   4  -4  -1    1.75    0.09
   4   4   1    1.83    0.09
  -4  -4   1    1.70    0.07
  -5  -4  -1   13.36    0.33
   5  -4   1   13.20    0.34
   5  -4   1   13.23    0.38
  -5   4   1   12.89    0.36
   5   4  -1   13.63    0.36
  -5  -4  -1   12.63    0.35
   5  -4   1   13.07    0.37
   5   4   1   13.63    0.33
  -5  -4   1   13.49    0.34
   5   4   1   13.26    0.36
  -5   4  -1   13.10    0.37
   5  -4  -1   12.82    0.38
   5  -4  -1   12.91    0.35
   6  -4   1    0.78    0.07
   6  -4   1    0.74    0.08
  -6  -4  -1    0.79    0.08
   6   4  -1    0.75    0.08
  -6   4   1    0.67    0.08
   6  -4   1    0.92    0.10
  -6  -4  -1    0.79    0.07
  -6   4  -1    0.78    0.09
   6  -4  -1    0.88    0.10
  -6  -4   1    0.74    0.07
   6  -4  -1    0.81    0.08
   6   4   1    0.78    0.08
   6   4   1    0.83    0.06
   7  -4   1    5.27    0.19
  -7   4   1    5.22    0.21
   7  -4   1    5.11    0.23
   7  -4   1    4.95    0.21
  -7  -4  -1    5.05    0.20
   7   4  -1    5.38    0.20
   7   4   1    4.88    0.20
  -7   4  -1    5.33    0.22
   7  -4  -1    5.18    0.19
   7  -4  -1    4.90    0.22
   8   4  -1    0.37    0.08
   8  -4   1    0.18    0.09
   8  -4   1    0.19    0.09
  -8   4   1    0.33    0.09
  -8  -4  -1    0.16    0.08
   8  -4  -1    0.34    0.08
   8   4   1    0.29    0.08
   8  -4  -1    0.17    0.09
  -8   4  -1    0.27    0.09
   9   4  -1    3.06    0.17
  -9   4   1    3.01    0.19
   9  -4   1    2.96    0.20
  -9  -4  -1    3.12    0.18
   9  -4   1    3.15    0.19
   9  -4  -1    2.98    0.17
  -9  -4   1    2.88    0.18
  -9   4  -1    3.11    0.19
   9   4   1    3.16    0.19
   9  -4  -1    3.13    0.20
  10  -4   1    2.38    0.19
 -10   4   1    2.24    0.19
  10  -4   1    2.38    0.21
  10  -4  -1    2.40    0.21
 -10   4  -1    2.55    0.20
  10   4   1    2.50    0.19
 -10  -4   1    2.59    0.19
   0  -5  -1    0.07    0.02
   0  -5   1    0.07    0.03
   0  -5  -1    0.00    0.01
   0  -5   1    0.03    0.02
   0   5  -1    0.00    0.02
  -1   5   1   81.08    1.96
   1   5  -1   80.37    1.97
  -1  -5  -1   86.98    2.01
   1  -5   1   84.76    2.00
   1  -5   1   83.95    1.94
  -1  -5   1   85.53    2.04
   1  -5  -1   86.48    2.00
   2  -5   1   12.35    0.31
  -2   5   1   12.17    0.33
   2  -5   1   12.03    0.33
  -2  -5  -1   12.21    0.32
  -2  -5   1   12.43    0.30
   2  -5  -1   12.59    0.34
   2   5   1   12.61    0.33
  -3  -5  -1   69.35    1.57
  -3   5   1   69.17    1.62
   3   5  -1   61.34    1.60
  -3  -5   1   67.83    1.57
   3   5   1   70.75    1.61
  -3  -5   1   70.24    1.62
   3  -5  -1   71.44    1.57
  -3   5  -1   69.16    1.62
   3  -5  -1   67.59    1.65
  -4  -5  -1    1.77    0.10
   4  -5   1    1.61    0.11
  -4   5   1    1.92    0.10
   4  -5   1    1.43    0.08
   4   5  -1    1.78    0.09
  -4  -5   1    1.68    0.10
   4  -5  -1    1.83    0.09
  -4   5  -1    1.79    0.11
   4  -5  -1    1.54    0.11
  -4  -5   1    1.87    0.06
   5   5  -1   35.22    0.86
   5  -5   1   34.52    0.90
  -5   5   1   33.67    0.87
  -5  -5  -1   33.59    0.84
   5  -5   1   34.99    0.83
  -5  -5  -1   36.10    0.83
   5   5   1   35.21    0.87
   5  -5  -1   34.31    0.90
  -5  -5   1   36.16    0.85
   5  -5  -1   34.97    0.84
  -5  -5   1   35.62    0.84
  -5   5  -1   34.93    0.87
   6  -5   1   -0.02    0.06
   6  -5   1    0.00    0.06
   6   5  -1   -0.01    0.05
   6  -5   1    0.02    0.04
  -6  -5  -1   -0.03    0.05
  -6   5  -1   -0.04    0.06
   6  -5  -1    0.02    0.04
  -6  -5   1    0.13    0.06
   6   5   1    0.05    0.05
   6  -5  -1   -0.02    0.06
  -7   5   1   55.56    1.38
   7  -5   1   56.36    1.42
   7  -5   1   55.53    1.38
   7  -5   1   57.04    1.32
  -7  -5  -1   56.38    1.34
   7   5  -1   57.09    1.36
  -7  -5   1   57.30    1.34
   7  -5  -1   55.26    1.42
   7  -5  -1   55.96    1.33
  -7   5  -1   56.59    1.38
   7   5   1   54.55    1.37
   8  -5   1   28.85    0.77
   8   5  -1   29.01    0.76
  -8  -5  -1   29.29    0.75
  -8   5   1   29.04    0.77
   8  -5   1   28.78    0.81
  -8   5  -1   29.77    0.78
   8  -5  -1   28.16    0.73
  -8  -5   1   29.55    0.76
   8   5   1   28.74    0.77
   8  -5  -1   29.63    0.81
   9  -5   1    3.58    0.22
  -9  -5  -1    3.19    0.19
   9   5  -1    3.60    0.20
  -9   5   1    3.48    0.20
  -9  -5   1    3.46    0.20
  -9   5  -1    3.02    0.21
   9  -5  -1    3.53    0.22
   9   5   1    3.46    0.20
  10  -5   1    2.03    0.20
 -10   5   1    1.89    0.19
 -10  -5   1    1.76    0.18
  10  -5  -1    2.05    0.20
  10   5   1    1.83    0.17
 -10   5  -1    1.92    0.20
   0  -6   1   30.03    0.71
   0  -6   1   27.14    0.69
   0  -6  -1   29.40    0.70
   0  -6  -1   30.44    0.71
   0   6  -1   28.65    0.72
   1  -6   1   55.27    1.32
   1   6  -1   54.73    1.30
  -1  -6  -1   56.09    1.29
  -1   6   1   49.18    1.30
   1   6   1   55.06    1.30
   1  -6  -1   55.32    1.26
   1  -6  -1   54.72    1.32
  -1  -6   1   56.19    1.30
  -1   6  -1   54.01    1.30
  -1  -6   1   55.82    1.26
  -2  -6  -1   44.77    1.07
   2  -6   1   46.02    1.12
   2   6  -1   44.51    1.09
  -2   6   1   45.90    1.10
   2  -6  -1   46.00    1.06
  -2  -6   1   45.74    1.08
   2   6   1   46.54    1.10
   2  -6  -1   45.58    1.12
   3  -6   1  126.39    2.94
  -3   6   1  124.64    2.87
   3   6  -1  126.40    2.86
  -3  -6  -1  122.07    2.79
   3  -6   1  111.53    2.84
   3  -6  -1  123.96    2.84
  -3  -6   1  123.41    2.80
  -3  -6   1  124.43    2.91
   3  -6  -1  124.17    2.94
   3   6   1  124.26    2.87
  -3   6  -1  124.01    2.87
   4   6  -1   67.22    1.57
  -4  -6  -1   66.45    1.54
   4  -6   1   66.39    1.53
  -4   6   1   67.16    1.59
  -4  -6   1   65.96    1.54
   4   6   1   67.42    1.58
  -4   6  -1   65.80    1.59
   4  -6  -1   64.55    1.54
  -4  -6   1   67.90    1.56
   5   6  -1   27.75    0.68
  -5   6   1   27.14    0.69
   5  -6   1   27.39    0.66
   5  -6   1   24.64    0.71
  -5  -6  -1   27.29    0.67
  -5  -6   1   27.47    0.68
   5  -6  -1   27.17    0.67
  -5   6  -1   26.86    0.70
   5   6   1   27.21    0.69
  -6  -6  -1   32.45    0.80
  -6   6   1   31.77    0.83
   6  -6   1   32.82    0.79
   6  -6   1   31.89    0.86
   6   6  -1   32.79    0.82
  -6  -6   1   32.86    0.81
   6  -6  -1   31.89    0.86
   6  -6  -1   33.23    0.80
   6   6   1   33.01    0.83
  -6   6  -1   32.17    0.83
  -7  -6  -1    9.18    0.30
  -7   6   1    9.74    0.32
   7   6  -1    9.48    0.31
   7  -6   1    9.50    0.28
   7  -6   1    9.26    0.34
   7   6   1    9.65    0.32
   7  -6  -1    8.92    0.34
   7  -6  -1    9.32    0.30
  -7  -6   1    9.74    0.31
  -7   6  -1    9.34    0.32
   8   6  -1    4.85    0.21
  -8  -6  -1    4.66    0.21
  -8   6   1    4.98    0.23
   8  -6   1    4.46    0.25
  -8   6  -1    4.83    0.24
   8  -6  -1    4.93    0.20
  -8  -6   1    4.67    0.23
   8   6   1    4.96    0.23
   8  -6  -1    4.85    0.25
   9  -6   1    8.09    0.33
  -9   6   1    7.79    0.31
  -9  -6  -1    7.90    0.30
  -9  -6   1    7.85    0.31
   9  -6  -1    8.06    0.34
   9   6   1    8.11    0.31
  -9   6  -1    8.00    0.32
   0  -7   1    0.04    0.03
   0  -7  -1    0.04    0.03
   0  -7  -1    0.02    0.03
   0   7   1    0.13    0.04
   0   7  -1   -0.01    0.04
   0  -7   1    0.10    0.04
   1  -7   1  248.41    6.00
  -1  -7  -1  247.24    5.90
   1  -7   1  243.06    5.78
   1   7  -1  240.29    5.90
  -1  -7   1  255.53    5.91
  -1   7  -1  248.92    5.94
   1   7   1  247.31    5.96
   1  -7  -1  242.84    5.78
  -1  -7   1  250.65    7.43
   1  -7  -1  251.34    6.01
   2  -7   1   29.36    0.74
  -2  -7  -1   30.72    0.73
   2   7  -1   30.34    0.76
   2  -7   1   31.36    0.78
  -2  -7  -1   32.22    0.75
  -2   7   1   30.76    0.77
  -2  -7   1   31.19    0.74
   2  -7  -1   30.50    0.74
   2  -7  -1   31.54    0.78
   2   7   1   31.38    0.77
  -2  -7   1   30.55    0.74
   3  -7   1   12.84    0.37
   3  -7   1   12.93    0.34
  -3  -7  -1   12.84    0.35
  -3   7   1   12.87    0.36
   3   7  -1   13.09    0.35
  -3  -7   1   12.77    0.31
  -3   7  -1   12.51    0.36
   3  -7  -1   12.62    0.35
   3   7   1   12.96    0.36
   3  -7  -1   12.36    0.37
  -4   7   1   11.58    0.32
  -4  -7  -1   10.37    0.30
   4   7  -1   10.17    0.30
   4  -7   1   10.21    0.29
  -4   7  -1    9.90    0.31
   4   7   1   10.10    0.31
  -4  -7   1   10.02    0.30
   4  -7  -1   10.41    0.30
   5  -7   1   19.49    0.49
  -5  -7  -1   19.42    0.51
  -5   7   1   19.30    0.53
   5   7  -1   19.53    0.52
   5   7   1   19.85    0.53
  -5   7  -1   19.35    0.53
   5  -7  -1   19.36    0.50
  -5  -7   1   19.31    0.51
  -6  -7  -1    9.81    0.31
   6  -7   1   10.03    0.34
   6  -7   1    9.86    0.29
  -6   7   1    9.51    0.32
   6   7  -1    9.77    0.31
   6  -7  -1    9.56    0.34
   6   7   1    9.87    0.32
   6  -7  -1    9.62    0.30
  -6   7  -1   10.29    0.33
  -6  -7   1   10.34    0.31
   7  -7   1    7.89    0.25
   7   7  -1    7.62    0.27
  -7  -7  -1    7.34    0.27
  -7   7   1    7.56    0.28
   7  -7   1    7.22    0.31
  -7   7  -1    7.49    0.29
   7  -7  -1    7.49    0.26
   7   7   1    7.79    0.28
   7  -7  -1    7.33    0.30
  -7  -7   1    7.70    0.27
  -8   7   1    4.91    0.23
  -8  -7  -1    5.03    0.23
   8  -7   1    4.44    0.26
   8   7  -1    4.93    0.22
   8  -7  -1    4.77    0.21
   8   7   1    4.87    0.22
   8  -7  -1    4.20    0.25
  -8  -7   1    4.75    0.23
  -8   7  -1    4.82    0.24
  -9  -7  -1    2.08    0.18
   9  -7   1    2.33    0.20
  -9   7   1    2.18    0.19
   9   7   1    2.26    0.18
  -9   7  -1    2.13    0.19
   9  -7  -1    2.27    0.20
  -9  -7   1    1.98    0.18
   0   8  -1    5.10    0.19
   0  -8   1    4.09    0.17
   0  -8  -1    5.30    0.18
   0   8   1    5.38    0.19
   0  -8  -1    4.68    0.17
   0  -8   1    4.95    0.18
   1  -8   1   71.61    1.63
  -1  -8  -1   70.55    1.68
   1   8  -1   68.79    1.68
   1  -8   1   70.45    1.70
  -1  -8  -1   68.97    1.63
   1  -8  -1   70.58    1.70
   1  -8  -1   70.02    1.63
  -1  -8   1   73.07    1.63
   1   8   1   68.84    1.68
  -1   8  -1   70.43    1.68
  -1  -8   1   72.91    1.68
   2   8  -1   12.16    0.35
  -2   8   1   12.31    0.35
   2  -8   1   12.66    0.36
  -2  -8  -1   12.55    0.30
   2  -8   1   11.77    0.33
   2  -8  -1   12.81    0.35
  -2  -8   1   12.50    0.31
   2   8   1   12.80    0.36
   2  -8  -1   12.04    0.34
  -2  -8   1   12.44    0.34
  -2   8  -1   10.39    0.34
  -3  -8  -1    0.37    0.07
  -3   8   1    0.30    0.07
   3   8  -1    0.31    0.06
   3  -8   1    0.20    0.05
   3  -8   1    0.17    0.07
   3   8   1    0.20    0.06
   3  -8  -1    0.30    0.06
   4  -8   1    4.35    0.16
  -4  -8  -1    4.61    0.18
   4   8  -1    4.62    0.18
   4  -8   1    4.55    0.20
  -4   8   1    4.56    0.19
  -4  -8   1    3.79    0.17
   4   8   1    4.63    0.19
   4  -8  -1    4.56    0.18
   4  -8  -1    4.52    0.20
  -4   8  -1    4.05    0.18
  -5  -8  -1   19.91    0.53
   5  -8   1   20.16    0.51
   5   8  -1   19.95    0.54
   5  -8   1   19.77    0.57
  -5   8   1   19.85    0.55
   5  -8  -1   20.33    0.57
  -5  -8   1   19.57    0.53
  -5   8  -1   19.97    0.55
   5   8   1   19.80    0.54
   5  -8  -1   20.41    0.53
  -6  -8  -1    5.53    0.22
  -6   8   1    5.49    0.23
   6  -8   1    5.39    0.25
   6   8  -1    5.69    0.22
   6  -8   1    5.21    0.19
   6   8   1    5.65    0.23
   6  -8  -1    5.58    0.25
   6  -8  -1    5.09    0.21
  -6  -8   1    5.73    0.22
  -6   8  -1    5.94    0.24
  -7  -8  -1    0.24    0.08
   7   8  -1    0.21    0.08
   7  -8   1    0.11    0.11
  -7   8   1    0.18    0.09
   7  -8  -1    0.19    0.11
   7  -8  -1    0.21    0.07
  -7   8  -1    0.22    0.09
  -7  -8   1    0.25    0.09
   7   8   1    0.58    0.10
  -8   8   1    0.03    0.09
   8  -8   1    0.02    0.10
   8   8  -1    0.09    0.08
  -8  -8  -1   -0.02    0.08
   8  -8  -1    0.00    0.10
  -8   8  -1    0.11    0.10
   8  -8  -1    0.14    0.08
  -8  -8   1   -0.03    0.09
   8   8   1    0.06    0.08
   9  -8   1    5.22    0.29
  -9   8   1    5.18    0.26
  -9  -8  -1    4.96    0.25
  -9   8  -1    5.11    0.27
   9  -8  -1    5.05    0.28
  -9  -8   1    5.40    0.26
   9   8   1    5.20    0.25
   0  -9  -1    0.04    0.05
   0  -9   1    0.09    0.04
   0   9  -1    0.00    0.05
   0  -9   1    0.08    0.05
   0  -9  -1   -0.01    0.04
   0   9   1    0.09    0.05
   1  -9   1   37.05    0.93
   1   9  -1   36.88    0.92
   1  -9   1   37.28    0.89
  -1  -9  -1   36.81    0.90
   1  -9  -1   37.32    0.92
  -1  -9   1   37.58    0.90
   1  -9  -1   37.02    0.90
  -1  -9   1   37.65    0.91
   1   9   1   36.41    0.92
  -1   9  -1   36.08    0.92
   2  -9   1    1.07    0.09
   2   9  -1    1.04    0.10
   2  -9   1    1.00    0.10
  -2  -9  -1    1.24    0.06
   2  -9  -1    1.01    0.10
   2  -9  -1    1.07    0.10
  -2  -9   1    0.88    0.09
   2   9   1    1.03    0.10
  -2  -9   1    1.05    0.07
  -3   9   1   30.39    0.78
   3  -9   1   29.72    0.74
   3  -9   1   31.00    0.79
   3   9  -1   30.04    0.77
   3  -9  -1   30.12    0.75
   3   9   1   29.64    0.78
   3  -9  -1   30.66    0.79
   4  -9   1   25.75    0.71
  -4  -9  -1   25.81    0.67
   4   9  -1   26.47    0.68
  -4   9   1   26.15    0.69
   4  -9   1   25.74    0.66
   4  -9  -1   26.45    0.67
   4  -9  -1   26.01    0.71
  -4   9  -1   26.73    0.70
  -4  -9   1   26.05    0.67
   4   9   1   26.78    0.69
   5  -9   1   10.12    0.30
  -5  -9  -1    9.70    0.31
   5   9  -1    9.79    0.32
   5  -9   1   10.05    0.35
  -5   9   1   10.43    0.33
   5   9   1   10.07    0.33
   5  -9  -1   10.25    0.31
  -5  -9   1    9.99    0.32
   5  -9  -1    9.81    0.35
  -5   9  -1   10.33    0.34
   6  -9   1    4.93    0.24
  -6  -9  -1    4.80    0.21
   6  -9   1    5.14    0.19
  -6   9   1    5.18    0.23
   6   9  -1    4.99    0.21
   6  -9  -1    4.91    0.24
  -6   9  -1    4.82    0.23
   6   9   1    5.14    0.22
   6  -9  -1    4.68    0.20
  -6  -9   1    4.98    0.22
   7  -9   1   23.10    0.69
   7   9  -1   22.80    0.64
  -7  -9  -1   23.13    0.63
  -7   9   1   22.80    0.65
   7   9   1   22.88    0.65
   7  -9  -1   23.19    0.62
  -7  -9   1   23.43    0.64
   7  -9  -1   23.13    0.68
  -7   9  -1   23.85    0.66
  -8  -9  -1    8.85    0.32
   8   9  -1    9.34    0.33
   8  -9   1    9.09    0.37
  -8   9   1    9.15    0.35
  -8   9  -1    8.91    0.35
  -8  -9   1    8.81    0.33
   8   9   1    9.20    0.34
   8  -9  -1    9.07    0.37
   9  -9   1    1.43    0.18
  -9   9   1    1.23    0.15
  -9  -9  -1    1.24    0.14
  -9  -9   1    1.36    0.15
   9   9   1    1.32    0.15
  -9   9  -1    1.20    0.16
   9  -9  -1    1.40    0.17
   0 -10  -1   70.56    1.64
   0  10   1   60.48    1.64
   0 -10   1   69.76    1.65
   0 -10   1   68.80    1.59
   0 -10  -1   70.40    1.60
   0  10  -1   68.90    1.64
   1 -10   1    9.44    0.29
  -1 -10  -1    9.92    0.27
   1 -10   1    9.73    0.29
   1  10  -1    9.64    0.31
  -1 -10   1    9.59    0.29
   1 -10  -1    9.63    0.30
  -1  10  -1    9.80    0.31
  -1 -10   1    9.85    0.28
   1 -10  -1    9.56    0.29
   1  10   1    9.89    0.31
   2  10  -1   12.34    0.36
   2 -10   1   12.07    0.36
   2 -10   1   11.94    0.35
   2 -10  -1   12.48    0.35
   2 -10  -1   11.92    0.36
  -2 -10   1   12.45    0.32
   2  10   1   12.04    0.37
  -2  10  -1   11.14    0.36
  -2 -10   1   12.01    0.35
   3  10  -1   73.31    1.79
   3 -10   1   70.89    1.73
   3 -10   1   76.53    1.82
  -3 -10  -1   76.37    1.74
  -3  10   1   74.04    1.79
   3 -10  -1   74.52    1.74
  -3 -10   1   72.34    1.73
   3  10   1   73.00    1.79
   3 -10  -1   77.29    1.82
  -3  10  -1   73.44    1.79
   4 -10   1    4.98    0.23
   4 -10   1    4.99    0.19
   4  10  -1    4.81    0.21
  -4 -10  -1    4.82    0.21
   4 -10  -1    5.03    0.20
  -4 -10   1    6.00    0.22
   4  10   1    4.65    0.21
  -4  10  -1    5.00    0.22
   4 -10  -1    5.03    0.23
   5 -10   1   30.24    0.77
  -5  10   1   31.22    0.81
  -5 -10  -1   30.68    0.78
   5 -10   1   29.98    0.83
   5  10  -1   30.67    0.80
   5  10   1   30.40    0.80
   5 -10  -1   30.51    0.83
  -5 -10   1   30.25    0.78
   5 -10  -1   30.36    0.78
  -5  10  -1   30.84    0.81
  -6 -10  -1   11.79    0.38
   6 -10   1   11.76    0.36
   6 -10   1   11.99    0.42
   6  10  -1   12.43    0.39
  -6  10   1   12.26    0.40
   6  10   1   12.04    0.39
  -6 -10   1   11.97    0.38
   6 -10  -1   11.93    0.37
  -6  10  -1   12.46    0.40
   6 -10  -1   12.43    0.42
   7 -10   1    7.06    0.32
  -7  10   1    6.87    0.30
  -7 -10  -1    6.97    0.28
   7  10  -1    6.84    0.28
  -7 -10   1    7.26    0.29
   7 -10  -1    7.10    0.27
   7  10   1    6.62    0.29
   7 -10  -1    6.87    0.31
  -7  10  -1    7.06    0.30
  -8  10   1    2.95    0.22
  -8 -10  -1    2.96    0.20
   8 -10   1    3.11    0.24
  -8  10  -1    3.13    0.23
   8  10   1    3.40    0.22
   8 -10  -1    3.02    0.24
  -8 -10   1    3.11    0.21
   0 -11   1    0.07    0.06
   0 -11  -1    0.13    0.06
   0  11   1    0.04    0.06
   0 -11  -1    0.02    0.05
   0 -11   1    0.06    0.05
   0  11  -1   -0.01    0.06
   1 -11   1   58.93    1.47
  -1 -11  -1   58.33    1.42
   1 -11   1   60.66    1.42
  -1  11   1   59.05    1.47
  -1 -11  -1   60.37    1.45
   1  11  -1   59.46    1.47
  -1 -11   1   60.76    1.42
   1 -11  -1   60.95    1.47
   1 -11  -1   60.70    1.43
  -1 -11   1   60.36    1.45
  -1  11  -1   60.05    1.47
   1  11   1   61.26    1.47
   2  11  -1   19.66    0.55
  -2  11   1   20.12    0.56
   2 -11   1   20.21    0.56
   2 -11   1   20.18    0.53
  -2 -11  -1   20.12    0.54
  -2 -11   1   20.21    0.54
   2  11   1   19.71    0.56
  -2  11  -1   19.83    0.56
   2 -11  -1   20.43    0.54
   2 -11  -1   19.79    0.55
  -3  11   1   18.51    0.53
   3  11  -1   18.39    0.53
  -3 -11  -1   19.16    0.51
   3 -11   1   18.33    0.53
   3 -11   1   18.10    0.50
   3 -11  -1   19.55    0.54
   3  11   1   18.14    0.53
   3 -11  -1   18.18    0.51
  -3  11  -1   19.15    0.54
  -3 -11   1   18.88    0.51
   4  11  -1    3.83    0.19
  -4 -11  -1    3.59    0.19
   4 -11   1    3.85    0.20
  -4  11   1    4.23    0.21
   4 -11   1    3.80    0.18
   4  11   1    3.56    0.19
   4 -11  -1    3.92    0.19
  -4 -11   1    3.64    0.19
  -4  11  -1    3.86    0.21
   4 -11  -1    3.79    0.21
   5 -11   1    5.29    0.21
   5 -11   1    4.83    0.25
   5  11  -1    5.57    0.23
  -5 -11  -1    5.30    0.23
  -5  11   1    5.40    0.25
  -5  11  -1    5.36    0.25
  -5 -11   1    5.08    0.23
   5  11   1    5.23    0.24
   5 -11  -1    5.19    0.25
   5 -11  -1    5.26    0.22
  -6  11   1    4.02    0.23
   6 -11   1    4.04    0.24
   6  11  -1    3.79    0.20
  -6 -11  -1    3.98    0.22
   6 -11  -1    3.97    0.24
   6  11   1    3.84    0.21
  -6  11  -1    4.08    0.23
   6 -11  -1    3.77    0.20
  -6 -11   1    4.03    0.22
  -7  11   1    2.36    0.20
  -7 -11  -1    2.74    0.19
   7  11  -1    2.41    0.19
   7 -11   1    2.37    0.22
   7  11   1    2.87    0.20
  -7  11  -1    2.70    0.21
  -7 -11   1    2.40    0.19
   7 -11  -1    2.71    0.18
   7 -11  -1    2.32    0.22
  -8 -11  -1    0.96    0.14
   8 -11   1    1.08    0.17
  -8  11   1    1.15    0.15
  -8  11  -1    1.11    0.16
   8 -11  -1    0.97    0.16
  -8 -11   1    1.08    0.14
   8  11   1    1.04    0.15
   0  12  -1    8.44    0.30
   0 -12   1    7.75    0.27
   0 -12  -1    8.19    0.27
   0 -12   1    8.75    0.29
   0 -12  -1    8.23    0.28
   0  12   1    8.15    0.30
   1 -12   1   25.51    0.67
   1  12  -1   25.29    0.69
   1 -12   1   26.18    0.66
  -1  12   1   25.22    0.69
  -1 -12  -1   25.11    0.66
   1 -12  -1   25.31    0.66
  -1 -12   1   25.32    0.65
  -1  12  -1   24.72    0.69
   1  12   1   24.92    0.69
  -1 -12   1   25.58    0.66
   1 -12  -1   25.50    0.67
   2 -12   1    1.65    0.14
  -2 -12  -1    1.84    0.14
  -2  12   1    1.61    0.15
   2  12  -1    1.97    0.14
   2 -12   1    1.99    0.13
   2 -12  -1    1.58    0.14
  -2 -12   1    1.73    0.14
   2  12   1    1.75    0.14
  -2  12  -1    1.86    0.15
   2 -12  -1    1.89    0.14
   3 -12   1    2.16    0.16
  -3  12   1    2.22    0.17
   3 -12   1    2.03    0.14
  -3 -12  -1    2.11    0.15
   3  12  -1    2.05    0.15
   3 -12  -1    1.87    0.17
   3 -12  -1    2.02    0.14
  -3 -12   1    2.14    0.16
  -3  12  -1    2.03    0.16
   3  12   1    2.01    0.16
   4 -12   1    0.81    0.12
  -4 -12  -1    1.20    0.13
   4 -12   1    0.95    0.11
  -4  12   1    0.77    0.11
   4  12  -1    1.01    0.12
   4 -12  -1    0.85    0.11
   4  12   1    0.83    0.12
  -4 -12   1    0.80    0.11
  -4  12  -1    0.74    0.11
   4 -12  -1    0.92    0.12
   5 -12   1    5.62    0.27
  -5  12   1    6.00    0.27
   5  12  -1    5.90    0.26
   5 -12   1    5.76    0.24
  -5 -12  -1    5.94    0.25
  -5  12  -1    6.23    0.28
   5 -12  -1    6.18    0.25
   5 -12  -1    6.33    0.28
   5  12   1    6.14    0.27
  -5 -12   1    5.98    0.25
  -6  12   1    1.03    0.14
   6 -12   1    1.19    0.16
  -6 -12  -1    1.17    0.14
   6  12  -1    1.25    0.14
   6  12   1    1.25    0.14
   6 -12  -1    1.20    0.16
  -6 -12   1    1.21    0.14
  -6  12  -1    1.18    0.15
   6 -12  -1    1.38    0.14
  -7 -12  -1    3.28    0.23
   7  12  -1    3.71    0.22
  -7  12   1    3.43    0.24
   7 -12   1    3.41    0.25
   7 -12  -1    3.13    0.25
  -7  12  -1    3.37    0.24
  -7 -12   1    3.31    0.22
   7  12   1    3.71    0.23
   0 -13   1   -0.02    0.06
   0 -13  -1    0.05    0.06
   0 -13   1   -0.01    0.05
   0  13  -1   -0.01    0.07
   0  13   1    0.05    0.07
   0 -13  -1    0.01    0.07
   1  13  -1   10.02    0.34
   1 -13   1   10.16    0.33
  -1 -13  -1    9.87    0.33
   1 -13   1    9.93    0.32
  -1  13   1    9.78    0.34
   1 -13  -1    9.71    0.32
   1 -13  -1   10.07    0.33
  -1  13  -1    9.90    0.34
  -1 -13   1   10.28    0.33
   1  13   1    9.90    0.34
  -2 -13  -1    9.86    0.33
   2  13  -1    9.48    0.34
  -2  13   1    9.18    0.34
   2 -13   1    9.51    0.33
   2 -13   1    9.73    0.32
  -2  13  -1    9.72    0.34
   2 -13  -1   10.17    0.33
   2  13   1    9.86    0.34
   2 -13  -1    9.37    0.32
  -2 -13   1    9.63    0.33
  -3  13   1    8.96    0.33
  -3 -13  -1    8.78    0.31
   3  13  -1    8.60    0.32
   3 -13   1    8.91    0.31
   3 -13   1    8.63    0.32
   3 -13  -1    8.40    0.32
   3  13   1    8.97    0.33
  -3  13  -1    8.96    0.33
  -3 -13   1    8.84    0.31
   3 -13  -1    8.85    0.32
   4 -13   1    8.41    0.33
   4 -13   1    8.22    0.30
  -4 -13  -1    8.64    0.31
   4  13  -1    7.92    0.31
  -4  13   1    8.71    0.33
   4  13   1    8.02    0.32
   4 -13  -1    8.60    0.33
   4 -13  -1    8.59    0.31
  -4 -13   1    8.87    0.32
  -4  13  -1    8.41    0.33
  -5  13   1    3.43    0.23
  -5 -13  -1    2.93    0.20
   5  13  -1    3.03    0.20
   5 -13   1    2.93    0.18
   5 -13   1    3.00    0.22
   5 -13  -1    3.04    0.19
  -5 -13   1    3.17    0.20
  -5  13  -1    3.32    0.23
   5 -13  -1    2.93    0.22
   5  13   1    2.96    0.21
   6 -13   1    0.06    0.11
  -6  13   1    0.04    0.11
   6  13  -1    0.06    0.09
  -6 -13  -1    0.10    0.11
   6 -13  -1    0.15    0.09
   6  13   1    0.11    0.10
  -6  13  -1    0.00    0.11
   6 -13  -1    0.12    0.12
  -6 -13   1    0.11    0.10
   7 -13   1   13.02    0.49
  -7 -13  -1   13.07    0.45
  -7  13   1   12.94    0.47
  -7  13  -1   13.71    0.48
  -7 -13   1   13.70    0.45
   7 -13  -1   13.28    0.49
   7  13   1   12.93    0.47
   0 -14   1    2.37    0.16
   0 -14  -1    2.21    0.16
   0  14   1    2.43    0.18
   1  14  -1    4.19    0.22
  -1 -14  -1    3.94    0.21
   1 -14   1    4.01    0.19
   1 -14   1    4.22    0.20
  -1  14   1    4.33    0.22
   1 -14  -1    3.97    0.20
   1  14   1    4.50    0.22
  -1  14  -1    4.31    0.22
  -1 -14   1    4.16    0.21
   1 -14  -1    4.19    0.21
   2 -14   1    0.88    0.11
  -2  14   1    0.87    0.12
   2 -14   1    0.65    0.10
  -2 -14  -1    0.85    0.12
   2  14  -1    0.81    0.12
  -2  14  -1    0.83    0.12
   2  14   1    0.87    0.12
   2 -14  -1    0.70    0.11
  -2 -14   1    0.86    0.12
   2 -14  -1    0.68    0.11
   3 -14   1   29.33    0.77
   3 -14   1   27.46    0.79
  -3 -14  -1   30.04    0.78
  -3  14   1   29.20    0.80
   3  14  -1   28.53    0.80
   3 -14  -1   28.40    0.79
   3  14   1   28.87    0.80
  -3  14  -1   28.92    0.80
   3 -14  -1   29.68    0.78
  -3 -14   1   28.82    0.77
   4  14  -1    1.33    0.14
  -4 -14  -1    1.52    0.15
   4 -14   1    1.64    0.16
  -4  14   1    1.60    0.17
   4 -14   1    1.47    0.15
  -4  14  -1    1.28    0.15
  -4 -14   1    1.50    0.15
   4  14   1    1.35    0.15
   4 -14  -1    1.25    0.15
   4 -14  -1    1.71    0.16
  -5 -14  -1   11.54    0.40
   5  14  -1   10.93    0.41
   5 -14   1   10.87    0.40
   5 -14   1   11.24    0.42
  -5  14   1   11.78    0.42
  -5 -14   1   11.31    0.39
   5 -14  -1   11.20    0.39
   5 -14  -1   11.73    0.43
   5  14   1   10.71    0.41
  -5  14  -1   11.47    0.42
   6  14  -1   10.10    0.39
  -6 -14  -1   10.65    0.39
  -6  14   1   10.98    0.41
   6 -14   1   10.81    0.42
   6 -14  -1   10.95    0.42
   6 -14  -1   10.58    0.39
   6  14   1   10.41    0.40
  -6  14  -1   10.75    0.41
  -6 -14   1   10.66    0.39
   0  15   1    0.00    0.09
   0 -15  -1    0.08    0.08
   0  15  -1   -0.02    0.08
   0 -15   1   -0.07    0.08
   1 -15   1   20.33    0.61
   1  15  -1   21.78    0.63
  -1 -15  -1   21.79    0.61
  -1  15   1   21.64    0.63
   1 -15   1   21.97    0.61
   1  15   1   21.28    0.63
   1 -15  -1   21.76    0.61
  -1  15  -1   21.30    0.63
  -1 -15   1   21.18    0.60
   2  15  -1    9.55    0.36
   2 -15   1    9.69    0.34
  -2  15   1    9.06    0.35
   2 -15   1    8.58    0.33
  -2 -15  -1    9.65    0.35
  -2 -15   1    9.11    0.34
   2  15   1    9.62    0.37
   2 -15  -1    9.48    0.34
  -2  15  -1    9.37    0.36
   2 -15  -1    8.78    0.34
  -3 -15  -1    6.48    0.28
   3 -15   1    6.46    0.28
   3 -15   1    6.21    0.28
  -3  15   1    6.78    0.30
   3  15  -1    6.29    0.28
   3 -15  -1    6.27    0.28
   3  15   1    6.51    0.29
   3 -15  -1    6.60    0.29
  -3 -15   1    6.39    0.28
  -3  15  -1    6.11    0.30
  -4 -15  -1    2.61    0.21
   4 -15   1    2.82    0.21
   4 -15   1    2.87    0.20
  -4  15   1    2.79    0.23
   4  15  -1    2.53    0.20
   4 -15  -1    2.91    0.21
   4 -15  -1    2.93    0.23
   4  15   1    2.70    0.21
  -4  15  -1    2.98    0.23
  -4 -15   1    2.72    0.22
  -5  15   1    4.10    0.26
   5 -15   1    4.26    0.27
  -5 -15  -1    4.42    0.25
   5  15  -1    3.93    0.24
   5 -15  -1    4.13    0.24
   5 -15  -1    4.51    0.27
  -5  15  -1    4.52    0.27
  -5 -15   1    4.64    0.27
   5  15   1    4.03    0.26
   0  16   1    0.30    0.11
   0  16  -1    0.24    0.10
  -1  16   1    1.38    0.16
  -1 -16  -1    1.22    0.14
   1  16  -1    1.33    0.15
   1 -16   1    1.39    0.15
  -1 -16   1    1.14    0.14
  -1  16  -1    1.19    0.15
   1 -16  -1    1.12    0.14
   1  16   1    1.19    0.15
   2 -16   1    1.56    0.18
   2  16  -1    2.07    0.19
  -2 -16  -1    1.82    0.19
   2 -16   1    2.04    0.18
  -2  16   1    1.89    0.20
  -2  16  -1    1.91    0.20
   2 -16  -1    1.87    0.19
  -2 -16   1    1.82    0.18
   2  16   1    2.19    0.20
   3 -16   1    0.41    0.11
   3 -16   1    0.38    0.11
  -3  16   1    0.52    0.13
   3  16  -1    0.42    0.11
  -3 -16  -1    0.22    0.11
   3 -16  -1    0.51    0.12
  -3  16  -1    0.26    0.12
   3  16   1    0.45    0.11
   3 -16  -1    0.22    0.11
  -3 -16   1    0.25    0.12
   4  16  -1    0.20    0.10
   4 -16   1    0.23    0.10
  -4 -16  -1    0.12    0.11
   4 -16   1    0.35    0.12
  -4  16   1    0.23    0.13
  -4  16  -1    0.42    0.13
   4 -16  -1    0.31    0.11
   4  16   1    0.20    0.11
   4 -16  -1    0.26    0.12
  -4 -16   1    0.18    0.11
   0 -17   1    0.03    0.09
   0  17  -1    0.00    0.10
   0  17   1    0.16    0.11
   0 -17  -1    0.00    0.09
  -1  17   1    4.11    0.25
  -1 -17  -1    3.89    0.24
   1 -17   1    4.38    0.24
   1  17  -1    4.28    0.26
   1 -17  -1    4.12    0.24
  -1 -17   1    4.10    0.24
   1  17   1    4.05    0.25
  -1  17  -1    4.25    0.27
  -2  17   1    0.19    0.12
   2  17  -1    0.25    0.11
  -2 -17  -1    0.27    0.11
   2 -17   1    0.26    0.10
  -2  17  -1    0.17    0.11
  -2 -17   1    0.15    0.11
   2 -17  -1    0.33    0.11
   2  17   1    0.24    0.11
   0   0  -2  242.73    6.12
   0   0   2  254.11    6.11
  -1   0   2  115.16    2.74
   1   0   2  113.69    2.77
   1   0   2  117.52    2.72
  -1   0  -2  115.26    2.60
  -1   0   2  115.29    2.78
   2   0  -2    1.51    0.05
   2   0  -2    1.18    0.06
   2   0   2    1.14    0.06
  -2   0   2    1.14    0.06
   3   0   2  756.03   18.84
   3   0   2  735.14   18.22
   3   0  -2  739.36   19.91
   3   0  -2  753.53   18.42
   4   0   2    1.44    0.07
   4   0  -2    1.42    0.08
   4   0  -2    1.11    0.07
   4   0  -2    1.19    0.08
   4   0   2    1.41    0.08
   5   0  -2    6.54    0.20
   5   0  -2    6.53    0.21
   5   0   2    6.69    0.21
   5   0   2    6.50    0.21
   5   0  -2    6.37    0.19
   6   0   2    0.52    0.06
   6   0  -2    0.69    0.07
   6   0   2    0.43    0.07
   6   0  -2    0.78    0.08
   6   0  -2    0.51    0.07
   6   0   2    0.48    0.06
   7   0   2    0.72    0.08
   7   0  -2    0.40    0.08
   7   0  -2    0.41    0.07
   7   0   2    0.74    0.10
   7   0  -2    0.61    0.08
   7   0   2    0.62    0.08
   8   0  -2    2.91    0.16
   8   0  -2    2.80    0.16
   8   0   2    2.68    0.17
  -8   0   2    2.45    0.16
   8   0  -2    2.61    0.15
   8   0   2    2.67    0.15
   9   0   2   18.25    0.53
   9   0  -2   18.34    0.53
   9   0  -2   17.91    0.51
   9   0  -2   17.97    0.51
  -9   0   2   18.83    0.54
  10   0   2    1.54    0.15
  10   0  -2    1.54    0.15
   0  -1   2    0.04    0.01
   0   1   2    0.02    0.01
   0   1   2   -0.01    0.01
   0   1  -2    0.05    0.01
   0  -1  -2    0.00    0.01
   0  -1   2    0.01    0.01
  -1   1   2  292.40    6.70
   1  -1   2  298.65    6.74
   1  -1   2  275.98    7.51
  -1  -1  -2  284.58    7.35
   1   1  -2  298.95    6.56
   1   1  -2  301.22    6.96
  -1  -1   2  298.83    6.86
   1   1   2  293.30    7.61
   1   1   2  263.60    6.72
  -2  -1  -2    0.71    0.04
   2   1  -2    0.90    0.03
   2  -1   2    0.77    0.05
  -2   1   2    0.90    0.04
   2  -1   2    0.75    0.03
   2  -1  -2    0.71    0.05
  -2  -1   2    0.67    0.04
   2   1   2    0.71    0.04
   2  -1  -2    0.71    0.04
   3  -1   2   20.38    0.47
   3  -1   2   20.18    0.51
   3   1  -2   20.60    0.50
   3   1  -2   20.16    0.49
   3  -1  -2   20.59    0.49
  -3  -1   2   20.30    0.50
   3   1   2   19.96    0.50
   4  -1   2   39.12    0.98
   4  -1   2   40.92    0.96
   4  -1   2   40.70    0.92
   4   1  -2   37.10    0.94
   4   1  -2   41.03    0.94
   4   1   2   40.33    0.97
   4   1   2   39.98    0.96
   4  -1  -2   40.95    0.94
  -4  -1   2   40.03    0.97
   4  -1  -2   39.61    0.98
   5   1  -2  107.56    2.45
   5   1  -2  107.25    2.50
   5  -1   2  106.69    2.51
   5  -1   2  109.84    2.57
   5   1  -2  109.60    2.56
   5  -1  -2  105.56    2.56
   5  -1  -2  107.81    2.45
   5   1   2  107.62    2.51
  -5  -1   2  107.12    2.56
   5  -1  -2  107.00    2.50
   6   1  -2    7.62    0.23
   6   1  -2    7.85    0.24
   6  -1   2    7.70    0.22
   6  -1   2    7.52    0.25
   6  -1   2    7.39    0.25
   6   1  -2    7.73    0.24
   6  -1  -2    7.85    0.24
   6  -1  -2    7.71    0.24
   6   1   2    7.91    0.25
   6   1   2    7.66    0.24
   6  -1  -2    7.72    0.25
  -6  -1   2    7.81    0.24
   7   1  -2  166.64    3.74
   7  -1   2  164.91    3.71
   7   1  -2  162.08    3.82
   7  -1   2  165.73    3.92
   7  -1   2  161.02    3.83
   7   1  -2  166.93    3.90
   7   1   2  161.54    3.84
   7   1   2  165.47    3.90
   7  -1  -2  164.65    3.73
   7  -1  -2  165.75    3.92
   7  -1  -2  161.87    3.82
  -7  -1   2  166.74    3.91
   8  -1   2   10.20    0.33
   8  -1   2    9.78    0.33
   8   1  -2    9.47    0.31
   8   1  -2   10.13    0.32
   8   1  -2   10.22    0.32
   8  -1   2   10.08    0.29
   8   1   2    9.53    0.32
  -8  -1   2    9.81    0.32
   8   1   2   10.03    0.31
   8  -1  -2    9.99    0.31
   8  -1  -2    9.91    0.31
   8  -1  -2    9.32    0.33
   9   1  -2    0.02    0.07
   9   1  -2    0.14    0.08
   9  -1   2    0.15    0.07
   9  -1   2    0.18    0.09
   9   1   2    0.04    0.09
   9  -1  -2    0.17    0.08
   9  -1  -2    0.14    0.08
  10  -1   2    2.08    0.17
  10   1   2    2.17    0.18
  10  -1  -2    2.31    0.17
   0   2   2   11.55    0.29
   0  -2  -2   11.65    0.29
   0  -2   2   12.43    0.28
   0  -2   2   11.50    0.30
   0   2   2   12.23    0.30
   0   2  -2   11.76    0.29
   1   2  -2    0.84    0.04
   1  -2   2    0.72    0.04
   1  -2   2    0.76    0.03
  -1  -2  -2    0.69    0.04
  -1   2   2    0.74    0.04
   1   2   2    0.78    0.03
  -1  -2   2    0.79    0.03
   1  -2  -2    0.75    0.04
   2  -2   2    0.13    0.02
  -2   2   2    0.11    0.03
   2  -2   2    0.21    0.04
   2   2  -2    0.19    0.03
  -2  -2  -2    0.09    0.03
   2   2   2    0.08    0.03
  -2  -2   2    0.13    0.03
   2   2   2    0.17    0.02
   2  -2  -2    0.13    0.03
   3   2  -2    0.06    0.02
   3   2  -2    0.04    0.03
   3  -2   2    0.03    0.02
   3  -2   2    0.03    0.02
   3  -2   2    0.08    0.02
  -3  -2  -2    0.06    0.02
  -3   2   2    0.08    0.03
   3   2   2    0.00    0.02
   3  -2  -2   -0.01    0.01
  -3  -2   2    0.10    0.03
   3   2   2    0.01    0.02
   3  -2  -2    0.02    0.02
   4  -2   2    0.91    0.08
  -4   2   2    0.99    0.07
   4  -2   2    0.96    0.08
   4  -2   2    0.99    0.05
   4   2  -2    0.95    0.08
   4   2  -2    0.73    0.06
  -4  -2  -2    0.97    0.06
  -4  -2   2    0.90    0.06
   4   2   2    0.96    0.07
   4  -2  -2    0.92    0.08
   4  -2  -2    0.94    0.07
   4   2   2    0.97    0.06
   5   2  -2    0.53    0.05
   5  -2   2    0.61    0.07
   5  -2  -2    0.44    0.06
   5   2   2    0.57    0.07
   5  -2  -2    0.62    0.07
   5  -2  -2    0.61    0.06
   5   2   2    0.39    0.04
  -5  -2   2    0.60    0.06
   6   2  -2    0.38    0.06
   6  -2   2    0.32    0.06
   6  -2   2    0.33    0.07
   6  -2   2    0.35    0.05
   6   2  -2    0.34    0.05
   6  -2  -2    0.20    0.06
   6  -2  -2    0.38    0.06
   6  -2  -2    0.29    0.06
   6   2   2    0.39    0.07
   6   2   2    0.24    0.05
  -6  -2   2    0.28    0.05
   7   2  -2   11.34    0.34
   7  -2   2   11.79    0.36
   7  -2   2   11.72    0.36
   7  -2   2   11.81    0.32
   7   2  -2   11.37    0.34
  -7  -2   2   11.75    0.34
   7  -2  -2   11.58    0.34
   7  -2  -2   11.59    0.36
   7   2   2   11.85    0.33
   7  -2  -2   11.41    0.34
   7   2   2   11.54    0.36
   8  -2   2    3.27    0.19
   8   2  -2    3.04    0.18
   8   2  -2    3.10    0.16
   8  -2   2    3.27    0.18
  -8  -2  -2    3.26    0.16
  -8   2   2    3.49    0.18
   8  -2  -2    3.10    0.19
  -8  -2   2    3.20    0.17
   8   2   2    3.40    0.18
   8  -2  -2    3.20    0.17
   8  -2  -2    3.41    0.17
   9  -2   2    0.09    0.08
  -9   2   2    0.04    0.08
   9  -2   2    0.02    0.08
   9  -2  -2    0.13    0.08
   9  -2  -2    0.06    0.07
   9  -2  -2    0.03    0.08
   9   2   2    0.10    0.08
  10  -2   2    0.66    0.12
 -10   2   2    0.56    0.11
  10   2   2    0.54    0.12
  10  -2  -2    0.60    0.11
  10  -2  -2    0.44    0.10
   0  -3   2   -0.02    0.02
   0  -3   2    0.05    0.02
   0  -3  -2    0.04    0.02
   0   3   2    0.02    0.02
   0  -3  -2    0.06    0.02
   1  -3   2    7.70    0.19
  -1  -3  -2    7.72    0.20
  -1   3   2    7.64    0.21
   1  -3   2    7.66    0.21
   1   3  -2    7.75    0.20
  -1  -3   2    7.79    0.20
   1  -3  -2    7.78    0.21
   1   3   2    8.10    0.19
  -1  -3   2    7.97    0.20
  -1   3  -2    7.84    0.21
   2  -3   2    5.77    0.14
  -2   3   2    5.59    0.16
  -2  -3  -2    5.45    0.16
   2   3  -2    5.94    0.15
   2  -3  -2    5.72    0.16
  -2  -3   2    5.68    0.15
   2   3   2    5.85    0.14
   3  -3   2   83.47    1.89
  -3  -3  -2   79.31    1.86
  -3   3   2   80.64    1.91
   3  -3   2   83.89    1.97
   3   3  -2   81.89    1.93
   3   3   2   83.20    1.96
  -3  -3   2   83.95    1.96
   3   3   2   81.01    1.92
   4  -3   2   72.88    1.78
  -4   3   2   71.32    1.73
  -4  -3  -2   72.52    1.68
   4  -3   2   73.61    1.74
   4   3  -2   73.67    1.69
   4  -3   2   75.15    1.67
   4  -3  -2   74.85    1.78
   4  -3  -2   75.00    1.69
   4   3   2   72.39    1.73
  -4  -3   2   74.70    1.75
   4   3   2   75.88    1.97
   5  -3   2   40.87    1.02
   5   3  -2   40.51    0.98
  -5  -3  -2   40.40    0.96
  -5   3   2   40.39    0.99
   5  -3   2   40.16    1.00
   5   3  -2   40.30    0.97
   5   3   2   41.39    0.98
   5   3   2   41.30    1.00
  -5  -3   2   41.78    0.99
   5  -3  -2   40.99    0.97
   5  -3  -2   41.30    1.02
   6  -3   2    5.82    0.18
   6  -3   2    5.71    0.21
   6   3  -2    5.80    0.19
  -6   3   2    5.78    0.20
  -6  -3  -2    5.78    0.19
   6   3  -2    5.78    0.20
   6  -3   2    5.97    0.22
   6  -3  -2    5.57    0.19
   6  -3  -2    5.70    0.20
  -6  -3   2    5.77    0.19
   6  -3  -2    5.60    0.22
   6   3   2    5.58    0.21
   7  -3   2   67.42    1.64
  -7  -3  -2   68.69    1.59
   7  -3   2   68.86    1.57
   7   3  -2   69.11    1.62
  -7   3   2   68.76    1.63
   7  -3   2   68.43    1.68
   7   3   2   67.07    1.64
   7  -3  -2   67.89    1.63
   7  -3  -2   66.92    1.59
  -7  -3   2   68.32    1.64
   7  -3  -2   66.81    1.68
  -8  -3  -2   18.17    0.48
  -8   3   2   17.49    0.50
   8  -3   2   17.62    0.53
   8   3  -2   17.31    0.49
   8  -3   2   17.64    0.51
   8  -3  -2   17.98    0.50
   8  -3  -2   17.33    0.48
   8   3   2   17.42    0.51
   8  -3  -2   18.24    0.53
  -9  -3  -2    3.97    0.19
  -9   3   2    3.87    0.21
   9  -3   2    4.05    0.22
   9  -3   2    4.02    0.22
   9   3   2    4.03    0.21
   9  -3  -2    4.08    0.20
   9  -3  -2    4.14    0.22
  10  -3   2    0.92    0.13
  10  -3   2    0.95    0.14
 -10   3  -2    0.88    0.14
  10   3   2    0.82    0.13
  10  -3  -2    1.46    0.16
   0   4   2  882.68   23.73
   0  -4   2  906.96   22.72
   0  -4   2  942.52   23.40
   0   4  -2  867.53   23.27
   0  -4  -2 1000.00   23.05
  -1   4   2  350.87    8.14
   1  -4   2  346.42    7.89
  -1  -4  -2  353.78    7.93
   1  -4   2  357.30    8.32
   1   4  -2  340.58    8.11
  -1   4  -2  302.96    8.10
  -1  -4   2  331.49    7.90
  -1  -4   2  358.47    8.22
   1   4   2  364.68    8.97
   1  -4  -2  365.61    8.32
  -2   4   2   48.59    1.21
  -2  -4  -2   49.93    1.18
   2  -4   2   51.69    1.16
   2   4  -2   52.60    1.20
   2  -4  -2   52.40    1.24
  -2  -4   2   52.10    1.21
  -3  -4  -2  117.29    2.61
   3  -4   2  116.53    3.15
  -3   4   2  115.81    2.68
   3   4  -2  115.83    2.73
   3  -4  -2  117.97    2.66
  -3  -4   2  118.69    2.75
  -3   4  -2  104.66    2.68
   3   4   2  118.38    2.70
   4  -4   2   24.73    0.62
   4  -4   2   24.12    0.64
  -4  -4  -2   24.22    0.59
  -4   4   2   23.69    0.61
   4  -4   2   24.69    0.58
  -4   4  -2   24.85    0.62
   4  -4  -2   24.52    0.64
  -4  -4   2   25.66    0.60
   4   4   2   24.56    0.59
   4  -4  -2   24.35    0.60
   4   4   2   24.05    0.61
   5  -4   2    9.45    0.28
  -5  -4  -2    9.26    0.27
   5   4  -2    9.16    0.26
  -5   4   2    9.06    0.27
   5  -4   2    9.30    0.29
   5  -4  -2   10.00    0.27
   5  -4  -2    8.98    0.29
   5   4   2    9.14    0.28
   5   4   2    9.36    0.24
  -5  -4   2    9.23    0.25
  -6  -4  -2    0.28    0.06
   6  -4   2    0.26    0.06
   6   4  -2    0.26    0.05
   6  -4   2    0.23    0.05
  -6   4   2    0.32    0.06
   6  -4   2    0.37    0.07
   6  -4  -2    0.18    0.06
   6  -4  -2    0.18    0.06
   6   4   2    0.25    0.07
  -6  -4   2    0.41    0.05
   7  -4   2   19.30    0.49
   7   4  -2   19.22    0.51
   7  -4   2   18.53    0.53
  -7  -4  -2   19.34    0.50
  -7   4   2   18.93    0.52
   7  -4   2   19.66    0.55
   7   4   2   18.93    0.53
   7  -4  -2   18.71    0.55
   7  -4  -2   18.77    0.51
   8   4  -2    0.05    0.07
   8  -4   2    0.07    0.08
  -8  -4  -2    0.02    0.07
   8  -4   2    0.05    0.08
  -8   4   2   -0.03    0.07
   8  -4  -2    0.21    0.08
   8   4   2    0.04    0.08
   8  -4  -2    0.04    0.08
  -8   4  -2    0.09    0.09
   9  -4   2   20.55    0.61
  -9   4   2   19.69    0.57
  -9  -4  -2   19.94    0.55
   9  -4   2   20.27    0.58
   9  -4  -2   20.77    0.61
   9  -4  -2   19.72    0.55
  -9   4  -2   20.17    0.59
   9   4   2   20.13    0.58
  10  -4   2    0.79    0.13
  10  -4   2    0.86    0.13
  10  -4  -2    0.68    0.13
  10   4   2    0.79    0.12
 -10   4  -2    0.87    0.14
   0  -5   2    0.03    0.02
   0   5   2    0.04    0.03
   0  -5  -2    0.02    0.02
   0   5  -2    0.08    0.03
   1  -5   2    3.39    0.12
   1   5  -2    3.20    0.11
  -1   5   2    3.40    0.12
  -1  -5  -2    3.31    0.10
  -1  -5  -2    3.25    0.12
   1  -5   2    3.63    0.11
   1  -5  -2    3.24    0.12
  -1  -5   2    3.37    0.10
  -2  -5  -2    5.72    0.18
   2  -5   2    5.90    0.19
   2   5  -2    6.06    0.17
   2  -5   2    5.69    0.16
  -2   5   2    5.92    0.18
   2  -5  -2    6.39    0.18
  -2  -5   2    5.85    0.16
   2  -5  -2    5.99    0.19
   2   5   2    6.03    0.18
  -3  -5  -2    0.98    0.07
   3  -5   2    0.67    0.05
  -3   5   2    0.70    0.07
   3  -5  -2    0.65    0.06
  -3  -5   2    0.66    0.04
   3  -5  -2    0.78    0.07
   3   5   2    0.81    0.07
  -3  -5   2    0.53    0.06
  -4   5   2   54.40    1.31
  -4  -5  -2   54.71    1.28
   4   5  -2   56.24    1.30
   4  -5   2   54.49    1.35
  -4   5  -2   54.76    1.32
  -4  -5   2   54.75    1.28
   4   5   2   55.38    1.32
   4  -5  -2   55.13    1.28
  -5   5   2   50.74    1.25
   5  -5   2   51.88    1.29
  -5  -5  -2   51.07    1.21
   5   5  -2   51.77    1.24
   5  -5   2   52.37    1.26
   5  -5   2   51.19    1.20
   5   5   2   51.78    1.25
   5  -5  -2   52.02    1.22
   5  -5  -2   51.82    1.29
  -5  -5   2   53.66    1.24
  -5   5  -2   51.54    1.26
   6  -5   2    5.35    0.17
  -6   5   2    5.31    0.20
   6   5  -2    5.17    0.19
   6  -5   2    5.37    0.22
   6  -5   2    5.32    0.21
  -6  -5  -2    5.20    0.19
   6  -5  -2    5.27    0.19
  -6   5  -2    5.15    0.21
   6  -5  -2    5.20    0.22
   6   5   2    5.21    0.20
   7  -5   2   16.57    0.47
   7   5  -2   16.50    0.45
   7  -5   2   16.21    0.50
  -7   5   2   16.20    0.47
   7  -5   2   16.83    0.43
  -7  -5  -2   16.39    0.45
   7  -5  -2   16.13    0.49
  -7   5  -2   17.14    0.48
   7  -5  -2   16.03    0.45
   7   5   2   15.96    0.47
   8  -5   2    1.03    0.12
   8  -5   2    0.80    0.13
   8   5  -2    1.30    0.13
  -8  -5  -2    1.26    0.12
  -8   5   2    1.15    0.12
   8  -5  -2    0.82    0.13
  -8   5  -2    1.11    0.13
   8  -5  -2    1.33    0.13
   8   5   2    1.35    0.14
   9  -5   2    0.75    0.11
  -9  -5  -2    0.76    0.11
   9  -5   2    0.73    0.13
  -9   5   2    0.63    0.11
   9   5   2    0.81    0.12
  -9  -5   2    0.56    0.11
  -9   5  -2    0.68    0.12
   9  -5  -2    0.62    0.10
   9  -5  -2    0.74    0.13
  10  -5   2    3.73    0.25
 -10   5   2    3.72    0.23
  10   5   2    3.79    0.23
  10  -5  -2    3.89    0.25
 -10  -5   2    3.88    0.22
 -10   5  -2    3.84    0.23
   0   6  -2    7.94    0.23
   0  -6  -2    7.75    0.22
   0  -6   2    7.65    0.22
   1  -6   2   30.02    0.77
  -1   6   2   30.47    0.76
  -1  -6  -2   31.37    0.74
  -1  -6  -2   31.14    0.74
   1  -6  -2   31.97    0.77
  -1  -6   2   31.32    0.74
  -1   6  -2   31.02    0.76
  -1  -6   2   31.44    0.75
   1  -6  -2   30.72    0.74
  -2   6   2   13.70    0.37
   2  -6   2   13.83    0.38
   2   6  -2   11.78    0.36
  -2  -6  -2   14.14    0.36
  -2  -6   2   14.25    0.35
   2  -6  -2   13.75    0.38
   2  -6  -2   14.18    0.36
  -2  -6   2   14.11    0.36
  -2   6  -2   14.07    0.37
   2   6   2   14.10    0.37
  -3  -6  -2   12.95    0.35
   3  -6   2   12.77    0.37
   3   6  -2   13.31    0.35
  -3   6   2   12.79    0.36
  -3  -6   2   13.15    0.33
   3  -6  -2   13.24    0.35
   3  -6  -2   13.43    0.37
   3   6   2   13.35    0.36
   4  -6   2    4.10    0.14
  -4  -6  -2    4.66    0.17
  -4   6   2    4.74    0.18
   4   6  -2    4.82    0.16
   4  -6  -2    4.91    0.17
  -4   6  -2    4.48    0.18
  -4  -6   2    4.86    0.13
  -4  -6   2    4.69    0.17
   4   6   2    4.95    0.18
  -5   6   2    8.14    0.27
  -5  -6  -2    8.20    0.26
   5  -6   2    8.30    0.29
   5  -6   2    8.37    0.24
   5   6  -2    8.13    0.25
   5   6   2    8.52    0.27
  -5   6  -2    8.58    0.28
  -5  -6   2    8.87    0.23
   5  -6  -2    8.63    0.26
  -5  -6   2    8.62    0.27
   6  -6   2   11.99    0.39
   6  -6   2   11.87    0.33
  -6   6   2   12.43    0.37
  -6  -6  -2   12.14    0.35
   6   6  -2   12.25    0.35
  -6   6  -2   12.51    0.38
  -6  -6   2   12.29    0.36
   6   6   2   12.34    0.37
   6  -6  -2   12.03    0.35
   6  -6  -2   11.96    0.39
   7  -6   2   -0.10    0.08
  -7   6   2    0.02    0.07
   7   6  -2    0.08    0.06
  -7  -6  -2   -0.03    0.06
  -7   6  -2    0.07    0.08
   7  -6  -2    0.00    0.06
   7   6   2   -0.11    0.06
  -7  -6   2    0.02    0.07
   7  -6  -2   -0.16    0.08
  -8   6   2    0.18    0.09
   8   6  -2    0.18    0.07
  -8  -6  -2    0.08    0.08
   8  -6   2    0.27    0.11
   8   6   2    0.17    0.08
  -8   6  -2    0.16    0.10
  -8  -6   2    0.08    0.09
   8  -6  -2    0.17    0.07
   8  -6  -2    0.17    0.10
  -9   6   2    0.19    0.10
   9  -6   2    0.16    0.10
  -9  -6  -2    0.20    0.09
  -9  -6   2    0.27    0.10
   9  -6  -2    0.32    0.09
   9  -6  -2    0.13    0.10
   9   6   2    0.27    0.10
  -9   6  -2    0.26    0.10
   0  -7   2    0.03    0.03
   0  -7   2    0.08    0.04
   0   7  -2    0.02    0.04
   0   7   2    0.00    0.02
   0  -7  -2    0.01    0.03
   0  -7  -2    0.03    0.03
  -1  -7  -2   10.93    0.28
   1   7  -2   10.19    0.30
   1  -7   2   10.81    0.29
  -1   7   2   10.62    0.31
   1  -7   2   10.25    0.30
   1  -7  -2   10.72    0.30
  -1  -7   2   10.74    0.29
   1   7   2   10.60    0.30
   1  -7  -2   10.64    0.29
  -1   7  -2   10.65    0.30
  -1  -7   2   10.84    0.28
   2   7  -2    1.52    0.09
   2  -7   2    2.05    0.11
  -2   7   2    1.82    0.11
   2  -7   2    1.70    0.09
  -2  -7  -2    1.75    0.10
   2  -7  -2    1.71    0.10
   2  -7  -2    1.97    0.11
   2   7   2    1.68    0.06
   2   7   2    1.83    0.11
  -2  -7   2    1.70    0.10
  -2  -7   2    1.90    0.08
  -2   7  -2    1.51    0.10
   3  -7   2   26.95    0.65
   3   7  -2   26.76    0.68
   3  -7   2   26.55    0.70
  -3   7   2   26.92    0.69
  -3  -7  -2   27.66    0.67
   3  -7  -2   27.18    0.67
  -3  -7   2   27.48    0.65
   3  -7  -2   27.07    0.70
   3   7   2   27.11    0.69
  -4  -7  -2   26.36    0.66
   4   7  -2   26.62    0.67
  -4   7   2   26.48    0.68
   4  -7   2   26.28    0.64
   4  -7  -2   26.61    0.66
  -4  -7   2   26.89    0.64
   4   7   2   26.68    0.68
  -5   7   2   75.63    1.84
   5   7  -2   77.41    1.82
   5  -7   2   76.95    1.77
  -5  -7  -2   75.88    1.79
   5   7   2   78.04    1.84
  -5  -7   2   77.08    1.79
   5  -7  -2   77.89    1.79
  -5   7  -2   77.13    1.85
  -6   7   2   11.21    0.35
   6  -7   2   11.43    0.32
   6   7  -2   11.62    0.34
   6  -7   2   11.49    0.38
  -6  -7  -2   11.45    0.34
  -6  -7   2   11.01    0.34
   6  -7  -2   10.85    0.37
  -6   7  -2   11.21    0.36
   6  -7  -2   11.19    0.34
   6   7   2   11.30    0.35
  -7  -7  -2   65.43    1.57
   7  -7   2   67.79    1.68
   7   7  -2   66.65    1.60
  -7   7   2   64.79    1.61
   7  -7  -2   67.97    1.67
  -7   7  -2   66.03    1.63
   7   7   2   66.44    1.62
  -7  -7   2   66.24    1.58
   7  -7  -2   64.42    1.57
  -8  -7  -2    6.64    0.26
  -8   7   2    6.77    0.28
   8  -7   2    6.42    0.30
   8   7   2    7.04    0.28
  -8  -7   2    6.81    0.27
   8  -7  -2    6.97    0.26
   8  -7  -2    6.62    0.30
  -8   7  -2    6.63    0.29
  -9  -7  -2    0.07    0.09
  -9   7   2    0.09    0.10
   9  -7   2    0.20    0.11
  -9   7  -2    0.08    0.10
   9   7   2    0.21    0.10
  -9  -7   2    0.14    0.10
   9  -7  -2    0.16    0.11
   0   8  -2   65.75    1.65
   0  -8  -2   70.08    1.61
   0  -8  -2   71.83    1.66
   0  -8   2   69.05    1.60
   0  -8   2   69.86    1.66
  -1   8   2  155.24    3.67
   1  -8   2  156.34    3.76
   1   8  -2  155.63    3.73
   1  -8   2  158.08    3.67
  -1  -8  -2  158.16    3.73
   1   8   2  155.84    3.67
   1  -8  -2  156.50    3.67
  -1  -8   2  164.99    3.71
  -1   8  -2  154.79    3.66
   1  -8  -2  158.14    3.73
  -1  -8   2  160.34    3.57
   2   8  -2    7.17    0.24
  -2  -8  -2    7.60    0.24
  -2  -8  -2    7.40    0.20
   2  -8   2    7.72    0.25
  -2   8   2    7.31    0.25
   2  -8   2    7.74    0.23
   2   8   2    7.71    0.25
  -2  -8   2    7.64    0.24
  -2  -8   2    7.59    0.21
  -2   8  -2    7.67    0.25
   2  -8  -2    7.90    0.25
   2   8   2    8.09    0.20
   2  -8  -2    7.55    0.24
   3  -8   2  191.32    4.59
  -3   8   2  195.24    4.56
   3   8  -2  188.29    4.97
   3  -8   2  198.19    4.66
  -3  -8  -2  200.72    4.46
   3  -8  -2  201.68    4.66
  -3  -8   2  202.97    4.67
   3   8   2  193.88    4.61
   3  -8  -2  197.38    4.55
   4  -8   2    4.56    0.21
  -4   8   2    6.31    0.22
   4  -8   2    5.24    0.18
  -4  -8  -2    5.39    0.20
   4   8  -2    5.51    0.20
   4  -8  -2    5.41    0.22
   4  -8  -2    5.37    0.20
   4   8   2    5.31    0.21
   5   8  -2   35.80    0.89
   5  -8   2   35.22    0.93
   5  -8   2   35.82    0.85
  -5   8   2   35.33    0.90
  -5  -8  -2   35.32    0.87
   5   8   2   36.16    0.90
  -5   8  -2   35.43    0.91
  -5  -8   2   34.47    0.87
   5  -8  -2   35.05    0.93
   5  -8  -2   35.48    0.87
   6  -8   2    0.44    0.10
  -6  -8  -2    0.39    0.08
   6  -8   2    0.59    0.07
   6   8  -2    0.68    0.08
  -6   8   2    0.46    0.09
  -6  -8   2    0.68    0.10
   6   8   2    0.54    0.09
   6  -8  -2    0.52    0.08
  -6   8  -2    0.60    0.10
   6  -8  -2    0.47    0.09
   7  -8   2    9.83    0.36
   7   8  -2    9.05    0.31
  -7   8   2    9.02    0.32
  -7  -8  -2    8.79    0.31
   7   8   2    9.32    0.33
   7  -8  -2    9.15    0.35
  -7  -8   2    9.05    0.32
  -7   8  -2    9.44    0.34
   7  -8  -2    9.06    0.31
  -8  -8  -2    0.55    0.11
  -8   8   2    0.34    0.10
   8  -8   2    0.67    0.13
   8  -8  -2    0.45    0.12
   8   8   2    0.59    0.11
  -8  -8   2    0.45    0.11
  -8   8  -2    0.62    0.12
   8  -8  -2    0.39    0.10
   9  -8   2   23.25    0.71
  -9  -8  -2   22.95    0.65
  -9   8   2   23.19    0.67
  -9  -8   2   23.03    0.66
   9  -8  -2   23.85    0.71
   9   8   2   22.97    0.67
  -9   8  -2   23.34    0.69
   0  -9  -2    0.02    0.04
   0   9  -2   -0.02    0.05
   0   9   2    0.02    0.02
   0  -9  -2   -0.04    0.04
   0  -9   2    0.01    0.04
   0  -9   2   -0.01    0.05
  -1  -9  -2   89.64    2.12
   1   9  -2   89.20    2.12
   1  -9   2   89.11    2.06
   1  -9   2   89.39    2.15
  -1   9  -2   87.90    2.12
   1  -9  -2   86.86    2.06
   1  -9  -2   90.53    2.14
  -1  -9   2   92.62    2.06
  -1  -9   2   91.07    2.13
   1   9   2   87.65    2.12
   2   9  -2    0.89    0.09
  -2   9   2    1.15    0.10
   2  -9   2    0.93    0.10
  -2  -9  -2    0.95    0.05
   2  -9   2    0.90    0.08
   2   9   2    0.84    0.09
  -2   9  -2    0.99    0.10
   2  -9  -2    1.17    0.10
  -2  -9   2    1.15    0.07
  -2  -9   2    1.29    0.10
   2  -9  -2    0.86    0.09
   3   9  -2    0.97    0.10
   3  -9   2    0.90    0.10
   3  -9   2    0.77    0.08
  -3  -9  -2    1.16    0.11
  -3   9   2    1.04    0.11
   3  -9  -2    0.90    0.10
   3   9   2    0.86    0.10
   3  -9  -2    1.04    0.11
   4   9  -2    0.67    0.08
  -4  -9  -2    0.68    0.09
   4  -9   2    0.49    0.10
   4  -9   2    0.99    0.09
  -4   9   2    0.64    0.09
   4  -9  -2    0.52    0.09
  -4  -9   2    0.75    0.09
  -4   9  -2    0.85    0.10
   4  -9  -2    1.11    0.11
   4   9   2    0.67    0.09
  -5   9   2   23.64    0.65
   5   9  -2   24.22    0.63
  -5  -9  -2   24.08    0.63
   5  -9   2   24.09    0.61
   5  -9   2   24.12    0.67
  -5  -9   2   23.64    0.63
   5  -9  -2   23.77    0.63
   5   9   2   24.13    0.65
  -5   9  -2   23.74    0.65
   5  -9  -2   24.38    0.67
   6  -9   2    0.14    0.09
  -6  -9  -2    0.21    0.08
   6   9  -2    0.23    0.07
  -6   9   2    0.10    0.08
   6   9   2    0.24    0.08
  -6  -9   2    0.16    0.08
  -6   9  -2    0.15    0.09
   6  -9  -2    0.08    0.08
   6  -9  -2    0.07    0.07
  -7  -9  -2   17.67    0.49
   7  -9   2   16.46    0.54
  -7   9   2   16.91    0.50
   7   9  -2   16.58    0.49
   7  -9  -2   15.58    0.48
  -7   9  -2   16.82    0.51
  -7  -9   2   16.61    0.49
   7  -9  -2   17.17    0.54
   7   9   2   16.40    0.51
  -8  -9  -2    0.82    0.12
   8  -9   2    0.60    0.14
  -8   9   2    0.60    0.12
   8  -9  -2    0.78    0.11
  -8   9  -2    0.77    0.13
   8   9   2    0.61    0.12
  -8  -9   2    0.61    0.12
   8  -9  -2    0.49    0.14
   0 -10  -2    0.23    0.06
   0 -10   2    0.21    0.06
   0 -10   2    0.31    0.06
   0 -10  -2    0.42    0.07
   0  10  -2    0.41    0.07
   1 -10   2    3.12    0.14
  -1 -10  -2    3.14    0.12
   1  10  -2    3.30    0.16
   1 -10   2    3.07    0.14
  -1 -10   2    3.04    0.13
  -1 -10   2    2.96    0.15
   1 -10  -2    3.21    0.14
   1  10   2    3.14    0.16
   1 -10  -2    2.95    0.15
  -1  10  -2    3.06    0.16
   2 -10   2    0.37    0.06
   2  10  -2    0.43    0.07
   2 -10   2    0.35    0.07
  -2  10   2    0.44    0.08
   2 -10  -2    0.40    0.07
  -2 -10   2    0.38    0.05
  -2 -10   2    0.32    0.07
   2 -10  -2    0.38    0.07
  -2  10  -2    0.48    0.08
   2  10   2    0.43    0.08
   3 -10   2   10.57    0.34
   3  10  -2   10.21    0.33
  -3  10   2   10.54    0.34
   3 -10   2    9.85    0.31
  -3 -10  -2   10.60    0.32
   3 -10  -2   10.38    0.34
  -3  10  -2   10.70    0.34
  -3 -10   2   10.88    0.32
   3  10   2   10.73    0.34
   3 -10  -2   10.35    0.33
   4 -10   2    0.03    0.05
   4  10  -2    0.04    0.06
   4 -10   2   -0.04    0.07
  -4  10   2    0.01    0.07
  -4 -10  -2    0.03    0.07
   4 -10  -2   -0.02    0.08
   4 -10  -2    0.05    0.06
  -4  10  -2    0.09    0.07
   4  10   2    0.10    0.07
  -4 -10   2    0.04    0.06
  -5 -10  -2    6.46    0.25
   5 -10   2    6.65    0.23
  -5  10   2    6.32    0.26
   5 -10   2    6.11    0.27
   5  10  -2    6.24    0.24
   5 -10  -2    6.96    0.25
  -5 -10   2    6.07    0.25
  -5  10  -2    6.17    0.26
   5 -10  -2    6.41    0.27
   5  10   2    6.15    0.25
   6  10  -2    3.32    0.18
  -6  10   2    3.27    0.20
  -6 -10  -2    3.27    0.19
   6 -10   2    3.33    0.21
   6 -10  -2    3.29    0.21
   6 -10  -2    3.23    0.18
  -6  10  -2    3.32    0.20
  -6 -10   2    3.22    0.19
   6  10   2    3.40    0.20
  -7  10   2    3.23    0.21
   7 -10   2    3.19    0.23
   7  10  -2    3.19    0.18
  -7 -10  -2    3.26    0.19
   7 -10  -2    2.82    0.22
   7 -10  -2    3.09    0.19
   7  10   2    2.88    0.20
  -7  10  -2    3.11    0.21
  -7 -10   2    3.32    0.21
   8 -10   2    0.19    0.12
  -8 -10  -2    0.16    0.10
  -8  10   2    0.06    0.10
   8  10   2    0.32    0.11
  -8  10  -2    0.25    0.11
   8 -10  -2    0.10    0.12
  -8 -10   2    0.40    0.12
   0 -11   2   -0.05    0.06
   0 -11  -2    0.00    0.05
   0 -11  -2    0.00    0.06
   0  11   2   -0.03    0.06
   0  11  -2   -0.03    0.06
   0 -11   2   -0.02    0.05
   1  11  -2   18.33    0.52
   1 -11   2   18.44    0.51
  -1 -11  -2   18.69    0.48
  -1  11   2   18.20    0.52
   1 -11   2   19.24    0.50
  -1 -11  -2   18.82    0.51
  -1 -11   2   18.34    0.49
   1 -11  -2   18.43    0.51
  -1  11  -2   18.52    0.52
   1  11   2   18.36    0.53
   1 -11  -2   19.27    0.51
  -1 -11   2   19.12    0.50
  -2  11   2    5.23    0.23
   2 -11   2    5.47    0.21
   2 -11   2    5.09    0.22
  -2 -11  -2    5.72    0.22
   2  11  -2    5.34    0.22
   2 -11  -2    5.24    0.21
   2  11   2    5.34    0.23
  -2  11  -2    5.20    0.22
   2 -11  -2    5.39    0.22
  -2 -11   2    5.39    0.21
  -3 -11  -2    7.24    0.26
   3 -11   2    7.06    0.27
   3  11  -2    6.81    0.26
   3 -11   2    7.18    0.25
  -3  11   2    7.41    0.27
   3 -11  -2    7.00    0.27
  -3 -11   2    7.12    0.26
  -3  11  -2    7.17    0.27
   3  11   2    7.04    0.27
   3 -11  -2    7.09    0.26
  -4 -11  -2    5.85    0.24
   4 -11   2    5.83    0.22
   4  11  -2    5.86    0.24
  -4  11   2    6.01    0.25
   4 -11   2    6.07    0.26
  -4 -11   2    5.95    0.24
   4 -11  -2    6.15    0.26
   4  11   2    5.96    0.25
   4 -11  -2    5.93    0.24
  -4  11  -2    6.07    0.25
   5 -11   2   14.14    0.47
  -5 -11  -2   14.87    0.44
   5 -11   2   15.36    0.42
   5  11  -2   14.92    0.45
  -5  11   2   14.99    0.46
   5 -11  -2   14.26    0.44
   5  11   2   13.86    0.46
  -5  11  -2   14.54    0.46
  -5 -11   2   14.90    0.44
   5 -11  -2   14.54    0.47
  -6  11   2    0.53    0.12
   6 -11   2    0.72    0.13
  -6 -11  -2    0.65    0.11
   6  11  -2    0.67    0.10
   6 -11  -2    0.71    0.12
  -6 -11   2    0.79    0.12
   6  11   2    0.66    0.11
  -6  11  -2    0.85    0.13
   6 -11  -2    0.68    0.11
  -7  11   2   24.75    0.71
   7 -11   2   24.31    0.74
  -7 -11  -2   24.49    0.68
   7 -11  -2   25.80    0.74
   7 -11  -2   24.68    0.68
  -7  11  -2   24.67    0.71
  -7 -11   2   24.73    0.69
   7  11   2   25.00    0.71
  -8 -11  -2    7.03    0.30
   8 -11   2    7.40    0.35
  -8  11   2    7.23    0.33
   8 -11  -2    7.41    0.35
  -8 -11   2    6.69    0.31
  -8  11  -2    6.82    0.33
   8  11   2    7.21    0.32
   0  12  -2   17.59    0.51
   0 -12  -2   17.89    0.50
   0 -12  -2   17.77    0.48
   0  12   2   18.03    0.52
   0 -12   2   18.12    0.49
   0 -12   2   17.01    0.49
   1 -12   2   10.06    0.33
   1 -12   2   10.48    0.32
   1  12  -2   10.59    0.34
  -1 -12  -2   10.48    0.33
  -1  12   2   10.05    0.34
  -1 -12   2    9.99    0.30
  -1  12  -2   10.12    0.34
  -1 -12   2   10.09    0.33
   1 -12  -2   10.34    0.32
   1 -12  -2   11.05    0.34
   1  12   2   10.28    0.35
  -2  12   2   15.15    0.46
   2 -12   2   15.80    0.44
   2 -12   2   14.93    0.45
  -2 -12  -2   15.59    0.44
   2  12  -2   14.88    0.45
  -2 -12   2   15.42    0.44
   2 -12  -2   15.68    0.45
  -2  12  -2   15.15    0.46
   2 -12  -2   15.30    0.45
   2  12   2   14.81    0.46
   3  12  -2   38.21    1.00
  -3  12   2   40.19    1.01
   3 -12   2   38.77    1.02
  -3 -12  -2   39.82    0.98
   3 -12   2   38.29    0.97
   3 -12  -2   39.49    1.02
  -3 -12   2   39.45    0.98
   3 -12  -2   39.26    0.98
  -3  12  -2   39.10    1.01
   3  12   2   38.26    1.01
   4  12  -2    5.33    0.24
   4 -12   2    5.43    0.25
  -4  12   2    5.71    0.25
   4 -12   2    5.43    0.22
  -4 -12  -2    5.93    0.25
  -4  12  -2    5.88    0.25
   4  12   2    5.74    0.25
   4 -12  -2    5.31    0.24
  -4 -12   2    5.68    0.24
   4 -12  -2    5.70    0.26
   5 -12   2    0.91    0.13
  -5 -12  -2    0.92    0.12
  -5  12   2    0.57    0.12
   5 -12   2    0.89    0.11
   5  12  -2    1.04    0.12
   5 -12  -2    0.70    0.12
   5 -12  -2    0.72    0.11
  -5 -12   2    0.85    0.12
  -5  12  -2    0.81    0.12
   5  12   2    0.82    0.13
   6 -12   2    1.68    0.17
  -6 -12  -2    1.42    0.15
   6  12  -2    1.61    0.16
  -6  12   2    1.70    0.18
   6 -12  -2    1.54    0.16
   6 -12  -2    1.62    0.17
  -6 -12   2    1.81    0.17
  -6  12  -2    1.80    0.19
   6  12   2    1.73    0.17
   7 -12   2    4.94    0.29
  -7  12   2    5.14    0.28
  -7 -12  -2    5.14    0.26
   7  12   2    5.23    0.27
  -7 -12   2    5.23    0.26
  -7  12  -2    5.45    0.28
   7 -12  -2    5.14    0.25
   7 -12  -2    5.54    0.30
   0 -13   2    0.03    0.06
   0 -13   2   -0.01    0.06
   0  13  -2    0.06    0.07
   0  13   2    0.07    0.07
   0 -13  -2   -0.04    0.06
   1  13  -2    9.83    0.33
  -1  13   2   10.09    0.34
   1 -13   2    9.49    0.32
   1 -13   2    9.54    0.32
  -1 -13  -2    9.66    0.33
  -1 -13   2    9.64    0.32
  -1  13  -2    9.83    0.34
   1 -13  -2    9.30    0.31
   1 -13  -2    9.62    0.33
   1  13   2    9.57    0.34
   2 -13   2    7.89    0.30
  -2 -13  -2    8.16    0.29
   2  13  -2    7.84    0.29
  -2  13   2    7.76    0.30
   2 -13   2    7.89    0.28
   2 -13  -2    7.83    0.29
  -2 -13   2    7.91    0.29
   2  13   2    7.99    0.31
   2 -13  -2    7.99    0.29
  -2  13  -2    8.09    0.30
  -3 -13  -2    3.70    0.20
   3  13  -2    3.77    0.20
  -3  13   2    3.96    0.21
   3 -13   2    3.89    0.19
   3 -13   2    3.59    0.21
   3 -13  -2    3.53    0.20
   3 -13  -2    3.78    0.20
  -3 -13   2    3.73    0.20
   3  13   2    3.70    0.21
  -3  13  -2    3.62    0.21
  -4  13   2    3.49    0.22
  -4 -13  -2    3.40    0.20
   4 -13   2    3.26    0.18
   4  13  -2    3.17    0.19
   4 -13   2    3.22    0.21
  -4  13  -2    3.16    0.21
   4  13   2    3.09    0.20
  -4 -13   2    3.47    0.20
   4 -13  -2    3.56    0.20
   4 -13  -2    3.32    0.21
   5  13  -2    6.77    0.29
   5 -13   2    7.36    0.32
  -5  13   2    7.21    0.31
  -5 -13  -2    7.33    0.29
   5 -13  -2    6.76    0.28
  -5 -13   2    7.00    0.29
   5  13   2    7.00    0.30
   5 -13  -2    6.82    0.31
  -5  13  -2    6.91    0.31
   6 -13   2    3.09    0.24
   6  13  -2    3.15    0.20
  -6 -13  -2    2.99    0.22
  -6  13   2    3.20    0.23
   6  13   2    3.22    0.22
  -6  13  -2    3.24    0.24
   6 -13  -2    2.79    0.23
  -6 -13   2    3.20    0.23
   6 -13  -2    3.19    0.21
  -7 -13  -2    4.30    0.25
  -7  13   2    4.61    0.27
   7 -13   2    4.41    0.29
  -7  13  -2    4.79    0.28
   7 -13  -2    4.76    0.29
  -7 -13   2    4.52    0.26
   7  13   2    4.52    0.27
   0 -14  -2    2.54    0.17
   0 -14   2    2.39    0.16
   0  14  -2    2.63    0.18
   0  14   2    2.52    0.18
   1 -14   2    3.55    0.19
   1 -14   2    3.51    0.19
  -1 -14  -2    3.67    0.20
  -1  14   2    3.46    0.21
   1  14  -2    3.84    0.21
  -1  14  -2    3.88    0.21
   1 -14  -2    3.65    0.20
  -1 -14   2    3.64    0.19
   1  14   2    4.27    0.22
   1 -14  -2    3.68    0.18
   2  14  -2    0.24    0.09
  -2  14   2    0.33    0.10
  -2 -14  -2    0.33    0.09
   2 -14   2    0.61    0.10
   2 -14   2    0.27    0.09
   2 -14  -2    0.30    0.09
   2  14   2    0.26    0.10
   2 -14  -2    0.19    0.09
  -2  14  -2    0.25    0.10
  -2 -14   2    0.25    0.09
   3  14  -2    3.25    0.20
  -3  14   2    3.00    0.21
  -3 -14  -2    2.96    0.19
   3 -14   2    2.70    0.20
   3 -14   2    3.06    0.18
  -3 -14   2    3.14    0.20
   3 -14  -2    2.87    0.20
   3  14   2    3.13    0.20
  -3  14  -2    2.58    0.20
   3 -14  -2    2.90    0.19
  -4  14   2    0.03    0.10
   4 -14   2    0.06    0.07
  -4 -14  -2    0.00    0.10
   4 -14   2   -0.01    0.09
   4  14  -2    0.11    0.08
  -4 -14   2    0.03    0.10
   4 -14  -2   -0.04    0.09
   4 -14  -2    0.03    0.08
   4  14   2    0.02    0.09
  -4  14  -2   -0.10    0.10
   5 -14   2    1.28    0.16
   5  14  -2    1.34    0.15
  -5  14   2    1.32    0.16
  -5 -14  -2    1.16    0.14
  -5  14  -2    1.23    0.16
  -5 -14   2    1.18    0.15
   5 -14  -2    1.07    0.15
   5  14   2    1.21    0.15
   5 -14  -2    1.22    0.15
  -6 -14  -2    1.00    0.15
   6 -14   2    0.91    0.16
  -6  14   2    1.04    0.15
  -6 -14   2    0.77    0.14
   6 -14  -2    0.97    0.16
   6 -14  -2    0.97    0.14
  -6  14  -2    0.86    0.15
   6  14   2    0.92    0.15
   0  15   2    0.27    0.10
   0  15  -2    0.12    0.09
   0 -15  -2    0.10    0.08
   0 -15   2    0.01    0.08
  -1  15   2    4.21    0.23
   1 -15   2    4.42    0.22
   1 -15   2    3.84    0.21
   1  15  -2    4.68    0.24
  -1 -15  -2    4.25    0.23
   1  15   2    4.48    0.25
  -1  15  -2    4.31    0.24
   1 -15  -2    4.18    0.22
  -1 -15   2    4.26    0.22
   2 -15   2    1.58    0.16
   2  15  -2    1.66    0.17
   2 -15   2    0.93    0.13
  -2  15   2    1.10    0.14
  -2 -15  -2    0.90    0.13
  -2 -15   2    1.22    0.14
  -2  15  -2    0.90    0.14
   2 -15  -2    1.55    0.17
   2 -15  -2    0.88    0.12
   2  15   2    1.14    0.14
   3 -15   2    0.61    0.11
   3 -15   2    0.52    0.11
  -3  15   2    0.54    0.12
  -3 -15  -2    0.48    0.12
   3  15  -2    0.71    0.12
   3 -15  -2    0.72    0.12
   3  15   2    0.54    0.11
  -3 -15   2    0.51    0.12
  -3  15  -2    0.57    0.13
   3 -15  -2    0.66    0.12
   4 -15   2    3.23    0.23
   4 -15   2    3.27    0.21
  -4  15   2    3.30    0.23
  -4 -15  -2    3.40    0.22
   4  15  -2    3.40    0.22
   4  15   2    3.26    0.23
  -4  15  -2    3.46    0.24
  -4 -15   2    3.39    0.22
   4 -15  -2    3.23    0.22
   4 -15  -2    3.43    0.22
   5  15  -2   10.31    0.40
  -5  15   2   11.52    0.43
   5 -15   2   11.29    0.43
  -5 -15  -2   11.63    0.40
  -5 -15   2   11.15    0.40
  -5  15  -2   12.11    0.43
   5 -15  -2   11.47    0.43
   5 -15  -2   11.16    0.41
   5  15   2   10.47    0.42
   0  16   2    2.66    0.22
   0  16  -2    2.79    0.21
   0 -16  -2    2.86    0.21
   0 -16   2    3.82    0.21
  -1 -16  -2    8.45    0.33
   1 -16   2    8.45    0.32
  -1  16   2    8.39    0.35
   1  16  -2    8.79    0.34
  -1 -16   2    8.00    0.32
   1 -16  -2    8.20    0.33
   1  16   2    8.52    0.35
  -1  16  -2    8.28    0.34
   2 -16   2    1.73    0.18
  -2 -16  -2    1.83    0.19
   2  16  -2    2.13    0.19
  -2  16   2    1.92    0.21
   2 -16   2    2.20    0.17
   2  16   2    2.31    0.20
  -2 -16   2    1.78    0.18
   2 -16  -2    2.02    0.19
  -2  16  -2    1.90    0.20
  -3  16   2   16.21    0.53
   3  16  -2   15.78    0.52
   3 -16   2   15.29    0.51
  -3 -16  -2   16.36    0.51
   3 -16   2   16.68    0.50
   3  16   2   15.82    0.53
   3 -16  -2   15.87    0.51
  -3 -16   2   15.70    0.50
   3 -16  -2   16.67    0.52
  -3  16  -2   15.92    0.53
  -4  16   2   -0.06    0.11
   4 -16   2   -0.15    0.10
  -4 -16  -2   -0.05    0.10
   4  16  -2    0.01    0.09
  -4  16  -2    0.07    0.12
  -4 -16   2    0.01    0.11
   4  16   2    0.07    0.10
   4 -16  -2    0.01    0.09
   4 -16  -2   -0.02    0.11
   0 -17  -2   -0.02    0.09
   0  17  -2   -0.04    0.09
   0  17   2    0.04    0.10
   0 -17   2    0.12    0.09
   1  17  -2   15.32    0.50
   1 -17   2   14.47    0.47
  -1  17   2   14.65    0.50
  -1 -17  -2   14.59    0.48
  -1  17  -2   14.99    0.50
   1 -17  -2   14.54    0.48
   1  17   2   14.79    0.50
  -1 -17   2   14.77    0.47
  -2 -17  -2    0.99    0.15
  -2  17   2    0.75    0.14
   2  17  -2    0.92    0.14
   2 -17   2    0.94    0.13
  -2 -17   2    0.65    0.13
  -2  17  -2    0.83    0.15
   2  17   2    0.84    0.14
   2 -17  -2    0.85    0.14
   0   0   3   -0.08    0.01
   0   0  -3   -0.01    0.01
   0   0   3   -0.05    0.01
  -1   0  -3    0.05    0.01
   1   0   3    0.07    0.02
   1   0   3    0.01    0.01
   1   0  -3    0.02    0.02
  -1   0   3    0.00    0.02
  -1   0   3    0.01    0.01
   2   0   3   -0.21    0.03
  -2   0   3   -0.15    0.02
   2   0   3   -0.12    0.03
  -2   0  -3   -0.15    0.02
   2   0  -3   -0.19    0.02
  -2   0   3   -0.21    0.03
   3   0  -3   -0.02    0.02
   3   0   3    0.00    0.01
  -3   0   3    0.03    0.03
   3   0   3   -0.05    0.02
   3   0  -3    0.01    0.02
   4   0   3    0.02    0.02
   4   0  -3   -0.02    0.03
   4   0  -3   -0.06    0.04
   4   0  -3    0.07    0.04
   4   0   3   -0.05    0.04
  -4   0   3    0.04    0.04
   5   0  -3    0.03    0.04
   5   0  -3    0.01    0.04
   5   0   3    0.07    0.05
   5   0   3    0.03    0.04
   5   0  -3    0.01    0.03
  -5   0   3    0.00    0.04
  -6   0   3    0.09    0.05
   6   0   3    0.01    0.04
   6   0  -3    0.08    0.05
   6   0  -3    0.04    0.04
   6   0   3    0.01    0.05
   6   0  -3   -0.02    0.05
   7   0  -3   -0.03    0.07
   7   0   3    0.02    0.07
   7   0   3   -0.03    0.06
   7   0  -3    0.11    0.06
   7   0  -3    0.05    0.05
  -7   0   3    0.19    0.07
   8   0  -3    0.07    0.07
   8   0   3   -0.05    0.08
  -8   0   3   -0.10    0.07
   8   0   3    0.05    0.07
   8   0  -3   -0.20    0.07
   8   0  -3   -0.17    0.06
  -9   0   3   -0.04    0.07
   9   0   3    0.03    0.08
   9   0  -3    0.02    0.07
  10   0   3   -0.09    0.09
  10   0  -3   -0.05    0.08
   0   1  -3   -0.01    0.01
   0  -1  -3    0.01    0.01
   0  -1   3    0.01    0.01
   0   1   3    0.01    0.01
   0   1   3    0.03    0.02
  -1   1   3   59.06    1.39
  -1  -1  -3   57.18    1.43
   1   1  -3   59.72    1.33
   1  -1   3   60.12    1.39
   1  -1   3   60.88    1.36
   1   1   3   58.51    1.43
  -1  -1   3   56.50    1.39
   1  -1  -3   58.58    1.33
   1   1   3   58.04    1.36
   2  -1   3   51.34    1.19
  -2   1   3   51.88    1.22
  -2   1   3   50.26    1.18
  -2  -1  -3   51.32    1.15
   2  -1   3   49.71    1.22
   2   1  -3   53.06    1.19
   2  -1  -3   50.97    1.22
   2   1   3   50.28    1.29
  -2  -1   3   49.69    1.21
   3   1  -3   31.46    0.72
   3  -1   3   30.69    0.69
  -3   1   3   29.79    0.72
  -3  -1  -3   30.65    0.70
  -3  -1   3   30.07    0.75
   3  -1  -3   31.04    0.72
   3   1   3   30.36    0.74
   4   1  -3  167.75    3.81
   4  -1   3  168.64    5.10
   4   1  -3  169.91    3.92
   4  -1   3  168.06    3.82
  -4  -1  -3  166.17    3.83
   4  -1   3  170.79    3.96
   4  -1  -3  166.62    4.03
   4   1   3  170.44    3.97
   4  -1  -3  166.33    3.83
   4   1   3  163.11    4.04
  -4  -1   3  167.23    3.99
   4  -1  -3  159.33    3.93
   5   1  -3    0.02    0.03
   5  -1   3    0.02    0.04
   5  -1   3    0.04    0.03
   5   1  -3    0.05    0.05
   5  -1   3    0.03    0.05
   5  -1  -3    0.05    0.04
   5  -1  -3    0.07    0.04
   5   1   3    0.04    0.03
   5   1   3    0.02    0.05
   5  -1  -3    0.05    0.05
  -5  -1   3    0.04    0.04
   6  -1   3    0.01    0.05
   6   1  -3   -0.03    0.05
   6  -1   3    0.01    0.04
   6   1  -3    0.00    0.04
   6  -1   3    0.07    0.06
   6   1   3    0.12    0.06
   6  -1  -3    0.01    0.05
  -6  -1   3    0.02    0.04
   6   1   3    0.01    0.04
   6  -1  -3    0.05    0.04
   7   1  -3    4.91    0.18
   7  -1   3    5.01    0.21
   7  -1   3    4.91    0.17
   7   1  -3    4.85    0.20
   7  -1   3    4.68    0.20
  -7  -1   3    5.04    0.20
   7  -1  -3    4.98    0.18
   7   1   3    4.80    0.20
   7   1   3    4.63    0.19
   7  -1  -3    4.62    0.20
   7  -1  -3    4.54    0.20
  -8   1   3   79.15    1.96
   8   1  -3   79.80    1.90
   8   1  -3   79.71    1.87
   8  -1   3   78.53    1.92
   8  -1   3   80.11    1.96
  -8  -1   3   79.35    1.95
   8  -1  -3   80.01    1.96
   8   1   3   83.42    1.96
   8   1   3   77.66    1.92
   8  -1  -3   80.53    1.90
   8  -1  -3   78.98    1.87
   9  -1   3    1.87    0.17
   9  -1   3    1.92    0.15
  -9   1   3    1.70    0.16
   9   1  -3    1.77    0.15
   9   1   3    1.98    0.16
   9  -1  -3    2.00    0.16
   9  -1  -3    1.96    0.16
  10  -1   3   11.51    0.40
  10   1  -3   12.36    0.39
  10  -1  -3   11.54    0.39
  10   1   3   11.57    0.40
  10  -1  -3   12.07    0.41
   0  -2   3  623.04   16.76
   0   2   3  686.59   16.34
   0  -2  -3  649.57   15.54
   0   2  -3  650.28   16.25
   0   2   3  655.47   16.45
  -1   2   3    3.66    0.12
   1  -2   3    3.72    0.11
   1   2  -3    3.62    0.10
  -1  -2  -3    3.46    0.10
   1   2  -3    3.66    0.11
   1  -2   3    3.82    0.09
  -1   2   3    3.64    0.11
   1   2   3    3.86    0.10
   1   2   3    3.66    0.11
   1  -2  -3    3.72    0.11
  -1  -2   3    3.62    0.11
   1  -2  -3    3.36    0.11
   2   2  -3    3.43    0.13
   2  -2   3    4.14    0.14
  -2   2   3    4.15    0.12
   2  -2   3    4.29    0.13
   2   2  -3    4.29    0.11
   2  -2   3    4.35    0.10
   2   2   3    4.11    0.12
  -2  -2   3    4.22    0.13
  -3   2   3   45.01    1.07
  -3  -2  -3   45.26    1.04
   3   2  -3   47.01    1.06
   3  -2   3   46.65    1.03
   3   2   3   46.75    1.08
   3  -2  -3   44.67    1.05
   3  -2  -3   41.72    1.10
  -3  -2   3   46.34    1.09
  -4  -2  -3  154.92    3.60
  -4   2   3  156.13    3.71
   4   2  -3  158.93    3.55
   4  -2   3  155.17    4.22
   4   2  -3  157.40    3.67
   4  -2   3  157.31    3.63
   4  -2   3  155.09    3.57
   4  -2  -3  157.84    3.77
   4   2   3  154.59    3.65
   4   2   3  156.97    3.75
  -4  -2   3  155.70    3.75
   4  -2  -3  158.35    3.54
   5   2  -3   12.51    0.34
   5  -2   3   12.92    0.35
  -5   2   3   12.31    0.34
   5  -2   3   12.62    0.36
  -5  -2  -3   12.61    0.33
   5  -2   3   12.46    0.31
   5  -2  -3   12.85    0.34
  -5  -2   3   12.62    0.34
   5  -2  -3   12.68    0.34
   5  -2  -3   12.23    0.36
   5   2   3   12.55    0.35
   6   2  -3   71.93    1.66
   6   2  -3   71.60    1.64
  -6  -2  -3   70.74    1.62
   6  -2   3   71.45    1.73
   6  -2   3   66.37    1.61
  -6   2   3   71.91    1.67
   6  -2   3   69.85    1.69
  -6  -2   3   71.42    1.70
   6  -2  -3   71.87    1.73
   6  -2  -3   69.40    1.64
   6   2   3   69.81    1.69
   6  -2  -3   70.85    1.67
   6   2   3   69.92    1.69
   7  -2   3   22.31    0.63
  -7  -2  -3   23.23    0.58
   7   2  -3   23.12    0.59
   7  -2   3   23.22    0.57
   7   2  -3   23.09    0.60
  -7   2   3   23.27    0.60
   7  -2   3   22.82    0.62
   7  -2  -3   23.05    0.63
   7  -2  -3   23.63    0.60
   7   2   3   23.90    0.60
  -7  -2   3   23.18    0.61
   7   2   3   23.20    0.62
   7  -2  -3   22.88    0.60
   8  -2   3   17.95    0.51
   8  -2   3   17.69    0.52
   8   2  -3   17.39    0.49
  -8  -2  -3   17.89    0.47
   8   2  -3   17.44    0.48
  -8   2   3   17.56    0.49
   8  -2  -3   18.02    0.52
  -8  -2   3   17.83    0.49
   8  -2  -3   17.30    0.49
   8  -2  -3   16.75    0.49
   8   2   3   17.49    0.51
   9  -2   3    0.88    0.11
   9   2  -3    0.80    0.11
  -9   2   3    0.70    0.11
   9  -2   3    0.91    0.12
   9  -2  -3    0.88    0.11
   9  -2  -3    1.00    0.12
   9  -2  -3    1.07    0.12
   9   2   3    0.86    0.12
  10  -2   3    3.18    0.21
 -10   2   3    3.49    0.22
  10  -2  -3    3.45    0.21
  10  -2  -3    3.24    0.20
  10   2   3    3.41    0.21
   0  -3   3    0.09    0.02
   0  -3  -3    0.04    0.02
   0  -3   3    0.04    0.02
   0   3   3    0.02    0.02
   0   3  -3    0.00    0.02
   0   3   3    0.02    0.02
   1  -3   3   98.29    2.21
   1   3  -3   92.99    2.30
  -1   3   3   93.76    2.24
   1  -3   3   97.88    2.23
   1  -3   3   98.10    2.35
  -1  -3  -3   91.73    2.20
   1   3   3  100.52    2.32
  -1  -3   3   94.72    2.34
   1   3   3  100.27    2.30
   1  -3  -3   98.33    2.34
  -1   3  -3   95.23    2.23
   2  -3   3   63.30    1.40
   2   3  -3   64.40    1.44
   2   3  -3   62.71    1.40
  -2  -3  -3   62.12    1.40
   2  -3   3   63.12    1.44
  -2   3   3   60.52    1.43
  -2  -3   3   62.69    1.45
   2  -3  -3   52.20    1.46
   2   3   3   61.24    1.47
  -3  -3  -3   48.80    1.16
   3   3  -3   50.79    1.17
  -3   3   3   49.08    1.19
   3  -3   3   51.21    1.23
   3  -3   3   51.50    1.14
  -3  -3   3   50.73    1.20
   3   3   3   50.95    1.19
   3  -3  -3   50.55    1.17
   3   3   3   50.47    1.20
   4  -3   3  122.16    2.79
   4  -3   3  117.26    2.85
   4   3  -3  120.23    2.78
   4   3  -3  119.32    2.72
   4  -3   3  121.76    2.74
  -4  -3  -3  117.79    2.72
  -4   3   3  118.53    2.78
   4  -3  -3  119.71    2.85
   4   3   3  117.61    2.86
   4  -3  -3  120.68    2.72
   4   3   3  121.41    2.79
  -4  -3   3  121.65    2.86
  -5  -3  -3    0.45    0.05
   5  -3   3    0.43    0.06
   5  -3   3    0.47    0.07
   5  -3   3    0.46    0.05
  -5   3   3    0.40    0.06
   5   3  -3    0.42    0.06
  -5  -3   3    0.43    0.05
   5   3   3    0.69    0.06
   5  -3  -3    0.40    0.06
   5   3   3    0.44    0.06
   6   3  -3    5.86    0.19
   6  -3   3    5.43    0.17
  -6   3   3    5.74    0.20
   6  -3   3    6.02    0.23
   6   3  -3    5.69    0.21
   6  -3   3    5.88    0.21
  -6  -3  -3    6.01    0.19
   6   3   3    5.80    0.22
   6  -3  -3    5.94    0.21
  -6  -3   3    6.13    0.19
   6  -3  -3    5.90    0.22
   7  -3   3    2.60    0.16
   7   3  -3    2.17    0.12
  -7  -3  -3    2.60    0.13
   7  -3   3    2.05    0.15
   7   3  -3    2.27    0.15
  -7   3   3    2.26    0.14
   7   3   3    2.05    0.15
   7  -3  -3    1.92    0.14
  -7  -3   3    2.17    0.13
   7  -3  -3    1.94    0.15
   8   3  -3   49.92    1.21
  -8   3   3   50.87    1.23
  -8  -3  -3   49.61    1.19
   8   3  -3   50.71    1.23
   8  -3   3   48.53    1.27
   8  -3   3   48.38    1.24
   8   3   3   49.11    1.24
   8  -3  -3   49.23    1.20
   8  -3  -3   50.24    1.27
   9  -3   3    2.95    0.20
   9  -3   3    3.21    0.20
  -9   3   3    2.97    0.18
   9  -3  -3    2.78    0.19
   9  -3  -3    3.05    0.17
   9   3   3    3.09    0.19
  10  -3   3   12.40    0.43
  10  -3   3   12.51    0.42
 -10   3   3   12.16    0.43
  10  -3  -3   12.39    0.43
  10  -3  -3   12.43    0.40
  10   3   3   12.61    0.43
   0  -4   3   34.68    0.79
   0  -4   3   33.69    0.83
   0   4   3   34.45    0.82
   0   4  -3   33.67    0.82
   0  -4  -3   33.53    0.80
   0   4   3   35.21    0.83
   0  -4  -3   34.16    0.83
  -1   4   3   13.58    0.35
   1  -4   3   14.15    0.33
  -1  -4  -3   13.79    0.34
   1   4  -3   13.93    0.34
   1  -4   3   14.05    0.36
   1   4   3   14.65    0.34
   1   4   3   11.58    0.34
  -1  -4   3   14.03    0.34
   1  -4  -3   14.33    0.35
  -1  -4   3   11.81    0.33
  -2   4   3    7.73    0.23
   2   4  -3    8.66    0.22
   2  -4   3    8.08    0.23
   2  -4   3    8.36    0.20
  -2  -4  -3    8.47    0.22
  -2  -4   3    8.01    0.21
   2  -4  -3    8.26    0.24
   2   4   3    8.17    0.20
  -2   4  -3    7.47    0.23
  -3   4   3    0.65    0.06
   3   4  -3    0.75    0.05
   3  -4   3    0.65    0.07
  -3  -4  -3    0.71    0.06
   3  -4   3    0.84    0.04
   3  -4   3    0.53    0.06
  -3  -4   3    0.83    0.05
   3   4   3    0.66    0.03
   3   4   3    0.85    0.07
   3  -4  -3    0.76    0.07
   4  -4   3   10.86    0.27
   4  -4   3   10.37    0.31
  -4  -4  -3   10.69    0.29
   4  -4   3   10.72    0.32
  -4   4   3   10.45    0.30
   4   4   3   10.74    0.31
   4  -4  -3   11.03    0.32
   4  -4  -3   10.99    0.30
  -4  -4   3   11.15    0.29
   4   4   3   11.01    0.27
   5  -4   3    2.18    0.12
   5  -4   3    2.32    0.13
   5   4  -3    2.34    0.10
  -5  -4  -3    2.26    0.11
  -5   4   3    2.16    0.11
   5   4   3    2.31    0.08
  -5  -4   3    2.41    0.10
   5   4   3    2.35    0.12
   5  -4  -3    2.24    0.13
   5  -4  -3    2.38    0.12
  -6   4   3    4.07    0.16
   6   4  -3    3.98    0.15
   6  -4   3    4.07    0.14
   6  -4   3    4.40    0.18
  -6  -4  -3    4.10    0.16
   6  -4   3    4.00    0.19
   6  -4  -3    3.98    0.17
   6   4   3    4.11    0.18
   6  -4  -3    4.03    0.18
  -6  -4   3    4.03    0.15
   7  -4   3   11.50    0.37
   7   4  -3   11.35    0.33
  -7  -4  -3   11.37    0.33
   7  -4   3   11.19    0.36
  -7   4   3   11.25    0.34
   7  -4  -3   11.32    0.37
   7  -4  -3   11.07    0.34
   7   4   3   11.44    0.36
  -8   4   3    0.09    0.08
  -8  -4  -3   -0.02    0.07
   8  -4   3   -0.03    0.08
   8  -4   3    0.10    0.08
   8  -4  -3    0.04    0.07
   8  -4  -3    0.31    0.10
   8   4   3   -0.01    0.08
   9  -4   3    1.16    0.14
   9  -4   3    0.92    0.13
  -9   4   3    0.95    0.12
   9   4   3    1.10    0.13
   9  -4  -3    0.76    0.12
   9  -4  -3    0.94    0.11
  -9   4  -3    0.78    0.13
 -10   4   3    2.07    0.19
  10  -4   3    2.22    0.19
  10  -4   3    2.18    0.20
  10  -4  -3    2.27    0.19
  10  -4  -3    2.18    0.18
  10   4   3    2.41    0.20
 -10   4  -3    2.34    0.20
   0  -5   3    0.07    0.03
   0  -5  -3    0.01    0.03
   0   5  -3    0.03    0.02
   0  -5   3    0.03    0.02
   0   5   3    0.03    0.03
   1   5  -3    8.96    0.24
  -1  -5  -3    8.73    0.24
   1  -5   3    9.02    0.25
   1  -5   3    9.14    0.23
  -1   5   3    8.72    0.25
   1   5   3    9.23    0.23
  -1  -5   3    8.88    0.24
   1  -5  -3    8.89    0.25
   2  -5   3    2.46    0.11
  -2   5   3    2.33    0.10
   2   5  -3    2.57    0.09
   2  -5   3    2.49    0.09
  -2  -5  -3    2.47    0.10
   2  -5  -3    2.62    0.10
   2   5   3    2.60    0.07
   2  -5  -3    2.65    0.11
  -2  -5   3    2.52    0.10
  -2  -5   3    2.42    0.09
  -2   5  -3    2.60    0.11
   3   5  -3   13.98    0.39
  -3  -5  -3   15.92    0.40
  -3   5   3   15.84    0.41
   3  -5   3   16.38    0.38
  -3  -5   3   16.69    0.40
  -3   5  -3   15.44    0.42
   3  -5  -3   16.38    0.43
   3   5   3   16.04    0.42
   3  -5  -3   16.08    0.41
   4  -5   3  142.29    3.20
  -4  -5  -3  140.82    3.17
  -4   5   3  140.73    3.25
   4  -5   3  117.67    3.25
   4  -5   3  141.51    3.34
   4  -5  -3  145.69    3.19
  -4  -5   3  147.50    3.33
   4   5   3  143.57    3.26
   5  -5   3   17.45    0.47
   5   5  -3   17.77    0.45
  -5  -5  -3   17.50    0.45
  -5   5   3   17.52    0.46
   5  -5   3   17.28    0.49
  -5   5  -3   16.07    0.47
   5   5   3   17.28    0.47
   5  -5  -3   17.65    0.46
   5  -5  -3   16.34    0.49
  -5  -5   3   18.16    0.44
   6  -5   3   17.95    0.51
   6  -5   3   18.05    0.45
  -6  -5  -3   18.52    0.48
   6   5  -3   18.66    0.48
  -6   5   3   18.41    0.50
   6  -5   3   18.13    0.53
   6  -5  -3   18.47    0.49
  -6  -5   3   18.73    0.48
   6  -5  -3   18.45    0.53
  -6   5  -3   18.33    0.51
   6   5   3   18.38    0.51
   7  -5   3    7.78    0.29
   7   5  -3    8.36    0.26
   7  -5   3    8.08    0.31
  -7   5   3    8.31    0.28
  -7  -5  -3    8.04    0.26
   7   5   3    8.19    0.29
   7  -5  -3    7.86    0.30
  -7   5  -3    8.28    0.30
   7  -5  -3    8.30    0.28
  -8   5   3   73.17    1.79
   8  -5   3   73.94    1.86
   8  -5   3   74.20    1.80
  -8  -5  -3   73.63    1.74
   8  -5  -3   75.12    1.86
   8   5   3   73.61    1.80
  -8   5  -3   75.03    1.82
   8  -5  -3   73.29    1.75
   9  -5   3    1.31    0.14
   9  -5   3    1.49    0.17
  -9   5   3    1.57    0.14
   9   5   3    1.57    0.16
   9  -5  -3    1.46    0.14
   9  -5  -3    1.31    0.15
  -9   5  -3    1.46    0.15
   0  -6   3  329.59    7.79
   0   6   3  319.81    7.71
   0   6  -3  310.77    7.69
   0  -6  -3  341.84    7.80
  -1   6   3    5.12    0.17
  -1  -6  -3    4.66    0.16
  -1  -6   3    4.96    0.15
  -1   6  -3    5.59    0.17
   1  -6  -3    4.84    0.16
   1  -6  -3    4.41    0.16
  -1  -6   3    5.29    0.16
   1   6   3    5.16    0.14
   2  -6   3   48.67    1.17
  -2   6   3   46.07    1.14
  -2  -6  -3   46.64    1.11
   2  -6   3   44.63    1.09
  -2  -6   3   47.81    1.11
  -2   6  -3   46.81    1.14
   2   6   3   49.08    1.12
   2   6   3   47.21    1.14
  -2  -6   3   48.21    1.14
   2  -6  -3   49.39    1.12
   2  -6  -3   48.65    1.17
   3  -6   3    1.64    0.10
   3  -6   3    1.27    0.07
  -3   6   3    1.43    0.10
  -3  -6  -3    1.28    0.09
   3   6  -3    1.04    0.07
  -3  -6   3    1.35    0.06
   3  -6  -3    1.63    0.10
  -3  -6   3    1.48    0.09
   3   6   3    1.12    0.09
  -3   6  -3    1.22    0.09
   3  -6  -3    1.25    0.10
   4   6  -3  118.61    2.76
  -4   6   3  115.53    2.77
  -4  -6  -3  117.39    2.70
  -4  -6   3  121.95    2.79
   4  -6  -3  119.48    2.70
   4   6   3  118.01    2.77
   5   6  -3    0.07    0.04
  -5   6   3   -0.02    0.05
   5  -6   3    0.04    0.03
   5  -6   3    0.02    0.06
  -5  -6  -3    0.24    0.06
  -5  -6   3    0.05    0.03
   5   6   3    0.02    0.05
  -5   6  -3   -0.01    0.06
   5  -6  -3    0.04    0.03
  -5  -6   3   -0.01    0.06
   5  -6  -3    0.02    0.05
   6  -6   3   50.94    1.32
   6   6  -3   52.36    1.25
   6  -6   3   52.83    1.20
  -6   6   3   51.16    1.27
  -6  -6  -3   50.80    1.23
  -6   6  -3   52.53    1.28
  -6  -6   3   51.08    1.24
   6  -6  -3   51.73    1.24
   6  -6  -3   52.47    1.31
   6   6   3   52.08    1.28
  -7  -6  -3   13.75    0.40
  -7   6   3   13.56    0.41
   7   6  -3   13.70    0.39
   7  -6   3   13.76    0.45
   7   6   3   14.04    0.42
   7  -6  -3   13.36    0.40
  -7   6  -3   14.26    0.43
   7  -6  -3   13.42    0.44
  -7  -6   3   14.11    0.41
  -8   6   3   20.13    0.57
   8  -6   3   20.66    0.61
  -8  -6  -3   20.16    0.55
   8   6   3   20.32    0.58
   8  -6  -3   19.09    0.55
  -8   6  -3   20.22    0.59
  -8  -6   3   20.17    0.57
   8  -6  -3   19.97    0.61
   9  -6   3    1.57    0.17
  -9   6   3    1.67    0.15
  -9  -6  -3    1.59    0.15
  -9   6  -3    1.71    0.18
   9  -6  -3    1.76    0.15
  -9  -6   3    1.65    0.17
   9  -6  -3    1.41    0.16
   9   6   3    1.52    0.17
   0  -7   3    0.01    0.03
   0  -7  -3    0.03    0.01
   0   7  -3    0.02    0.03
   0  -7   3    0.02    0.03
   0   7   3    0.01    0.04
   1  -7   3   34.40    0.80
   1   7  -3   33.09    0.82
   1  -7   3   32.54    0.84
  -1   7   3   33.38    0.83
  -1  -7  -3   34.12    0.81
  -1  -7  -3   33.82    0.81
  -1   7  -3   33.10    0.83
   1  -7  -3   33.38    0.83
  -1  -7   3   33.96    0.82
  -1  -7   3   33.41    0.80
   1   7   3   34.36    0.81
   1  -7  -3   33.60    0.81
   2  -7   3  112.73    2.70
  -2   7   3  109.97    2.65
   2   7  -3  106.49    2.64
  -2  -7  -3  113.08    2.58
   2   7   3  115.74    2.69
   2  -7  -3  115.75    2.70
   2   7   3  115.20    2.65
  -2   7  -3  112.52    2.65
  -2  -7   3  114.65    2.58
  -2  -7   3  115.92    2.70
   2  -7  -3  113.79    2.58
   3  -7   3    0.07    0.05
  -3  -7  -3    0.08    0.05
   3  -7   3    0.06    0.03
   3   7  -3    0.07    0.04
  -3   7   3    0.10    0.05
   3  -7  -3   -0.08    0.05
  -3   7  -3    0.09    0.05
   3   7   3    0.05    0.05
  -3  -7   3    0.07    0.05
  -3  -7   3    0.09    0.03
   3  -7  -3    0.08    0.05
  -4   7   3   37.98    0.96
   4   7  -3   40.21    0.94
   4  -7   3   39.74    0.91
  -4  -7  -3   38.55    0.93
   4   7   3   38.83    0.96
   4  -7  -3   34.44    0.98
  -4  -7   3   40.12    0.93
   4  -7  -3   40.24    0.94
  -5   7   3    6.80    0.24
   5   7  -3    7.13    0.22
  -5  -7  -3    7.48    0.24
   5  -7   3    7.10    0.21
   5  -7   3    7.13    0.26
   5  -7  -3    5.96    0.25
  -5   7  -3    7.26    0.26
   5   7   3    6.97    0.25
  -5  -7   3    6.80    0.24
   5  -7  -3    7.16    0.24
  -6   7   3    1.94    0.14
   6  -7   3    1.82    0.15
   6   7  -3    1.74    0.12
  -6  -7  -3    1.66    0.12
  -6   7  -3    1.85    0.15
  -6  -7   3    1.77    0.14
   6   7   3    1.50    0.14
   6  -7  -3    1.64    0.12
   6  -7  -3    1.86    0.15
   7  -7   3    1.78    0.18
   7   7  -3    2.00    0.13
  -7  -7  -3    1.88    0.14
  -7   7   3    2.16    0.15
  -7   7  -3    2.05    0.17
   7  -7  -3    2.02    0.15
  -7  -7   3    2.10    0.16
   7   7   3    1.74    0.16
   7  -7  -3    1.67    0.17
   8  -7   3   17.93    0.57
  -8  -7  -3   18.21    0.51
  -8   7   3   18.13    0.54
   8  -7  -3   18.14    0.52
  -8   7  -3   18.14    0.55
  -8  -7   3   18.46    0.53
   8  -7  -3   18.67    0.57
   8   7   3   18.42    0.55
  -9   7   3    2.35    0.19
   9  -7   3    2.94    0.22
  -9  -7  -3    2.59    0.18
  -9   7  -3    2.51    0.22
   9  -7  -3    2.82    0.18
   9  -7  -3    2.71    0.22
  -9  -7   3    2.59    0.20
   9   7   3    2.86    0.20
   0  -8   3   12.64    0.35
   0   8   3   12.29    0.36
   0  -8  -3   13.07    0.34
   0   8  -3   12.33    0.35
   0  -8   3   12.52    0.34
  -1  -8  -3    3.10    0.14
   1  -8   3    3.16    0.12
  -1  -8  -3    2.87    0.11
  -1   8   3    2.83    0.14
   1  -8   3    3.25    0.14
   1   8  -3    3.12    0.14
   1  -8  -3    3.05    0.13
  -1  -8   3    3.06    0.12
  -1  -8   3    3.00    0.13
  -1   8  -3    3.15    0.14
   2  -8   3   -0.02    0.04
   2   8  -3    0.02    0.04
  -2   8   3    0.00    0.05
   2  -8   3    0.01    0.03
  -2  -8  -3    0.03    0.05
   2  -8  -3    0.21    0.05
   2   8   3    0.07    0.02
   2   8   3    0.03    0.05
   2  -8  -3   -0.05    0.04
  -2  -8   3   -0.05    0.05
  -2   8  -3   -0.06    0.05
  -2  -8   3    0.00    0.03
   3   8  -3    0.32    0.06
  -3   8   3    0.42    0.07
   3  -8   3    0.32    0.08
  -3  -8  -3    0.66    0.08
   3  -8   3    0.34    0.05
   3  -8  -3    0.41    0.07
  -3   8  -3    0.43    0.07
   3   8   3    0.37    0.07
   3  -8  -3    0.33    0.07
  -3  -8   3    0.35    0.06
  -3  -8   3    0.59    0.06
   4  -8   3   19.62    0.57
   4   8  -3   20.78    0.54
  -4  -8  -3   21.38    0.54
   4  -8   3   20.81    0.52
  -4   8   3   20.41    0.55
   4   8   3   20.27    0.56
   4  -8  -3   20.49    0.54
   4  -8  -3   20.67    0.57
  -5   8   3    2.50    0.15
   5   8  -3    2.49    0.13
   5  -8   3    2.52    0.12
  -5  -8  -3    2.41    0.14
   5  -8   3    2.38    0.16
  -5  -8   3    2.60    0.15
  -5   8  -3    2.42    0.16
   5  -8  -3    2.19    0.16
   5  -8  -3    2.68    0.15
   5   8   3    2.55    0.16
  -6   8   3   10.08    0.33
   6   8  -3   10.37    0.31
  -6  -8  -3    9.72    0.31
   6  -8   3    9.71    0.35
   6  -8  -3    9.64    0.35
   6  -8  -3    9.89    0.32
  -6   8  -3   10.03    0.34
  -6  -8   3   10.03    0.33
   6   8   3   10.11    0.34
   7  -8   3    0.65    0.12
  -7   8   3    0.78    0.11
  -7  -8  -3    0.76    0.10
  -7   8  -3    0.74    0.12
   7  -8  -3    0.69    0.10
   7  -8  -3    0.68    0.12
  -7  -8   3    0.76    0.11
   7   8   3    0.58    0.11
  -8   8   3    0.33    0.10
   8  -8   3    0.42    0.12
  -8  -8  -3    0.22    0.09
   8   8   3    0.30    0.10
  -8  -8   3    0.32    0.11
  -8   8  -3    0.44    0.12
   8  -8  -3    0.28    0.12
   8  -8  -3    0.44    0.10
  -9  -8  -3    1.00    0.13
   9  -8   3    1.03    0.16
  -9   8   3    1.12    0.14
   9  -8  -3    0.87    0.15
  -9   8  -3    1.25    0.16
  -9  -8   3    0.94    0.14
   9   8   3    1.23    0.15
   9  -8  -3    1.34    0.14
   0  -9   3    0.03    0.05
   0  -9  -3    0.01    0.02
   0  -9  -3    0.05    0.04
   0  -9   3    0.02    0.04
   0   9   3    0.00    0.01
   0   9  -3    0.02    0.05
  -1  -9  -3    1.37    0.08
  -1   9   3    1.20    0.10
   1  -9   3    1.43    0.09
   1  -9   3    1.23    0.10
   1   9  -3    1.22    0.10
   1  -9  -3    1.26    0.10
   1  -9  -3    1.12    0.09
  -1   9  -3    1.19    0.10
  -1  -9   3    1.26    0.10
  -1  -9   3    1.08    0.08
  -2   9   3   13.32    0.39
   2  -9   3   12.75    0.36
   2   9  -3   12.06    0.37
  -2  -9  -3   13.95    0.38
   2  -9   3   12.96    0.38
   2   9   3   12.89    0.39
  -2  -9   3   13.71    0.35
   2   9   3   13.78    0.33
  -2  -9   3   13.26    0.37
  -2   9  -3   13.36    0.38
   2  -9  -3   12.94    0.38
   2  -9  -3   13.04    0.37
   3  -9   3    6.21    0.21
   3  -9   3    6.68    0.25
  -3  -9  -3    6.53    0.23
   3   9  -3    6.34    0.22
  -3   9   3    6.57    0.24
   3  -9  -3    6.99    0.24
  -3   9  -3    6.72    0.24
  -3  -9   3    6.80    0.23
   3   9   3    6.32    0.24
  -3  -9   3    6.61    0.19
   3  -9  -3    6.46    0.23
   4  -9   3   45.74    1.18
   4  -9   3   45.82    1.09
   4   9  -3   45.98    1.13
  -4   9   3   46.27    1.15
  -4  -9  -3   46.37    1.11
   4  -9  -3   45.84    1.17
   4  -9  -3   46.07    1.12
  -4  -9   3   46.15    1.11
  -4   9  -3   45.65    1.15
   4   9   3   47.45    1.16
  -5  -9  -3    0.36    0.08
   5   9  -3    0.49    0.08
  -5   9   3    0.51    0.09
   5  -9   3    0.50    0.09
   5  -9   3    0.52    0.07
  -5  -9   3    0.50    0.09
  -5   9  -3    0.56    0.09
   5  -9  -3    0.49    0.08
   5   9   3    0.51    0.09
   5  -9  -3    0.54    0.10
  -6   9   3    4.27    0.21
  -6  -9  -3    4.32    0.20
   6   9  -3    4.27    0.19
   6  -9   3    4.51    0.23
   6  -9  -3    4.06    0.19
  -6  -9   3    4.46    0.21
   6   9   3    4.07    0.21
   6  -9  -3    4.25    0.23
  -6   9  -3    4.24    0.22
  -7   9   3    1.50    0.17
  -7  -9  -3    1.63    0.16
   7  -9   3    1.40    0.16
  -7   9  -3    1.30    0.14
   7   9   3    1.31    0.14
   7  -9  -3    1.42    0.16
   7  -9  -3    1.41    0.14
  -7  -9   3    1.62    0.17
   8  -9   3   42.13    1.15
  -8   9   3   41.33    1.09
  -8  -9  -3   40.50    1.05
   8  -9  -3   43.19    1.14
  -8   9  -3   41.72    1.11
   8  -9  -3   41.07    1.06
  -8  -9   3   42.92    1.07
   8   9   3   42.57    1.11
   0 -10   3   64.29    1.57
   0 -10   3   64.88    1.51
   0 -10  -3   64.25    1.56
   0  10  -3   64.56    1.56
   1  10  -3    2.57    0.14
  -1  10   3    2.15    0.14
  -1 -10  -3    2.55    0.11
   1 -10   3    2.93    0.13
   1 -10   3    2.53    0.14
  -1 -10   3    2.58    0.14
  -1  10  -3    2.50    0.14
  -1 -10   3    2.57    0.12
   1 -10  -3    2.56    0.13
   1 -10  -3    2.62    0.14
   2 -10   3   20.81    0.54
   2 -10   3   20.72    0.57
  -2 -10  -3   20.98    0.55
   2  10  -3   20.08    0.56
  -2  10   3   20.48    0.56
   2 -10  -3   20.40    0.55
  -2  10  -3   20.58    0.56
   2 -10  -3   21.34    0.56
  -2 -10   3   21.14    0.53
  -2 -10   3   20.68    0.54
   2  10   3   20.61    0.57
   3 -10   3   16.69    0.46
   3  10  -3   16.49    0.48
  -3  10   3   18.13    0.50
  -3 -10  -3   17.74    0.48
   3 -10   3   17.83    0.51
   3 -10  -3   17.66    0.50
  -3  10  -3   17.30    0.50
   3  10   3   18.06    0.50
   3 -10  -3   17.38    0.48
  -3 -10   3   17.12    0.48
  -4 -10  -3   27.84    0.71
  -4  10   3   27.64    0.73
   4 -10   3   27.27    0.75
   4 -10   3   26.96    0.69
   4  10  -3   27.11    0.72
   4 -10  -3   27.73    0.72
  -4 -10   3   27.66    0.71
   4 -10  -3   27.89    0.75
  -4  10  -3   27.39    0.73
   4  10   3   28.36    0.74
   5  10  -3    0.61    0.09
   5 -10   3    0.50    0.07
  -5  10   3    0.49    0.10
  -5 -10  -3    0.58    0.09
   5 -10   3    0.54    0.11
   5 -10  -3    0.49    0.10
   5  10   3    0.36    0.09
  -5 -10   3    0.61    0.10
   5 -10  -3    0.66    0.10
  -5  10  -3    0.47    0.09
   6  10  -3   48.14    1.19
   6 -10   3   48.57    1.25
  -6  10   3   46.80    1.20
  -6 -10  -3   47.39    1.17
  -6 -10   3   46.99    1.17
   6 -10  -3   46.60    1.17
  -6  10  -3   47.80    1.21
   6 -10  -3   47.63    1.24
   6  10   3   47.47    1.21
  -7 -10  -3    0.56    0.11
  -7  10   3    0.73    0.12
   7 -10   3    0.49    0.12
   7 -10  -3    0.47    0.10
   7  10   3    0.61    0.12
  -7 -10   3    0.57    0.12
   7 -10  -3    0.45    0.13
  -7  10  -3    0.84    0.14
  -8 -10  -3    8.79    0.34
   8 -10   3    9.25    0.39
  -8  10   3    9.50    0.36
   8 -10  -3    8.77    0.34
   8  10   3    9.25    0.36
  -8 -10   3    9.11    0.35
   8 -10  -3    9.38    0.38
  -8  10  -3    8.91    0.36
   0  11   3    0.02    0.06
   0 -11  -3    0.07    0.06
   0 -11   3   -0.06    0.05
   0 -11   3   -0.01    0.05
   0 -11  -3    0.00    0.04
   1  11  -3    0.38    0.08
   1 -11   3    0.05    0.06
  -1 -11  -3    0.17    0.07
  -1 -11  -3    0.09    0.05
  -1  11   3    0.18    0.07
   1 -11   3    0.12    0.06
   1 -11  -3    0.08    0.06
  -1  11  -3    0.13    0.07
   1 -11  -3    0.13    0.06
   1  11   3    0.44    0.08
  -1 -11   3    0.42    0.08
  -1 -11   3    0.11    0.05
   2  11  -3   54.78    1.36
  -2 -11  -3   53.53    1.33
   2 -11   3   56.42    1.32
   2 -11   3   56.35    1.39
  -2  11   3   56.08    1.37
   2 -11  -3   55.15    1.34
  -2 -11   3   55.31    1.33
  -2  11  -3   55.17    1.37
   2  11   3   55.59    1.38
   2 -11  -3   56.41    1.38
  -2 -11   3   56.66    1.35
   3  11  -3    1.76    0.13
  -3  11   3    1.88    0.15
   3 -11   3    1.93    0.12
   3 -11   3    1.97    0.15
  -3 -11  -3    1.73    0.14
   3 -11  -3    1.88    0.14
   3  11   3    1.67    0.14
   3 -11  -3    1.64    0.14
  -3  11  -3    1.80    0.15
  -3 -11   3    1.94    0.14
   4 -11   3   10.29    0.35
  -4 -11  -3    9.46    0.32
   4  11  -3    9.57    0.32
  -4  11   3   10.16    0.35
   4 -11   3    9.82    0.31
   4 -11  -3    9.91    0.33
   4  11   3   10.02    0.34
  -4 -11   3   10.21    0.33
   4 -11  -3   10.01    0.35
  -4  11  -3    9.69    0.34
  -5 -11  -3    1.93    0.16
   5  11  -3    2.15    0.15
  -5  11   3    2.05    0.17
   5 -11   3    2.11    0.18
  -5 -11   3    2.37    0.17
   5 -11  -3    1.93    0.18
  -5  11  -3    2.19    0.18
   5 -11  -3    1.94    0.16
   5  11   3    2.47    0.18
  -6 -11  -3    0.41    0.11
   6 -11   3    0.43    0.11
   6  11  -3    0.44    0.09
  -6  11   3    0.46    0.11
   6 -11  -3    0.48    0.12
  -6 -11   3    0.58    0.11
   6 -11  -3    0.35    0.09
   6  11   3    0.36    0.10
  -6  11  -3    0.54    0.11
  -7 -11  -3    7.38    0.30
  -7  11   3    7.25    0.32
   7 -11   3    7.08    0.34
   7  11   3    7.46    0.32
  -7 -11   3    7.42    0.31
   7 -11  -3    7.46    0.34
  -7  11  -3    7.82    0.33
   7 -11  -3    7.41    0.30
  -8 -11  -3    3.34    0.22
   8 -11   3    3.40    0.26
  -8  11   3    3.32    0.24
  -8 -11   3    3.41    0.24
   8 -11  -3    3.25    0.21
   8 -11  -3    3.45    0.25
   8  11   3    3.48    0.24
  -8  11  -3    3.16    0.25
   0 -12   3    4.24    0.19
   0  12  -3    4.37    0.20
   0  12   3    4.23    0.20
   0 -12  -3    4.17    0.19
   0 -12  -3    3.97    0.17
   0 -12   3    4.48    0.19
   1 -12   3    1.78    0.14
  -1 -12  -3    1.84    0.14
  -1  12   3    1.78    0.16
   1 -12   3    1.90    0.14
   1  12  -3    2.00    0.14
  -1 -12   3    1.84    0.12
  -1 -12   3    1.80    0.14
   1 -12  -3    1.51    0.13
  -1  12  -3    1.69    0.15
   1 -12  -3    1.80    0.14
   1  12   3    2.29    0.16
  -2 -12  -3    1.52    0.14
   2  12  -3    1.58    0.13
  -2  12   3    1.37    0.15
   2 -12   3    1.50    0.12
   2 -12   3    1.37    0.14
   2  12   3    1.46    0.14
  -2 -12   3    1.47    0.14
  -2  12  -3    1.40    0.14
   2 -12  -3    1.55    0.14
   2 -12  -3    1.31    0.14
   3 -12   3    0.24    0.07
  -3 -12  -3    0.15    0.09
   3  12  -3    0.21    0.07
  -3  12   3    0.25    0.09
   3 -12   3    0.18    0.09
   3 -12  -3    0.22    0.08
   3 -12  -3    0.16    0.08
  -3 -12   3    0.26    0.08
   3  12   3    0.28    0.08
  -3  12  -3    0.30    0.09
  -4 -12  -3    5.73    0.24
   4  12  -3    5.40    0.24
   4 -12   3    5.88    0.26
  -4  12   3    5.76    0.26
   4 -12   3    5.47    0.22
  -4 -12   3    5.60    0.24
   4  12   3    5.63    0.26
   4 -12  -3    5.75    0.24
   4 -12  -3    5.80    0.26
  -4  12  -3    6.10    0.27
  -5 -12  -3    3.51    0.21
  -5  12   3    3.51    0.22
   5  12  -3    3.19    0.19
   5 -12   3    3.15    0.21
   5 -12  -3    3.09    0.19
   5 -12  -3    3.38    0.22
  -5 -12   3    3.22    0.20
   5  12   3    3.10    0.21
  -5  12  -3    3.56    0.22
   6 -12   3    2.59    0.22
  -6  12   3    2.50    0.20
  -6 -12  -3    2.63    0.19
   6 -12  -3    2.68    0.22
   6 -12  -3    2.53    0.19
  -6 -12   3    2.57    0.20
  -6  12  -3    2.79    0.21
   6  12   3    2.58    0.20
  -7 -12  -3    2.95    0.21
   7 -12   3    2.78    0.24
  -7  12   3    2.94    0.23
   7 -12  -3    2.99    0.24
   7 -12  -3    3.05    0.21
  -7  12  -3    2.91    0.23
   7  12   3    2.71    0.22
  -7 -12   3    2.88    0.23
   0 -13  -3   -0.01    0.07
   0  13  -3    0.04    0.07
   0 -13   3    0.07    0.07
   0 -13   3    0.07    0.06
   0  13   3    0.25    0.09
  -1 -13  -3    0.48    0.09
  -1  13   3    0.44    0.10
   1 -13   3    0.57    0.09
   1  13  -3    0.46    0.09
   1 -13   3    0.50    0.09
   1 -13  -3    0.55    0.10
  -1  13  -3    0.64    0.10
   1 -13  -3    0.40    0.08
   1  13   3    0.53    0.10
  -1 -13   3    0.49    0.09
   2 -13   3    6.29    0.24
  -2 -13  -3    6.26    0.25
   2 -13   3    6.16    0.26
   2  13  -3    5.96    0.25
  -2  13   3    6.11    0.26
   2  13   3    5.89    0.26
   2 -13  -3    6.11    0.25
  -2  13  -3    6.32    0.26
  -2 -13   3    6.07    0.25
   2 -13  -3    6.32    0.25
   3 -13   3    0.06    0.08
  -3  13   3   -0.01    0.09
   3  13  -3    0.02    0.07
   3 -13   3    0.02    0.06
  -3 -13  -3   -0.01    0.08
  -3  13  -3   -0.02    0.08
  -3 -13   3    0.05    0.08
   3 -13  -3   -0.06    0.08
   3 -13  -3    0.07    0.08
   3  13   3    0.04    0.08
   4  13  -3   16.33    0.52
  -4  13   3   18.54    0.54
  -4 -13  -3   18.00    0.52
   4 -13   3   16.66    0.50
   4 -13   3   18.06    0.55
   4 -13  -3   17.62    0.54
   4 -13  -3   16.77    0.52
   4  13   3   17.29    0.54
  -4  13  -3   18.07    0.54
  -4 -13   3   17.58    0.51
   5  13  -3    0.84    0.12
   5 -13   3    0.80    0.13
  -5 -13  -3    0.71    0.13
  -5  13   3    0.74    0.13
   5 -13  -3    0.75    0.12
   5 -13  -3    0.72    0.13
   5  13   3    0.85    0.14
  -5 -13   3    0.85    0.13
  -5  13  -3    0.83    0.14
  -6  13   3    2.57    0.22
  -6 -13  -3    2.58    0.20
   6 -13   3    2.42    0.23
  -6 -13   3    2.50    0.21
   6 -13  -3    2.32    0.20
  -6  13  -3    1.98    0.21
   6  13   3    2.17    0.20
   6 -13  -3    2.28    0.23
   0  14  -3   29.69    0.78
   0 -14   3   29.21    0.75
   0  14   3   28.61    0.78
   0 -14  -3   27.58    0.76
   0 -14   3   28.47    0.76
   1 -14   3    0.09    0.07
  -1 -14  -3   -0.04    0.08
   1  14  -3    0.15    0.08
  -1  14   3    0.06    0.09
   1 -14   3    0.02    0.07
  -1 -14   3    0.03    0.08
   1 -14  -3    0.10    0.08
   1  14   3    0.16    0.09
  -1  14  -3    0.09    0.08
   1 -14  -3    0.01    0.07
   2 -14   3   12.96    0.43
   2  14  -3   13.48    0.43
  -2 -14  -3   13.36    0.42
   2 -14   3   13.80    0.42
  -2  14   3   13.85    0.44
  -2 -14   3   13.00    0.42
  -2  14  -3   13.53    0.44
   2 -14  -3   13.86    0.43
   2 -14  -3   13.13    0.42
   2  14   3   13.65    0.44
   3  14  -3    6.92    0.29
  -3  14   3    7.15    0.31
   3 -14   3    7.26    0.27
  -3 -14  -3    6.95    0.28
   3 -14   3    6.78    0.30
  -3 -14   3    6.54    0.28
   3 -14  -3    6.89    0.29
   3  14   3    6.87    0.30
  -3  14  -3    6.74    0.30
   3 -14  -3    7.14    0.29
   4  14  -3    4.91    0.24
  -4 -14  -3    5.26    0.25
  -4  14   3    5.19    0.27
   4 -14   3    5.29    0.26
   4  14   3    4.77    0.26
  -4 -14   3    5.30    0.25
  -4  14  -3    5.54    0.28
   4 -14  -3    5.25    0.26
   4 -14  -3    5.08    0.26
   5  14  -3    1.28    0.14
   5 -14   3    1.48    0.17
  -5 -14  -3    1.34    0.15
  -5  14   3    1.20    0.15
  -5  14  -3    1.52    0.17
   5  14   3    1.28    0.16
  -5 -14   3    1.30    0.15
   5 -14  -3    1.18    0.16
   5 -14  -3    1.35    0.15
  -6 -14  -3   29.22    0.79
   6 -14   3   29.23    0.85
  -6  14   3   28.58    0.82
   6 -14  -3   28.29    0.81
   6 -14  -3   29.32    0.85
   6  14   3   27.70    0.83
  -6 -14   3   28.77    0.80
  -6  14  -3   29.91    0.84
   0  15   3    0.01    0.09
   0 -15   3   -0.02    0.07
   0 -15  -3    0.04    0.08
   0  15  -3    0.06    0.09
   1  15  -3    0.34    0.10
   1 -15   3    0.27    0.09
   1 -15   3    0.31    0.09
  -1 -15  -3    0.35    0.10
   1 -15  -3    0.34    0.10
  -1  15  -3    0.30    0.11
   1  15   3    0.40    0.11
  -1 -15   3    0.20    0.09
   2 -15   3   32.75    0.91
   2 -15   3   34.67    0.88
  -2 -15  -3   33.67    0.88
   2  15  -3   33.15    0.90
  -2  15   3   34.63    0.92
  -2  15  -3   33.39    0.91
   2  15   3   34.19    0.92
  -2 -15   3   33.26    0.87
   2 -15  -3   34.00    0.89
   2 -15  -3   32.53    0.90
   3 -15   3    0.30    0.09
   3 -15   3    0.24    0.10
   3  15  -3    0.23    0.09
  -3 -15  -3    0.24    0.11
  -3  15   3    0.16    0.11
  -3 -15   3    0.15    0.10
   3  15   3    0.19    0.10
   3 -15  -3    0.15    0.10
  -3  15  -3    0.20    0.11
   3 -15  -3    0.28    0.10
   4  15  -3    3.61    0.22
  -4  15   3    3.70    0.25
   4 -15   3    3.70    0.24
  -4 -15  -3    3.91    0.23
   4 -15  -3    3.65    0.24
   4 -15  -3    3.88    0.24
  -4 -15   3    3.47    0.23
   4  15   3    3.63    0.24
  -4  15  -3    3.62    0.25
  -5  15   3    0.07    0.12
  -5 -15  -3    0.10    0.11
   5 -15   3   -0.03    0.11
   5 -15  -3    0.12    0.12
   5  15   3    0.06    0.10
  -5 -15   3    0.21    0.11
  -5  15  -3   -0.02    0.12
   5 -15  -3    0.09    0.10
   0 -16  -3    4.47    0.24
   0 -16   3    4.65    0.23
   0  16   3    4.81    0.26
   0  16  -3    4.63    0.25
  -1 -16  -3    0.19    0.10
  -1  16   3    0.24    0.11
   1  16  -3    0.21    0.10
   1 -16   3    0.26    0.09
  -1  16  -3    0.24    0.11
   1  16   3    0.17    0.10
  -1 -16   3    0.12    0.10
   2  16  -3    0.88    0.13
   2 -16   3    0.58    0.12
  -2 -16  -3    0.58    0.12
  -2  16   3    0.77    0.14
   2 -16   3    0.83    0.12
  -2  16  -3    0.65    0.14
   2 -16  -3    0.83    0.14
  -2 -16   3    0.42    0.12
   2  16   3    0.79    0.14
   3  16  -3    3.65    0.22
   3 -16   3    3.66    0.24
   3 -16   3    3.78    0.22
  -3 -16  -3    3.58    0.23
  -3  16   3    3.65    0.26
   3  16   3    3.77    0.25
   3 -16  -3    3.73    0.23
  -3 -16   3    3.55    0.23
   3 -16  -3    3.31    0.23
  -3  16  -3    3.70    0.25
  -4 -16  -3    0.58    0.13
   4 -16   3    0.65    0.14
   4  16  -3    0.62    0.12
  -4  16   3    0.55    0.14
  -4  16  -3    0.65    0.15
   4  16   3    0.66    0.14
   4 -16  -3    0.54    0.13
   4 -16  -3    0.78    0.14
  -4 -16   3    0.63    0.14
   0 -17  -3    0.04    0.10
   0  17  -3    0.01    0.09
   0  17   3    0.08    0.10
   0 -17   3   -0.03    0.09
   1 -17   3    0.17    0.10
  -1 -17  -3    0.20    0.11
   1  17  -3    0.17    0.10
  -1  17   3    0.16    0.11
   1  17   3    0.19    0.11
   1 -17  -3    0.09    0.10
  -1  17  -3    0.16    0.11
  -1 -17   3    0.07    0.10
  -2  17   3    5.54    0.29
  -2 -17  -3    5.16    0.27
   2 -17   3    5.33    0.26
   2  17  -3    5.73    0.28
  -2  17  -3    5.42    0.30
  -2 -17   3    4.71    0.27
   2  17   3    5.03    0.29
   2 -17  -3    5.24    0.28
   0   0  -4  942.49   21.20
   0   0   4  915.08   21.52
   0   0   4  810.82   22.45
  -1   0   4  409.93    9.70
   1   0  -4  427.92    9.21
   1   0   4  411.00    9.43
  -1   0   4  370.24    9.63
  -1   0  -4  422.04    9.68
   1   0   4  397.24    9.64
  -2   0   4    0.42    0.04
   2   0   4    0.41    0.05
   2   0  -4    0.28    0.03
   2   0   4    0.32    0.04
  -2   0   4    0.47    0.02
  -3   0   4  175.87    4.03
  -3   0   4  178.22    4.18
  -3   0  -4  174.76    3.93
   3   0  -4  180.45    4.04
   3   0   4  155.54    4.17
   4   0  -4  121.40    2.69
   4   0   4  117.43    2.68
   4   0   4  100.24    2.72
  -4   0   4  116.30    2.73
   4   0  -4  118.21    2.61
  -4   0  -4  116.95    2.62
  -5   0  -4   71.66    1.62
   5   0  -4   71.51    1.65
  -5   0   4   70.55    1.73
   5   0   4   71.65    1.70
   5   0   4   72.00    1.72
  -6   0   4   50.88    1.27
   6   0  -4   52.00    1.22
   6   0   4   51.47    1.27
   6   0   4   51.39    1.25
   6   0  -4   51.15    1.22
   7   0  -4   14.58    0.42
  -7   0   4   14.48    0.43
   7   0   4   15.43    0.43
   7   0  -4   14.49    0.40
   7   0   4   14.44    0.43
  -8   0   4   62.15    1.53
   8   0   4   61.23    1.51
   8   0   4   61.73    1.52
   8   0  -4   59.58    1.46
   9   0   4    9.73    0.35
  -9   0   4    9.84    0.34
   9   0  -4    9.91    0.34
  10   0   4    0.50    0.12
  10   0  -4    0.62    0.12
   0   1   4    0.06    0.02
   0  -1  -4   -0.03    0.02
   0   1   4    0.03    0.02
   0   1  -4   -0.01    0.02
  -1   1   4   43.46    0.97
  -1  -1  -4   42.50    0.95
   1   1  -4   41.57    0.95
   1  -1   4   41.73    0.98
   1  -1   4   40.69    1.00
   1  -1  -4   41.96    0.96
  -1  -1   4   40.44    1.00
   1   1   4   39.96    0.98
  -1   1  -4   44.47    0.95
   1   1   4   41.26    1.00
  -2   1   4    5.17    0.16
  -2   1   4    4.97    0.14
   2   1  -4    5.00    0.15
  -2  -1  -4    5.01    0.13
   2  -1   4    5.83    0.16
   2  -1   4    5.23    0.15
   2   1   4    5.19    0.15
  -2  -1   4    5.16    0.15
   2   1   4    5.07    0.15
   3  -1   4   22.89    0.61
   3   1  -4   25.19    0.58
  -3   1   4   25.24    0.62
  -3  -1  -4   25.04    0.57
  -3   1   4   25.02    0.59
  -3   1  -4   25.12    0.56
   3   1   4   24.49    0.61
  -3  -1   4   24.92    0.62
   4  -1   4  164.98    4.30
   4   1  -4  188.84    4.36
   4  -1   4  190.61    4.56
  -4   1   4  186.28    4.50
  -4  -1  -4  187.88    4.26
   4   1  -4  187.48    4.30
  -4   1   4  189.15    4.37
   4  -1  -4  188.80    4.31
   4  -1  -4  187.01    4.49
  -4  -1   4  185.25    4.47
   4   1   4  191.95    4.42
   5  -1   4   26.16    0.66
   5   1  -4   25.91    0.64
   5  -1   4   25.39    0.67
  -5   1   4   25.58    0.67
  -5  -1  -4   26.42    0.62
  -5   1   4   25.66    0.63
   5   1   4   27.29    0.66
   5  -1  -4   25.96    0.64
   5  -1  -4   25.78    0.67
   5   1   4   25.66    0.66
  -5  -1   4   25.51    0.66
   6  -1   4    0.35    0.06
  -6   1   4    0.40    0.07
   6  -1   4    0.42    0.07
  -6  -1  -4    0.57    0.06
   6   1  -4    0.37    0.07
  -6   1   4    0.36    0.05
   6   1  -4    0.31    0.05
  -6  -1   4    0.37    0.06
   6  -1  -4    0.35    0.05
   6   1   4    0.38    0.06
   6  -1  -4    0.39    0.07
   6  -1  -4    0.32    0.06
   6   1   4    0.33    0.07
   7  -1   4   38.82    0.98
  -7  -1  -4   38.59    0.92
   7   1  -4   39.14    0.96
  -7   1   4   40.08    0.96
   7   1  -4   39.18    0.95
   7  -1   4   39.37    1.00
  -7   1   4   38.37    1.00
   7  -1  -4   38.30    0.95
   7  -1  -4   38.72    1.00
   7   1   4   39.83    0.98
  -7  -1   4   39.23    0.99
   7   1   4   38.00    0.98
   7  -1  -4   39.20    0.95
   8  -1   4   34.37    0.91
  -8   1   4   35.23    0.92
   8  -1   4   34.56    0.91
   8   1  -4   34.20    0.88
  -8   1   4   35.61    0.90
   8  -1  -4   35.07    0.87
   8  -1  -4   35.77    0.92
   8   1   4   34.83    0.91
   8  -1  -4   34.53    0.88
  -8  -1   4   34.68    0.91
   9   1  -4    0.69    0.11
   9  -1   4    0.58    0.11
   9  -1   4    0.59    0.10
   9  -1  -4    0.42    0.10
   9   1   4    0.42    0.10
  10   1  -4    4.11    0.23
 -10   1   4    4.42    0.24
  10  -1   4    4.00    0.23
  10  -1  -4    4.54    0.23
  10   1   4    4.22    0.24
   0  -2   4   19.05    0.45
   0   2   4   18.92    0.46
   0   2   4   19.34    0.47
   0  -2  -4   18.51    0.45
   0   2  -4   19.62    0.44
   0  -2   4   18.09    0.47
   0   2  -4   19.04    0.45
   1   2  -4    6.84    0.17
   1   2  -4    7.29    0.18
  -1   2   4    6.78    0.20
  -1   2   4    6.86    0.18
  -1  -2  -4    7.01    0.18
   1  -2   4    7.18    0.19
   1  -2   4    7.27    0.17
   1   2   4    7.06    0.19
   1  -2  -4    7.24    0.19
   1   2   4    6.87    0.19
  -1  -2   4    6.83    0.19
  -2  -2  -4   26.58    0.63
   2   2  -4   28.17    0.65
   2   2  -4   28.01    0.63
   2  -2   4   28.01    0.66
  -2   2   4   27.15    0.65
   2   2   4   26.83    0.66
   2   2   4   27.76    0.66
  -2  -2   4   26.86    0.67
  -3   2   4    0.06    0.03
  -3  -2  -4    0.07    0.02
   3  -2   4    0.09    0.04
   3  -2   4    0.10    0.01
   3  -2   4    0.21    0.04
   3   2  -4    0.07    0.02
  -3   2   4    0.16    0.04
   3   2   4    0.07    0.02
  -3  -2   4    0.11    0.03
   3  -2  -4    0.08    0.04
   3  -2  -4    0.13    0.04
   4   2  -4   22.43    0.56
  -4   2   4   23.12    0.59
   4   2  -4   22.66    0.54
  -4   2   4   22.43    0.55
   4  -2   4   22.60    0.59
   4  -2   4   22.73    0.52
  -4  -2  -4   23.20    0.54
   4   2   4   22.47    0.57
  -4  -2   4   22.33    0.57
   4   2   4   22.66    0.56
   4  -2  -4   22.44    0.59
   4  -2  -4   22.26    0.56
   5   2  -4   17.52    0.45
  -5   2   4   17.05    0.44
   5  -2   4   16.91    0.47
  -5  -2  -4   17.12    0.42
   5  -2   4   17.44    0.41
   5  -2   4   16.91    0.46
  -5  -2   4   17.37    0.45
   5  -2  -4   17.24    0.47
   5   2   4   16.77    0.46
   5  -2  -4   16.88    0.45
  -6   2   4    0.05    0.04
   6   2  -4    0.08    0.04
   6  -2   4    0.15    0.06
   6   2  -4    0.07    0.06
  -6  -2  -4    0.10    0.04
   6  -2   4   -0.06    0.05
   6   2   4    0.00    0.04
  -6  -2   4    0.09    0.05
   6  -2  -4    0.04    0.05
   6   2   4    0.03    0.06
   6  -2  -4    0.05    0.05
  -7   2   4    5.37    0.20
   7   2  -4    5.05    0.21
  -7   2   4    5.03    0.23
   7  -2   4    5.23    0.22
  -7  -2  -4    5.44    0.19
   7   2  -4    5.04    0.19
   7  -2   4    5.40    0.23
   7   2   4    5.01    0.22
  -7  -2   4    5.43    0.20
   7   2   4    5.30    0.19
   7  -2  -4    5.29    0.23
   7  -2  -4    4.98    0.21
   8   2  -4    3.31    0.19
   8  -2   4    3.57    0.20
   8  -2   4    3.59    0.20
  -8   2   4    3.61    0.18
  -8   2   4    3.56    0.20
   8  -2  -4    3.78    0.20
  -8  -2   4    3.74    0.18
   8  -2  -4    3.26    0.19
   8   2   4    3.32    0.20
   9  -2   4    1.51    0.14
  -9   2   4    0.92    0.12
   9   2  -4    1.05    0.12
   9  -2   4    0.94    0.12
   9  -2  -4    0.93    0.12
   9   2   4    0.83    0.12
   9  -2  -4    1.01    0.12
  10   2  -4    1.54    0.15
  10  -2   4    1.48    0.16
 -10   2   4    1.53    0.18
  10  -2  -4    1.64    0.15
  10   2   4    1.51    0.16
   0  -3  -4    0.13    0.03
   0   3   4    0.09    0.02
   0   3  -4    0.05    0.02
   1   3  -4    9.95    0.25
  -1   3   4    8.81    0.26
  -1  -3  -4    9.77    0.25
   1   3  -4    9.76    0.25
   1  -3   4   10.26    0.26
  -1   3   4    9.91    0.26
  -1  -3   4    9.68    0.26
  -1   3  -4   10.19    0.26
   1  -3  -4    9.79    0.25
   1   3   4   10.53    0.25
   1   3   4    9.96    0.26
   2   3  -4    0.20    0.02
  -2  -3  -4    0.13    0.03
   2   3  -4    0.20    0.04
  -2   3   4    0.10    0.03
   2   3   4    0.14    0.03
  -2  -3   4    0.13    0.03
   2  -3  -4    0.15    0.04
   2   3   4    0.20    0.02
   3  -3   4   18.57    0.48
   3   3  -4   18.49    0.44
   3  -3   4   18.34    0.47
  -3  -3  -4   18.28    0.44
  -3   3   4   17.98    0.45
   3  -3   4   18.60    0.42
  -3  -3   4   18.20    0.46
   3  -3  -4   18.06    0.46
   3   3   4   18.02    0.45
   4   3  -4   78.31    1.78
  -4  -3  -4   77.91    1.77
  -4   3   4   76.13    1.81
   4   3  -4   78.62    1.80
   4  -3   4   78.75    1.75
   4  -3   4   76.87    1.87
  -4  -3   4   78.49    1.85
   4   3   4   77.54    1.83
   4   3   4   76.90    1.84
   4  -3  -4   77.61    1.78
   4  -3  -4   76.72    1.87
  -5   3   4   61.11    1.46
   5  -3   4   61.19    1.52
  -5  -3  -4   61.77    1.42
   5   3  -4   62.39    1.45
   5  -3   4   62.33    1.40
   5   3   4   60.98    1.48
   5  -3  -4   61.87    1.52
  -5  -3   4   63.06    1.49
   5  -3  -4   61.91    1.44
   5   3   4   62.28    1.48
   6   3  -4    1.32    0.11
   6  -3   4    1.30    0.11
  -6  -3  -4    1.38    0.09
  -6   3   4    1.30    0.09
   6  -3   4    1.21    0.12
   6   3  -4    1.34    0.08
   6  -3  -4    1.29    0.11
  -6  -3   4    1.26    0.09
   6  -3  -4    1.43    0.12
   6   3   4    1.31    0.11
  -7   3   4  121.23    2.79
  -7  -3  -4  121.44    2.72
   7   3  -4  116.99    2.74
   7  -3   4  120.11    2.88
   7  -3   4  117.28    2.81
   7   3  -4  120.72    2.78
   7   3   4  118.32    2.81
   7  -3  -4  118.42    2.87
  -7  -3   4  119.89    2.84
   7  -3  -4  116.63    2.74
  -8   3   4   22.83    0.66
  -8   3   4   23.67    0.62
   8  -3   4   23.06    0.65
   8   3  -4   23.24    0.63
   8  -3   4   23.51    0.67
   8  -3  -4   23.52    0.66
   8  -3  -4   23.25    0.63
   8   3   4   23.92    0.65
  -9   3   4    1.07    0.13
   9  -3   4    1.39    0.16
   9  -3   4    1.07    0.13
   9   3   4    1.22    0.13
   9  -3  -4    1.07    0.12
   9  -3  -4    0.89    0.12
  10  -3   4    5.16    0.26
 -10   3   4    5.32    0.27
  10  -3   4    5.14    0.27
  10  -3  -4    5.16    0.25
  10   3   4    5.49    0.26
  10  -3  -4    5.21    0.27
   0  -4   4  133.59    3.28
   0   4   4  138.73    3.27
   0   4   4  134.79    3.24
   0  -4  -4  135.30    3.17
   0  -4   4  134.91    3.12
   0   4  -4  134.36    3.14
  -1  -4  -4  117.16    2.78
   1  -4   4  121.65    2.92
  -1   4   4  116.26    2.85
   1   4  -4  115.52    2.87
   1  -4   4  123.53    2.78
   1  -4  -4  121.40    2.91
  -1  -4   4  117.65    2.89
   1   4   4  124.34    2.88
   1   4   4  121.25    2.78
   2   4  -4    6.70    0.17
   2  -4   4    6.01    0.16
   2  -4   4    6.33    0.19
  -2   4   4    6.40    0.19
  -2  -4  -4    6.14    0.18
  -2  -4   4    6.28    0.18
   2  -4  -4    6.19    0.19
  -2   4  -4    6.19    0.19
   2   4   4    6.34    0.17
  -3   4   4  288.31    6.93
   3  -4   4  301.61    6.67
   3   4  -4  295.52    6.87
   3  -4   4  300.67    7.19
   3   4  -4  299.91    6.74
   3  -4   4  300.30    6.97
  -3  -4  -4  293.17    6.75
   3   4   4  265.96    6.92
   3   4   4  298.91    6.99
  -3  -4   4  302.39    7.04
   3  -4  -4  298.06    6.85
  -4  -4  -4  115.09    2.66
   4  -4   4  119.70    2.68
   4   4  -4  116.99    2.76
  -4   4   4  115.02    2.73
   4  -4   4  118.44    2.81
   4   4   4  116.03    2.75
   4   4   4  118.33    3.04
   4  -4  -4  117.67    2.81
   4  -4  -4  119.04    2.68
  -4  -4   4  120.66    2.78
   5  -4   4    6.20    0.17
   5  -4   4    6.17    0.22
  -5   4   4    5.99    0.20
  -5  -4  -4    6.07    0.19
   5   4  -4    6.28    0.21
  -5  -4   4    6.14    0.19
   5   4   4    6.21    0.17
   5  -4  -4    5.90    0.21
   5   4   4    6.04    0.21
   5  -4  -4    5.87    0.22
   6  -4   4    8.62    0.30
   6   4  -4    8.72    0.25
  -6   4   4    9.03    0.27
   6  -4   4    8.41    0.28
   6   4  -4    8.64    0.28
  -6  -4  -4    8.75    0.26
   6  -4  -4    8.48    0.30
   6   4   4    8.92    0.29
  -6  -4   4    8.83    0.26
   6  -4  -4    8.75    0.28
  -7   4   4    1.15    0.12
  -7  -4  -4    1.55    0.11
   7  -4   4    1.11    0.12
   7  -4   4    1.08    0.12
   7  -4  -4    1.01    0.11
   7   4   4    1.11    0.12
   7  -4  -4    1.20    0.13
  -7  -4   4    1.44    0.12
  -8  -4  -4   18.77    0.51
   8  -4   4   19.67    0.57
   8  -4   4   18.98    0.56
  -8   4   4   18.87    0.53
   8   4   4   19.33    0.55
   8  -4  -4   18.29    0.53
   8  -4  -4   19.51    0.57
  -9   4   4    4.44    0.24
   9  -4   4    4.58    0.24
   9  -4   4    4.73    0.24
   9  -4  -4    4.55    0.24
   9   4   4    4.70    0.23
   9  -4  -4    4.98    0.22
 -10   4   4    0.79    0.14
  10  -4   4    0.80    0.14
  10  -4   4    0.84    0.14
  10  -4  -4    0.84    0.14
  10   4   4    0.88    0.14
  10  -4  -4    0.94    0.13
 -10   4  -4    0.61    0.13
   0   5  -4    0.12    0.03
   0  -5  -4   -0.02    0.03
   0   5   4   -0.05    0.03
   0  -5   4    0.05    0.03
   0  -5   4   -0.06    0.03
   0   5   4    0.01    0.03
   1   5  -4   79.46    1.86
   1  -5   4   82.28    1.90
  -1  -5  -4   81.40    1.81
   1  -5   4   81.25    1.83
  -1   5   4   81.04    1.86
   1   5   4   84.24    1.88
   1  -5  -4   80.82    1.89
   1   5   4   84.17    1.86
  -1  -5   4   78.98    1.88
  -1   5  -4   72.59    1.85
  -1  -5   4   67.33    1.80
  -2  -5  -4    0.25    0.04
  -2   5   4    0.19    0.04
   2   5  -4    0.32    0.04
   2  -5   4    0.28    0.05
   2  -5   4    0.26    0.03
  -2   5  -4    0.20    0.04
  -2  -5   4    0.24    0.04
  -2  -5   4    0.26    0.03
   2   5   4    0.31    0.03
   2  -5  -4    0.23    0.04
   2  -5  -4    0.26    0.04
  -3  -5  -4    2.35    0.10
  -3   5   4    2.42    0.11
   3   5  -4    2.38    0.09
   3  -5   4    2.35    0.12
   3  -5   4    2.35    0.08
   3  -5  -4    2.54    0.11
  -3   5  -4    2.36    0.12
   3   5   4    2.26    0.11
  -3  -5   4    2.49    0.09
   3  -5  -4    2.20    0.12
   3   5   4    2.30    0.07
   4  -5   4   43.42    1.11
  -4   5   4   44.19    1.07
  -4  -5  -4   43.34    1.04
   4  -5   4   45.28    1.01
  -4  -5   4   45.51    1.07
   4   5   4   44.31    1.08
   4  -5  -4   44.58    1.05
   4   5   4   44.42    1.05
  -5   5   4   17.87    0.48
   5  -5   4   17.62    0.51
   5  -5   4   18.07    0.43
   5   5  -4   17.77    0.45
  -5  -5  -4   17.69    0.46
  -5  -5   4   18.26    0.46
   5  -5  -4   17.94    0.47
   5   5   4   17.89    0.49
   6  -5   4    0.51    0.09
  -6   5   4    0.43    0.07
  -6  -5  -4    0.52    0.07
   6  -5   4    0.49    0.09
   6   5  -4    0.53    0.06
  -6  -5   4    0.51    0.06
   6   5   4    0.43    0.08
   6  -5  -4    0.39    0.07
  -6   5  -4    0.36    0.08
   6  -5  -4    0.61    0.09
  -7   5   4   51.25    1.24
  -7  -5  -4   50.76    1.20
   7  -5   4   50.49    1.26
   7  -5   4   49.91    1.30
   7  -5  -4   49.23    1.22
   7   5   4   49.80    1.26
   7  -5  -4   51.57    1.29
  -7   5  -4   50.53    1.26
   8  -5   4   32.68    0.88
  -8  -5  -4   33.38    0.83
  -8   5   4   33.78    0.86
   8  -5   4   33.12    0.91
   8  -5  -4   32.49    0.85
   8  -5  -4   33.34    0.91
   8   5   4   33.04    0.88
  -8   5  -4   33.88    0.89
   9  -5   4    1.23    0.15
   9  -5   4    1.54    0.15
  -9   5  -4    1.30    0.15
   9   5   4    1.35    0.14
   9  -5  -4    1.36    0.15
   9  -5  -4    1.25    0.13
   0  -6   4    9.55    0.27
   0   6  -4    9.82    0.27
   0   6   4    9.66    0.28
   0  -6  -4    9.60    0.27
   0  -6  -4    9.61    0.26
  -1  -6  -4   20.52    0.51
  -1   6   4   20.61    0.52
   1  -6   4   20.61    0.53
   1  -6   4   17.74    0.49
  -1  -6   4   20.34    0.50
   1  -6  -4   21.12    0.53
   1   6   4   20.44    0.52
   1   6   4   21.33    0.51
  -1   6  -4   20.69    0.52
  -1  -6   4   20.99    0.52
  -2  -6  -4    0.85    0.07
   2  -6   4    1.03    0.08
  -2   6   4    0.86    0.08
   2  -6  -4    0.92    0.08
  -2  -6   4    0.89    0.07
  -2  -6   4    0.91    0.06
  -2   6  -4    0.99    0.08
   2  -6  -4    0.98    0.08
   2   6   4    1.10    0.05
   3  -6   4    8.89    0.23
  -3   6   4    8.59    0.27
  -3  -6  -4    9.15    0.26
  -3  -6   4    9.25    0.24
  -3  -6   4    8.90    0.26
   3  -6  -4    9.00    0.27
  -3   6  -4    9.37    0.27
   3   6   4    8.87    0.27
   3  -6  -4    8.72    0.28
  -4   6   4    0.59    0.07
   4   6  -4    0.56    0.06
   4  -6   4    0.56    0.05
  -4  -6  -4    0.43    0.06
   4  -6  -4    0.51    0.07
   4   6   4    0.55    0.08
  -4  -6   4    0.59    0.06
  -5  -6  -4    1.78    0.11
  -5   6   4    1.85    0.12
   5  -6   4    1.74    0.13
   5   6  -4    1.68    0.09
   5  -6  -4    1.81    0.12
  -5  -6   4    1.79    0.09
   5   6   4    1.92    0.13
  -6  -6  -4    6.14    0.22
  -6   6   4    6.47    0.23
   6   6  -4    6.42    0.21
   6  -6   4    6.23    0.26
   6  -6   4    6.32    0.24
   6   6   4    6.30    0.24
   6  -6  -4    6.21    0.25
   6  -6  -4    6.39    0.23
  -6   6  -4    6.45    0.25
   7  -6   4   10.65    0.36
  -7   6   4   10.41    0.34
   7  -6   4   10.53    0.37
  -7  -6  -4   10.55    0.32
   7  -6  -4   10.60    0.34
  -7   6  -4   10.84    0.37
   7   6   4   10.34    0.35
   7  -6  -4   10.17    0.37
   8  -6   4    1.41    0.15
  -8  -6  -4    1.25    0.13
   8  -6   4    1.22    0.14
  -8   6   4    1.18    0.12
   8   6   4    1.18    0.13
   8  -6  -4    1.03    0.13
   8  -6  -4    1.24    0.13
  -8   6  -4    1.14    0.14
   9  -6   4    4.22    0.25
  -9  -6   4    4.07    0.24
   9   6   4    4.25    0.23
   9  -6  -4    4.02    0.21
   9  -6  -4    4.58    0.25
  -9   6  -4    4.14    0.25
   0  -7   4   -0.01    0.04
   0  -7   4    0.04    0.03
   0  -7  -4    0.05    0.04
   0   7   4    0.00    0.01
   0   7  -4    0.02    0.04
   0  -7  -4   -0.03    0.03
  -1  -7  -4    3.93    0.15
  -1   7   4    3.95    0.15
   1  -7   4    4.00    0.15
   1  -7   4    3.73    0.13
   1   7  -4    3.60    0.14
  -1   7  -4    3.56    0.15
   1  -7  -4    3.90    0.14
  -1  -7   4    3.77    0.14
   1   7   4    4.09    0.13
   1   7   4    3.83    0.15
  -1  -7   4    3.94    0.14
   2  -7   4   20.58    0.54
  -2   7   4   19.79    0.53
   2   7  -4   18.79    0.52
  -2  -7  -4   20.53    0.52
  -2   7  -4   20.59    0.53
   2   7   4   21.19    0.50
   2  -7  -4   20.70    0.52
  -2  -7   4   20.52    0.51
  -2  -7   4   20.73    0.51
   2  -7  -4   20.02    0.54
   3  -7   4   28.23    0.78
  -3  -7  -4   30.02    0.74
  -3   7   4   29.69    0.76
   3   7  -4   29.91    0.74
  -3   7  -4   29.98    0.76
   3   7   4   30.47    0.76
   3  -7  -4   30.33    0.74
  -3  -7   4   30.79    0.74
  -3  -7   4   30.79    0.74
   3  -7  -4   30.62    0.78
  -4   7   4   67.18    1.64
  -4  -7  -4   67.18    1.59
   4   7  -4   69.52    1.62
  -4  -7   4   69.45    1.63
   4  -7  -4   69.38    1.61
   4   7   4   68.00    1.65
   4  -7  -4   69.25    1.69
   5   7  -4   21.04    0.54
  -5   7   4   20.61    0.56
   5  -7   4   21.35    0.60
  -5  -7  -4   20.29    0.54
   5  -7  -4   21.41    0.56
   5   7   4   21.39    0.57
  -5  -7   4   21.44    0.56
  -5   7  -4   20.58    0.57
   5  -7  -4   20.96    0.59
   6   7  -4    0.67    0.08
  -6   7   4    0.63    0.09
   6  -7   4    0.56    0.10
  -6  -7  -4    0.72    0.09
  -6   7  -4    0.60    0.10
   6  -7  -4    0.59    0.10
  -6  -7   4    0.45    0.09
   6  -7  -4    0.59    0.09
   6   7   4    0.57    0.10
  -7  -7  -4   47.30    1.15
   7  -7   4   48.25    1.25
  -7   7   4   47.04    1.19
   7  -7  -4   46.39    1.17
   7  -7  -4   48.83    1.24
   7   7   4   47.73    1.21
  -7   7  -4   47.87    1.21
  -7  -7   4   47.53    1.17
  -8  -7  -4   26.85    0.70
  -8   7   4   26.16    0.73
   8  -7   4   26.19    0.78
  -8  -7   4   26.88    0.73
   8  -7  -4   26.79    0.72
   8   7   4   27.73    0.75
  -8   7  -4   26.48    0.75
   8  -7  -4   27.00    0.77
  -9   7   4    0.71    0.13
   9  -7   4    0.57    0.13
   9  -7  -4    0.66    0.12
   9   7   4    0.62    0.12
  -9   7  -4    0.71    0.14
   9  -7  -4    0.66    0.14
  -9  -7   4    0.66    0.12
   0  -8   4  154.59    3.55
   0   8  -4  155.92    3.65
   0   8   4  156.66    3.66
   0  -8   4  155.18    3.73
   0  -8  -4  163.57    3.80
   1  -8   4   39.88    0.92
  -1   8   4   37.37    0.96
   1  -8   4   39.13    0.97
   1   8  -4   38.15    0.95
  -1  -8  -4   38.13    0.93
  -1   8  -4   38.27    0.95
  -1  -8   4   38.94    0.95
   1  -8  -4   39.16    0.96
   1  -8  -4   38.27    0.93
   1   8   4   40.66    0.94
  -1  -8   4   38.67    0.92
   2   8  -4    3.07    0.13
  -2  -8  -4    3.18    0.14
  -2   8   4    3.11    0.14
   2  -8   4    3.30    0.15
   2  -8   4    3.22    0.12
  -2   8  -4    3.27    0.15
   2   8   4    3.40    0.10
  -2  -8   4    3.36    0.12
  -2  -8   4    3.17    0.14
   2  -8  -4    3.23    0.14
   2  -8  -4    3.00    0.14
   3  -8   4   47.94    1.15
   3  -8   4   49.59    1.24
  -3  -8  -4   53.18    1.18
   3   8  -4   49.36    1.20
  -3   8   4   48.75    1.21
   3  -8  -4   49.04    1.18
   3   8   4   48.81    1.22
  -3  -8   4   49.15    1.18
   3  -8  -4   50.82    1.24
  -3  -8   4   49.89    1.19
  -3   8  -4   49.20    1.21
  -4   8   4   31.56    0.81
   4  -8   4   32.52    0.84
   4  -8   4   31.92    0.76
   4   8  -4   31.78    0.79
  -4  -8  -4   31.30    0.78
   4   8   4   31.45    0.81
   4  -8  -4   31.35    0.83
  -4  -8   4   32.27    0.77
   4  -8  -4   31.50    0.79
  -4   8  -4   31.24    0.81
  -4  -8   4   31.15    0.79
  -5  -8  -4    3.17    0.16
   5  -8   4    3.26    0.19
   5   8  -4    3.56    0.15
  -5   8   4    3.33    0.17
  -5   8  -4    3.41    0.18
  -5  -8   4    2.87    0.17
   5   8   4    3.40    0.18
   5  -8  -4    3.32    0.17
   5  -8  -4    3.37    0.18
  -6  -8  -4   21.47    0.58
   6   8  -4   22.59    0.57
  -6   8   4   20.88    0.59
   6  -8   4   21.14    0.63
   6  -8  -4   21.49    0.62
  -6  -8   4   22.41    0.59
   6   8   4   21.71    0.61
   6  -8  -4   21.28    0.59
  -6   8  -4   22.04    0.61
  -7  -8  -4   14.53    0.42
   7  -8   4   14.06    0.47
  -7   8   4   14.56    0.44
   7  -8  -4   13.87    0.43
   7  -8  -4   14.50    0.47
  -7  -8   4   14.15    0.44
   7   8   4   13.72    0.45
  -7   8  -4   14.28    0.46
   8  -8   4   23.96    0.71
  -8  -8  -4   23.74    0.64
  -8   8   4   23.37    0.66
   8  -8  -4   23.11    0.70
  -8   8  -4   23.58    0.69
   8   8   4   23.72    0.68
  -8  -8   4   23.59    0.66
   8  -8  -4   23.83    0.66
  -9   8   4    3.35    0.22
   9  -8   4    3.19    0.26
   9   8   4    3.84    0.24
  -9  -8   4    3.47    0.23
  -9   8  -4    3.34    0.25
   9  -8  -4    3.43    0.25
   9  -8  -4    3.70    0.22
   0   9   4    0.24    0.06
   0  -9   4    0.11    0.05
   0  -9   4   -0.03    0.04
   0  -9  -4   -0.01    0.04
   0  -9  -4    0.00    0.01
   0   9  -4   -0.04    0.04
   1  -9   4    3.94    0.15
   1  -9   4    3.66    0.16
   1   9  -4    4.04    0.16
  -1   9   4    3.90    0.17
  -1   9  -4    4.02    0.17
  -1  -9   4    4.06    0.15
  -1  -9   4    3.81    0.15
   1  -9  -4    4.03    0.16
   2   9  -4   20.80    0.57
  -2   9   4   21.47    0.58
   2  -9   4   21.25    0.54
   2  -9   4   21.39    0.58
  -2  -9  -4   21.45    0.56
  -2  -9   4   22.42    0.55
   2  -9  -4   21.05    0.56
  -2  -9   4   22.04    0.56
   2  -9  -4   21.66    0.58
  -2   9  -4   21.44    0.58
   2   9   4   22.82    0.53
   3   9  -4    7.17    0.24
  -3   9   4    7.37    0.26
   3  -9   4    7.45    0.27
  -3  -9  -4    7.75    0.25
   3  -9   4    7.22    0.23
  -3  -9   4    7.62    0.25
   3  -9  -4    7.29    0.25
   3   9   4    7.47    0.26
  -3  -9   4    7.72    0.22
  -3   9  -4    7.38    0.26
   3  -9  -4    7.61    0.26
   4  -9   4   80.06    1.97
  -4   9   4   79.93    1.92
  -4  -9  -4   81.15    1.87
   4  -9   4   80.18    1.84
   4   9  -4   80.38    1.90
  -4  -9   4   79.24    1.87
  -4   9  -4   79.61    1.92
   4   9   4   79.64    1.92
   4  -9  -4   78.97    1.96
   4  -9  -4   79.66    1.87
  -5  -9  -4    6.99    0.25
  -5   9   4    7.19    0.26
   5   9  -4    7.46    0.24
   5  -9   4    7.05    0.28
   5   9   4    7.24    0.27
   5  -9  -4    6.89    0.28
   5  -9  -4    7.11    0.26
  -5   9  -4    7.22    0.27
  -5  -9   4    7.45    0.26
  -6   9   4    1.28    0.14
  -6  -9  -4    1.50    0.14
   6  -9   4    1.39    0.16
  -6  -9   4    1.33    0.15
   6   9   4    1.50    0.14
   6  -9  -4    1.41    0.13
   6  -9  -4    1.48    0.15
  -6   9  -4    1.18    0.13
  -7  -9  -4    6.99    0.28
   7  -9   4    6.89    0.32
  -7   9   4    7.04    0.29
   7  -9  -4    7.26    0.31
   7  -9  -4    7.06    0.28
  -7   9  -4    7.39    0.30
   7   9   4    7.09    0.30
  -7  -9   4    7.05    0.29
   8  -9   4   13.09    0.47
  -8  -9  -4   12.37    0.41
  -8   9   4   12.64    0.43
  -8   9  -4   12.82    0.45
  -8  -9   4   12.78    0.43
   8  -9  -4   12.73    0.46
   8   9   4   12.94    0.45
   8  -9  -4   12.54    0.42
   0  10  -4    8.67    0.28
   0 -10   4    8.97    0.28
   0 -10  -4    8.97    0.26
   0 -10   4    8.87    0.27
   1 -10   4   21.90    0.56
   1 -10   4   21.44    0.59
  -1 -10  -4   21.38    0.55
   1  10  -4   21.52    0.58
  -1  10   4   22.15    0.59
  -1 -10   4   22.10    0.57
   1 -10  -4   22.27    0.58
   1 -10  -4   22.25    0.58
  -1 -10   4   21.77    0.57
  -1  10  -4   22.34    0.59
   2 -10   4    0.08    0.06
  -2  10   4    0.23    0.07
   2 -10   4    0.17    0.05
  -2 -10  -4    0.19    0.07
  -2 -10   4    0.20    0.07
  -2  10  -4    0.14    0.07
   2  10   4    0.18    0.07
   2 -10  -4    0.15    0.06
   2 -10  -4    0.15    0.06
  -2 -10   4    0.19    0.05
  -3 -10  -4    4.23    0.19
   3  10  -4    3.86    0.18
  -3  10   4    4.15    0.19
   3 -10   4    3.77    0.16
   3 -10   4    4.12    0.20
   3 -10  -4    4.11    0.20
   3  10   4    3.89    0.19
  -3 -10   4    4.38    0.19
  -3  10  -4    4.29    0.20
   3 -10  -4    3.93    0.19
  -4  10   4    0.51    0.10
   4  10  -4    0.71    0.09
   4 -10   4    0.70    0.11
   4 -10   4    0.57    0.07
  -4 -10  -4    0.61    0.09
   4  10   4    0.60    0.10
   4 -10  -4    0.67    0.10
  -4  10  -4    0.67    0.10
  -4 -10   4    0.70    0.10
   5  10  -4    6.05    0.23
  -5  10   4    6.00    0.25
   5 -10   4    6.12    0.27
  -5 -10  -4    6.00    0.24
  -5  10  -4    6.26    0.26
   5 -10  -4    5.61    0.26
  -5 -10   4    6.17    0.25
   5 -10  -4    5.94    0.24
   5  10   4    6.39    0.26
   6 -10   4    0.09    0.10
  -6 -10  -4    0.14    0.09
  -6  10   4    0.15    0.09
   6 -10  -4    0.07    0.08
   6 -10  -4    0.16    0.10
   6  10   4    0.11    0.09
  -6 -10   4    0.11    0.09
  -6  10  -4    0.15    0.09
   7 -10   4    0.77    0.14
  -7  10   4    0.61    0.12
  -7 -10  -4    0.74    0.11
   7 -10  -4    0.39    0.12
   7  10   4    0.61    0.13
  -7 -10   4    0.68    0.12
   7 -10  -4    0.64    0.12
  -7  10  -4    0.74    0.13
  -8 -10  -4    0.82    0.13
  -8  10   4    0.73    0.13
   8 -10   4    0.61    0.14
   8 -10  -4    0.67    0.12
  -8 -10   4    1.14    0.15
  -8  10  -4    0.93    0.15
   8  10   4    0.83    0.14
   8 -10  -4    0.67    0.14
   0  11   4    0.00    0.06
   0 -11  -4    0.03    0.05
   0 -11   4   -0.01    0.05
   0 -11  -4    0.01    0.06
   0 -11   4   -0.03    0.05
   0  11  -4   -0.04    0.05
  -1  11   4    0.13    0.07
  -1 -11  -4    0.21    0.07
   1  11  -4    0.19    0.07
   1 -11   4    0.20    0.06
   1 -11   4    0.20    0.07
  -1  11  -4    0.23    0.07
   1 -11  -4    0.19    0.07
   1  11   4    0.21    0.07
  -1 -11   4    0.20    0.07
  -1 -11   4    0.19    0.06
   1 -11  -4    0.36    0.08
  -2 -11  -4    2.69    0.16
  -2  11   4    2.58    0.16
   2 -11   4    2.84    0.14
   2  11  -4    2.54    0.15
   2 -11   4    2.61    0.16
  -2 -11   4    2.62    0.13
  -2  11  -4    2.58    0.16
   2 -11  -4    2.50    0.15
   2 -11  -4    2.69    0.16
   2  11   4    2.51    0.17
  -2 -11   4    2.58    0.15
  -3  11   4    3.43    0.19
   3  11  -4    2.81    0.16
   3 -11   4    3.32    0.19
  -3 -11  -4    3.21    0.17
   3 -11   4    3.01    0.15
   3 -11  -4    3.09    0.17
   3  11   4    3.01    0.18
  -3 -11   4    2.90    0.17
  -3  11  -4    3.24    0.19
   3 -11  -4    3.10    0.18
   4 -11   4    5.70    0.21
  -4  11   4    6.36    0.26
   4  11  -4    5.76    0.23
   4 -11   4    6.09    0.26
  -4 -11  -4    5.85    0.24
   4 -11  -4    5.99    0.25
  -4  11  -4    6.05    0.26
   4  11   4    5.92    0.26
  -4 -11   4    5.90    0.24
   4 -11  -4    5.80    0.25
   5 -11   4   21.64    0.62
   5  11  -4   20.23    0.57
  -5 -11  -4   20.47    0.57
  -5  11   4   20.34    0.59
  -5  11  -4   21.08    0.60
   5 -11  -4   21.19    0.61
   5  11   4   20.38    0.60
  -5 -11   4   20.64    0.58
   5 -11  -4   20.27    0.58
  -6  11   4   -0.05    0.09
   6 -11   4   -0.02    0.09
  -6 -11  -4   -0.04    0.09
  -6 -11   4    0.01    0.09
   6 -11  -4   -0.01    0.10
  -6  11  -4    0.02    0.09
   6 -11  -4    0.00    0.08
   6  11   4   -0.07    0.08
   7 -11   4   17.70    0.58
  -7  11   4   18.16    0.55
  -7 -11  -4   17.34    0.52
  -7 -11   4   18.16    0.55
   7 -11  -4   17.57    0.58
  -7  11  -4   18.70    0.57
   7  11   4   18.09    0.57
   7 -11  -4   17.43    0.54
   0 -12   4   62.72    1.46
   0 -12   4   62.21    1.51
   0  12  -4   60.96    1.51
   0 -12  -4   61.17    1.47
   0 -12  -4   60.50    1.50
   0  12   4   61.34    1.51
   1 -12   4   22.66    0.58
  -1  12   4   21.78    0.61
   1 -12   4   21.70    0.60
  -1 -12  -4   21.85    0.59
   1  12  -4   21.98    0.61
  -1 -12   4   21.67    0.58
   1 -12  -4   21.77    0.60
   1 -12  -4   22.01    0.59
   1  12   4   21.90    0.61
  -1 -12   4   21.84    0.58
  -1  12  -4   21.42    0.61
  -2  12   4    0.28    0.09
  -2 -12  -4    0.47    0.09
   2 -12   4    0.52    0.08
   2 -12   4    0.39    0.09
   2  12  -4    0.40    0.08
   2 -12  -4    0.42    0.08
  -2 -12   4    0.49    0.09
   2 -12  -4    0.38    0.09
   2  12   4    0.59    0.10
  -2  12  -4    0.37    0.09
   3  12  -4   26.48    0.74
  -3 -12  -4   27.73    0.73
   3 -12   4   27.11    0.71
   3 -12   4   28.13    0.76
  -3  12   4   27.91    0.75
  -3  12  -4   27.83    0.75
   3 -12  -4   28.05    0.76
  -3 -12   4   27.98    0.72
   3  12   4   28.35    0.76
   3 -12  -4   28.06    0.74
   4 -12   4    3.97    0.22
   4  12  -4    3.55    0.19
  -4 -12  -4    3.73    0.20
  -4  12   4    3.81    0.21
   4 -12  -4    3.71    0.20
  -4  12  -4    4.44    0.23
  -4 -12   4    3.75    0.20
   4 -12  -4    3.75    0.21
   4  12   4    3.93    0.22
   5  12  -4   13.24    0.43
  -5 -12  -4   13.59    0.43
  -5  12   4   13.63    0.45
   5 -12   4   14.08    0.47
  -5  12  -4   13.87    0.46
   5 -12  -4   13.40    0.44
   5 -12  -4   14.04    0.46
  -5 -12   4   13.97    0.43
   5  12   4   13.81    0.46
  -6 -12  -4   19.90    0.57
   6 -12   4   20.01    0.62
  -6  12   4   19.74    0.59
   6 -12  -4   18.58    0.58
   6 -12  -4   19.98    0.61
  -6 -12   4   19.99    0.58
  -6  12  -4   20.55    0.61
   6  12   4   19.06    0.60
  -7  12   4    4.20    0.26
  -7 -12  -4    4.78    0.25
   7 -12   4    4.27    0.27
   7  12   4    4.74    0.27
   7 -12  -4    4.50    0.24
  -7  12  -4    4.54    0.27
  -7 -12   4    4.47    0.26
   7 -12  -4    4.88    0.28
   0 -13  -4   -0.01    0.07
   0  13   4    0.09    0.08
   0 -13   4   -0.01    0.07
   0 -13   4    0.08    0.07
   0  13  -4    0.01    0.07
   1 -13   4   24.09    0.62
   1  13  -4   23.45    0.64
  -1 -13  -4   22.80    0.63
  -1  13   4   23.21    0.65
   1 -13   4   23.20    0.64
  -1  13  -4   23.00    0.65
   1 -13  -4   23.26    0.63
   1  13   4   23.48    0.65
   1 -13  -4   23.30    0.64
  -1 -13   4   22.67    0.62
   2 -13   4    0.83    0.10
   2  13  -4    0.96    0.11
  -2  13   4    0.83    0.12
   2 -13   4    0.91    0.11
  -2 -13  -4    0.81    0.11
  -2  13  -4    0.59    0.11
   2 -13  -4    0.58    0.10
   2 -13  -4    0.70    0.11
  -2 -13   4    0.76    0.11
   2  13   4    0.86    0.12
   3 -13   4    0.05    0.06
  -3  13   4   -0.03    0.09
   3  13  -4    0.11    0.07
  -3 -13  -4    0.01    0.08
   3 -13   4    0.10    0.09
   3 -13  -4    0.01    0.08
  -3 -13   4    0.06    0.09
  -3  13  -4   -0.04    0.09
   3  13   4   -0.03    0.08
   3 -13  -4    0.01    0.08
  -4  13   4   10.78    0.38
   4  13  -4    9.28    0.34
   4 -13   4   10.04    0.37
  -4 -13  -4   10.04    0.35
  -4  13  -4   10.38    0.38
   4 -13  -4   10.16    0.37
   4  13   4   10.08    0.37
  -4 -13   4   10.20    0.36
   4 -13  -4   10.31    0.37
  -5 -13  -4    5.49    0.26
   5 -13   4    5.53    0.28
  -5  13   4    5.46    0.27
   5  13   4    4.96    0.27
   5 -13  -4    5.25    0.26
   5 -13  -4    5.03    0.27
  -5  13  -4    5.65    0.28
  -5 -13   4    5.48    0.26
  -6 -13  -4    3.10    0.21
   6 -13   4    2.95    0.24
  -6  13   4    3.45    0.24
  -6  13  -4    3.45    0.25
   6 -13  -4    3.62    0.24
   6 -13  -4    3.09    0.21
  -6 -13   4    3.31    0.22
   6  13   4    3.10    0.23
   0 -14   4    0.43    0.09
   0  14  -4    0.42    0.10
   0 -14   4    0.48    0.09
   0 -14  -4    0.34    0.09
   0  14   4    0.50    0.10
  -1  14   4    0.16    0.09
   1  14  -4    0.29    0.09
   1 -14   4    0.40    0.09
   1 -14   4    0.28    0.09
  -1 -14  -4    0.27    0.09
   1 -14  -4    0.19    0.09
   1 -14  -4    0.21    0.09
  -1  14  -4    0.23    0.10
  -1 -14   4    0.21    0.09
   1  14   4    0.26    0.10
   2 -14   4    0.63    0.10
  -2  14   4    0.72    0.12
   2 -14   4    0.66    0.11
  -2 -14  -4    0.61    0.11
   2  14  -4    0.73    0.11
   2 -14  -4    0.52    0.10
   2  14   4    0.67    0.11
   2 -14  -4    0.57    0.11
  -2 -14   4    0.58    0.11
  -2  14  -4    0.55    0.11
  -3  14   4    1.22    0.14
   3 -14   4    1.55    0.14
  -3 -14  -4    1.60    0.17
   3  14  -4    1.58    0.16
   3 -14   4    1.11    0.14
  -3  14  -4    1.20    0.14
  -3 -14   4    1.26    0.14
   3  14   4    1.27    0.15
   3 -14  -4    1.00    0.13
   3 -14  -4    1.75    0.18
  -4  14   4    0.42    0.12
  -4 -14  -4    0.50    0.11
   4 -14   4    0.54    0.12
   4  14  -4    0.49    0.10
  -4  14  -4    0.53    0.13
   4 -14  -4    0.42    0.11
   4  14   4    0.43    0.11
  -4 -14   4    0.34    0.11
   4 -14  -4    0.40    0.12
  -5 -14  -4    2.11    0.19
   5 -14   4    2.24    0.21
  -5  14   4    2.14    0.22
   5 -14  -4    2.20    0.21
  -5 -14   4    2.44    0.21
   5  14   4    2.08    0.20
  -5  14  -4    1.98    0.21
   5 -14  -4    1.91    0.19
  -6 -14  -4    1.08    0.15
   6 -14   4    1.22    0.17
  -6  14   4    1.33    0.17
   6 -14  -4    1.13    0.16
  -6 -14   4    1.13    0.15
   6 -14  -4    1.31    0.16
   6  14   4    0.98    0.15
  -6  14  -4    1.41    0.18
   0 -15  -4    0.01    0.08
   0  15   4    0.00    0.08
   0  15  -4   -0.02    0.08
   0 -15   4   -0.02    0.08
   1 -15   4    7.55    0.30
  -1  15   4    7.46    0.32
   1 -15   4    7.63    0.29
   1  15  -4    7.74    0.31
  -1 -15  -4    7.58    0.31
   1 -15  -4    7.76    0.31
   1  15   4    7.73    0.33
  -1  15  -4    7.51    0.31
  -1 -15   4    7.78    0.30
   2  15  -4    6.74    0.28
   2 -15   4    7.08    0.27
  -2  15   4    6.78    0.30
   2 -15   4    6.52    0.29
  -2 -15  -4    6.40    0.29
   2  15   4    6.49    0.30
  -2 -15   4    6.28    0.28
  -2  15  -4    6.96    0.30
   2 -15  -4    6.44    0.28
   2 -15  -4    6.93    0.30
   3 -15   4    0.10    0.10
  -3  15   4    0.21    0.12
  -3 -15  -4    0.11    0.10
   3  15  -4    0.28    0.09
  -3  15  -4    0.08    0.11
   3  15   4    0.08    0.10
  -3 -15   4    0.10    0.10
   3 -15  -4    0.16    0.10
   3 -15  -4    0.10    0.10
  -4 -15  -4    3.67    0.23
   4 -15   4    3.78    0.24
   4  15  -4    3.51    0.21
  -4  15   4    3.92    0.24
   4 -15  -4    3.45    0.22
   4 -15  -4    3.50    0.24
  -4 -15   4    3.73    0.23
   4  15   4    3.66    0.24
  -4  15  -4    3.60    0.25
  -5  15   4    2.17    0.22
   5 -15   4    1.99    0.22
  -5 -15  -4    2.02    0.20
  -5  15  -4    1.89    0.19
   5  15   4    2.11    0.21
   5 -15  -4    2.22    0.22
   5 -15  -4    2.30    0.21
  -5 -15   4    2.11    0.21
   0 -16  -4   13.21    0.45
   0 -16   4   13.52    0.43
   0  16   4   13.62    0.46
   0  16  -4   13.70    0.46
  -1  16   4    1.11    0.15
  -1 -16  -4    1.13    0.15
   1 -16   4    1.45    0.14
   1  16  -4    1.20    0.15
  -1 -16   4    1.28    0.14
   1  16   4    1.45    0.16
  -1  16  -4    1.21    0.15
   1 -16  -4    1.15    0.15
   2  16  -4    2.91    0.21
  -2  16   4    2.51    0.23
   2 -16   4    2.69    0.19
  -2 -16  -4    2.24    0.20
   2 -16   4    2.48    0.21
  -2  16  -4    2.67    0.22
   2  16   4    2.70    0.21
  -2 -16   4    2.44    0.20
   2 -16  -4    2.70    0.22
  -3 -16  -4   10.00    0.38
   3 -16   4    9.77    0.38
   3  16  -4   10.25    0.38
  -3  16   4   10.20    0.39
  -3  16  -4   10.26    0.40
  -3 -16   4   10.30    0.37
   3  16   4    9.79    0.40
   3 -16  -4    9.81    0.38
   3 -16  -4    9.70    0.38
   0  17   4    0.06    0.10
   0  17  -4    0.00    0.09
   0 -17   4    0.08    0.09
   0 -17  -4    0.03    0.10
   1 -17   4    0.90    0.13
   1  17  -4    0.63    0.13
  -1  17   4    0.97    0.15
  -1 -17  -4    0.88    0.14
   1 -17  -4    0.79    0.14
  -1 -17   4    0.75    0.13
  -1  17  -4    0.77    0.14
   1  17   4    0.93    0.15
   0   0   5   -0.12    0.02
   0   0   5   -0.13    0.02
   1   0   5   -0.03    0.02
  -1   0   5    0.02    0.01
   1   0  -5    0.02    0.02
  -1   0   5   -0.01    0.01
   1   0   5    0.01    0.02
  -1   0  -5    0.00    0.01
   2   0  -5   -0.03    0.03
  -2   0  -5    0.01    0.01
  -2   0   5   -0.01    0.01
  -2   0   5   -0.02    0.03
   2   0   5   -0.04    0.03
   2   0   5    0.00    0.02
  -3   0   5    0.00    0.03
   3   0  -5   -0.03    0.02
   3   0   5   -0.03    0.01
   3   0   5   -0.02    0.03
  -4   0  -5    0.07    0.02
   4   0   5    0.00    0.03
  -4   0   5    0.02    0.04
  -4   0   5    0.12    0.03
   4   0  -5    0.03    0.05
   4   0   5    0.00    0.01
   5   0   5   -0.05    0.04
   5   0  -5    0.01    0.03
  -5   0   5    0.01    0.04
  -5   0  -5   -0.02    0.03
  -5   0   5   -0.01    0.03
   5   0  -5   -0.08    0.05
   5   0   5    0.18    0.05
   6   0   5   -0.01    0.04
  -6   0   5    0.00    0.05
   6   0  -5   -0.01    0.05
   6   0  -5   -0.03    0.03
  -6   0  -5    0.04    0.03
  -6   0   5    0.02    0.03
   6   0   5    0.02    0.06
   7   0  -5   -0.14    0.07
   7   0   5   -0.16    0.07
  -7   0   5    0.08    0.07
   7   0  -5   -0.10    0.05
   7   0   5    0.14    0.07
  -8   0   5    0.07    0.08
   8   0  -5   -0.06    0.08
   8   0   5    0.00    0.07
   8   0   5    0.08    0.09
  -9   0   5   -0.06    0.07
   9   0   5   -0.06    0.08
   9   0  -5    0.00    0.08
  10   0   5   -0.05    0.09
  10   0  -5   -0.03    0.09
   0   1   5    0.03    0.02
   0  -1  -5    0.05    0.02
   0   1  -5   -0.03    0.02
   0  -1   5   -0.01    0.02
   0   1   5    0.03    0.02
   1  -1   5    1.71    0.07
   1   1  -5    1.78    0.07
  -1   1   5    1.78    0.06
  -1  -1  -5    1.80    0.06
   1   1   5    1.69    0.07
  -1   1  -5    2.07    0.05
  -1  -1   5    1.77    0.08
   1  -1  -5    1.61    0.07
   1   1   5    1.78    0.07
  -2   1   5   22.90    0.54
  -2  -1  -5   23.15    0.53
   2  -1   5   23.60    0.56
   2   1  -5   23.72    0.55
  -2   1   5   21.08    0.57
   2   1   5   23.06    0.56
  -2  -1   5   23.29    0.57
   2  -1  -5   23.28    0.55
   2   1   5   22.74    0.57
  -3   1   5    1.22    0.08
   3   1  -5    0.94    0.07
  -3   1   5    1.30    0.05
   3  -1   5    1.10    0.08
   3  -1   5    1.19    0.07
  -3  -1   5    1.18    0.07
   3   1   5    1.24    0.08
  -3  -1   5    1.32    0.04
   3   1   5    1.12    0.06
   4   1  -5    2.51    0.08
  -4   1   5    2.36    0.09
   4  -1   5    2.36    0.11
   4   1  -5    2.40    0.12
  -4  -1  -5    2.42    0.08
  -4   1   5    2.38    0.12
  -4  -1   5    2.38    0.11
   4  -1  -5    2.34    0.12
  -4   1  -5    2.46    0.07
   5  -1   5   43.87    1.08
   5   1  -5   43.34    1.02
  -5  -1  -5   43.35    1.00
   5   1  -5   43.05    1.03
  -5   1   5   43.59    1.03
  -5   1   5   43.83    1.08
   5  -1  -5   43.71    1.03
   5   1   5   43.31    1.06
  -5  -1   5   43.51    1.07
   5   1   5   39.38    1.05
  -5   1  -5   43.95    0.99
   6  -1   5    0.09    0.06
   6   1  -5    0.15    0.06
  -6   1   5    0.11    0.06
  -6  -1  -5    0.18    0.04
   6  -1   5    0.15    0.05
   6   1  -5    0.15    0.04
  -6   1   5    0.13    0.04
   6   1   5    0.11    0.06
  -6  -1   5    0.11    0.05
   6  -1  -5    0.14    0.06
   6   1   5    0.18    0.05
   7   1  -5  104.99    2.49
  -7   1   5  107.36    2.61
   7  -1   5  109.78    2.56
  -7   1   5  108.19    2.53
   7  -1   5  108.60    2.61
   7   1   5  108.17    2.59
  -7  -1   5  110.00    2.60
   7   1   5  107.63    2.56
   7  -1  -5  106.83    2.49
  -8   1   5   21.23    0.60
   8  -1   5   20.57    0.59
   8  -1   5   20.37    0.59
   8   1  -5   21.37    0.58
  -8  -1   5   20.78    0.58
   8   1   5   20.73    0.59
   8  -1  -5   20.59    0.57
  -9   1   5   -0.06    0.08
   9   1  -5    0.09    0.08
   9  -1   5   -0.09    0.09
   9   1   5    0.01    0.09
   9  -1  -5    0.02    0.08
  -9  -1   5   -0.02    0.07
  10   1  -5    0.05    0.09
  10  -1   5   -0.01    0.10
 -10   1   5    0.00    0.09
  10   1   5    0.03    0.10
  10  -1  -5   -0.05    0.09
   0  -2   5   41.63    0.96
   0   2   5   41.63    0.97
   0  -2   5   36.91    0.99
   0   2  -5   42.78    0.94
   0   2   5   42.02    0.99
   0  -2  -5   40.88    0.95
  -1   2   5  108.32    2.53
   1  -2   5  108.64    2.47
  -1  -2  -5  107.32    2.49
   1   2  -5  106.53    2.50
   1   2  -5  107.38    2.47
  -1  -2   5  105.59    2.58
   1  -2  -5  106.71    2.48
   1   2   5  106.05    2.48
   1   2   5  108.05    2.62
   2  -2   5   19.20    0.50
  -2  -2  -5   19.48    0.46
   2   2  -5   20.34    0.48
  -2   2   5   19.63    0.48
   2  -2   5   19.92    0.49
  -2  -2   5   19.36    0.49
   2  -2  -5   19.95    0.48
   2   2   5   19.85    0.49
   2   2   5   19.49    0.49
  -3   2   5  270.39    6.56
   3  -2   5  265.79    6.51
   3   2  -5  278.09    6.22
   3   2  -5  271.94    6.20
  -3   2   5  266.46    6.31
   3  -2   5  274.92    6.41
  -3  -2  -5  270.67    6.15
   3   2   5  264.10    7.67
   3   2   5  266.99    8.51
  -3  -2   5  267.30    6.47
   4  -2   5   29.88    0.84
  -4  -2  -5   35.35    0.80
   4   2  -5   35.36    0.80
   4  -2   5   34.03    0.86
  -4   2   5   35.02    0.87
  -4   2   5   34.65    0.82
   4  -2  -5   34.89    0.82
   4  -2  -5   35.34    0.86
  -4  -2   5   33.87    0.85
  -5  -2  -5   11.48    0.30
  -5   2   5   11.60    0.31
   5  -2   5   11.53    0.34
   5   2  -5   11.68    0.30
  -5   2   5   11.61    0.35
   5   2  -5   11.18    0.33
   5   2   5   11.29    0.34
  -5  -2   5   11.32    0.33
   5  -2  -5   11.70    0.34
   5  -2  -5   11.60    0.33
  -6   2   5    1.11    0.09
   6   2  -5    1.01    0.07
  -6  -2  -5    1.23    0.08
  -6   2   5    1.20    0.11
   6  -2   5    1.17    0.11
   6  -2   5    1.17    0.12
   6   2  -5    1.07    0.11
   6  -2  -5    1.16    0.11
   6   2   5    1.08    0.11
  -6  -2   5    1.13    0.10
   6   2   5    1.23    0.09
   6  -2  -5    1.20    0.11
   7   2  -5   43.15    1.07
  -7   2   5   43.86    1.12
  -7   2   5   43.54    1.07
   7  -2   5   43.73    1.12
   7  -2   5   42.85    1.10
  -7  -2   5   44.53    1.10
   7  -2  -5   43.38    1.07
   7   2   5   45.31    1.11
   7   2   5   42.88    1.10
   7  -2  -5   43.68    1.12
   8   2  -5    5.04    0.23
  -8   2   5    5.03    0.23
   8  -2   5    5.31    0.23
   8  -2   5    4.81    0.24
   8  -2  -5    4.95    0.22
   8   2   5    4.88    0.23
   8  -2  -5    5.09    0.23
  -8  -2   5    5.30    0.21
  -9   2   5   14.96    0.49
   9   2  -5   15.62    0.47
   9  -2   5   15.82    0.49
   9  -2   5   15.23    0.48
   9   2   5   15.41    0.48
   9  -2  -5   15.09    0.46
 -10   2   5    3.72    0.23
  10  -2   5    3.80    0.23
  10   2  -5    4.00    0.23
  10   2   5    3.85    0.23
  10  -2  -5    3.79    0.22
   0   3   5    0.01    0.02
   0  -3  -5    0.09    0.03
   0   3   5    0.06    0.03
   0  -3   5   -0.02    0.03
   0   3  -5   -0.01    0.02
  -1  -3  -5  240.43    5.63
   1   3  -5  238.64    5.69
   1  -3   5  248.81    5.74
  -1   3   5  246.87    5.77
   1   3  -5  248.13    5.62
   1  -3   5  248.78    5.53
  -1  -3   5  239.24    5.88
   1  -3  -5  252.06    7.56
   1   3   5  239.43    5.87
   1   3   5  243.72    7.28
   2  -3   5    3.02    0.12
   2   3  -5    3.50    0.12
  -2   3   5    3.37    0.11
  -2  -3  -5    3.25    0.11
   2   3  -5    3.45    0.09
  -2   3   5    3.35    0.12
   2  -3   5    3.39    0.12
   2   3   5    3.25    0.12
   2   3   5    3.35    0.10
   2  -3  -5    2.77    0.11
   3   3  -5    3.15    0.09
  -3  -3  -5    3.20    0.11
   3  -3   5    3.20    0.13
   3  -3   5    3.00    0.13
   3   3  -5    3.08    0.12
  -3   3   5    3.21    0.11
   3  -3  -5    3.00    0.12
   3   3   5    3.00    0.10
  -3  -3   5    2.99    0.11
   4  -3   5   11.77    0.28
  -4  -3  -5   11.84    0.31
   4   3  -5   11.87    0.30
   4  -3   5   11.87    0.35
   4  -3   5   11.88    0.34
  -4   3   5   11.96    0.35
  -4   3   5   11.59    0.32
   4  -3  -5   12.00    0.35
   4  -3  -5   11.82    0.33
  -4  -3   5   11.91    0.33
   4   3   5   12.51    0.34
   4   3   5   13.36    0.32
  -5  -3  -5   57.09    1.32
  -5   3   5   57.19    1.36
   5   3  -5   58.23    1.34
   5  -3   5   58.32    1.30
   5  -3   5   55.61    1.42
  -5   3   5   57.58    1.42
   5  -3  -5   57.83    1.42
   5  -3  -5   57.68    1.35
  -5  -3   5   58.00    1.39
   5   3   5   56.89    1.39
  -6  -3  -5    0.16    0.05
   6   3  -5    0.23    0.04
   6   3  -5    0.10    0.07
  -6   3   5    0.19    0.07
  -6   3   5    0.25    0.05
   6  -3   5    0.13    0.06
   6  -3   5    0.20    0.07
   6   3   5    0.12    0.07
   6  -3  -5    0.13    0.06
  -6  -3   5    0.17    0.05
   6  -3  -5    0.19    0.07
   6   3   5    0.17    0.04
  -7  -3  -5   41.13    0.98
  -7   3   5   41.68    1.07
   7   3  -5   41.46    1.02
   7  -3   5   41.24    1.07
   7  -3   5   41.07    1.05
  -7   3   5   41.59    1.02
   7  -3  -5   41.67    1.07
  -7  -3   5   41.84    1.03
   7   3   5   40.29    1.04
   7  -3  -5   41.00    1.02
   8   3  -5    0.09    0.09
   8  -3   5    0.15    0.10
  -8   3   5    0.24    0.09
   8  -3   5    0.10    0.09
   8  -3  -5    0.23    0.09
   8  -3  -5    0.20    0.09
   8   3   5    0.19    0.09
   9  -3   5    3.50    0.21
   9  -3   5    3.50    0.21
  -9   3   5    3.10    0.20
   9   3  -5    3.20    0.20
   9   3   5    3.26    0.21
   9  -3  -5    3.29    0.20
   9  -3  -5    3.24    0.19
  10  -3   5    0.18    0.11
 -10   3   5    0.14    0.10
  10  -3  -5    0.18    0.10
  10   3   5    0.14    0.10
   0   4   5   15.90    0.40
   0   4   5   14.24    0.40
   0  -4   5   15.71    0.41
   0  -4  -5   15.94    0.39
   0   4  -5   15.87    0.39
   0  -4   5   16.32    0.38
  -1   4   5   -0.01    0.03
   1  -4   5    0.04    0.02
  -1   4   5   -0.02    0.03
   1  -4   5    0.02    0.03
  -1  -4  -5   -0.04    0.03
   1   4   5    0.02    0.03
  -1   4  -5   -0.01    0.01
  -1  -4   5    0.02    0.03
   1   4   5    0.05    0.02
   1  -4  -5    0.03    0.03
   2   4  -5    0.78    0.06
  -2  -4  -5    0.64    0.06
  -2   4   5    0.64    0.07
   2  -4   5    0.93    0.07
  -2   4   5    0.62    0.06
   2  -4   5    0.72    0.04
   2   4  -5    0.75    0.04
   2  -4  -5    0.59    0.06
   2   4   5    1.02    0.07
  -2   4  -5    0.99    0.07
  -2  -4   5    0.66    0.05
   2   4   5    0.74    0.04
  -3  -4  -5    7.20    0.21
   3  -4   5    7.37    0.18
   3  -4   5    7.18    0.24
  -3   4   5    7.38    0.24
  -3   4   5    7.17    0.21
   3  -4   5    7.44    0.23
   3   4  -5    7.41    0.22
   3   4  -5    7.42    0.19
  -3  -4   5    7.53    0.21
   3   4   5    7.14    0.20
   3  -4  -5    6.61    0.23
   3  -4  -5    7.52    0.22
   4  -4   5   17.53    0.51
   4  -4   5   20.35    0.45
   4   4  -5   19.99    0.48
   4  -4   5   20.08    0.54
  -4  -4  -5   19.78    0.49
  -4   4   5   19.76    0.50
   4  -4  -5   20.13    0.51
   4   4   5   19.82    0.52
   4  -4  -5   18.73    0.53
   4   4   5   19.71    0.49
  -4  -4   5   20.26    0.50
   5  -4   5   22.68    0.51
  -5   4   5   21.56    0.55
  -5  -4  -5   20.71    0.53
   5  -4   5   21.62    0.59
   5  -4  -5   21.51    0.58
  -5  -4   5   21.67    0.55
   5   4   5   21.12    0.57
   5   4   5   21.59    0.54
   5  -4  -5   21.04    0.55
   6   4  -5   13.98    0.41
   6   4  -5   15.27    0.38
   6  -4   5   14.59    0.44
  -6   4   5   14.51    0.40
   6  -4   5   14.24    0.42
  -6  -4  -5   14.33    0.38
   6  -4  -5   14.42    0.41
   6  -4  -5   14.51    0.43
   6   4   5   14.31    0.42
  -6  -4   5   14.60    0.40
  -7   4   5    2.36    0.17
   7   4  -5    2.15    0.16
  -7  -4  -5    2.35    0.13
   7  -4   5    2.55    0.18
   7  -4   5    2.01    0.17
  -7   4   5    2.52    0.14
   7  -4  -5    2.37    0.17
   7  -4  -5    1.99    0.15
  -7  -4   5    2.41    0.13
   7   4   5    2.10    0.17
  -8   4   5    0.22    0.10
   8  -4   5    0.49    0.11
   8  -4   5    0.18    0.10
   8   4   5    0.30    0.10
   8  -4  -5    0.29    0.09
   8  -4  -5    0.11    0.10
  -9   4   5   -0.03    0.08
   9  -4   5   -0.06    0.08
   9  -4   5    0.00    0.09
   9   4   5    0.07    0.09
   9  -4  -5    0.06    0.09
   9  -4  -5    0.06    0.08
   0  -5   5    0.04    0.02
   0  -5  -5    0.02    0.04
   0   5   5    0.00    0.02
   0  -5   5   -0.02    0.03
   0   5   5    0.00    0.03
   0   5  -5    0.04    0.02
   1  -5   5   83.48    1.99
  -1   5   5   81.98    1.94
  -1   5   5   84.11    1.98
   1  -5   5   83.85    2.18
  -1  -5  -5   82.56    1.89
   1   5  -5   79.41    1.93
  -1  -5   5   81.36    1.97
   1   5   5   83.40    1.94
  -1   5  -5   83.73    1.94
  -1  -5   5   84.80    1.89
   1   5   5   84.19    2.00
   1  -5  -5   83.34    1.90
  -2   5   5    0.80    0.08
  -2   5   5    0.71    0.07
   2   5  -5    0.93    0.06
   2  -5   5    0.80    0.08
   2  -5   5    0.89    0.05
  -2  -5  -5    0.82    0.07
   2  -5  -5    0.86    0.07
   2   5   5    0.78    0.07
  -2   5  -5    0.98    0.07
   2   5   5    0.84    0.05
  -2  -5   5    0.96    0.06
   3  -5   5    0.94    0.09
   3   5  -5    0.99    0.06
   3  -5   5    0.94    0.05
  -3  -5  -5    0.98    0.07
  -3   5   5    0.97    0.08
   3  -5   5    0.84    0.09
   3   5   5    0.91    0.05
   3  -5  -5    0.92    0.08
   3  -5  -5    1.01    0.09
  -3   5  -5    0.89    0.09
  -3  -5   5    1.00    0.07
   4  -5   5   47.49    1.17
  -4   5   5   45.51    1.12
   4   5  -5   47.58    1.09
   4  -5   5   48.02    1.05
  -4  -5  -5   47.25    1.09
  -4   5  -5   38.13    1.12
   4  -5  -5   47.41    1.11
  -4  -5   5   48.14    1.13
   4   5   5   48.43    1.11
  -5   5   5   36.99    0.90
   5  -5   5   36.65    0.95
  -5  -5  -5   37.81    0.88
   5  -5  -5   35.41    0.89
  -5  -5   5   36.16    0.90
   5   5   5   36.15    0.92
   6  -5   5    0.66    0.09
   6  -5   5    0.67    0.10
  -6  -5  -5    0.78    0.08
  -6   5   5    0.90    0.10
   6  -5  -5    0.63    0.09
   6   5   5    0.73    0.10
   6  -5  -5    0.87    0.10
  -6  -5   5    0.80    0.08
  -7  -5  -5   77.36    1.84
   7  -5   5   78.17    1.97
   7  -5   5   79.10    1.91
  -7   5   5   80.53    1.89
   7   5   5   78.91    1.92
   7  -5  -5   78.75    1.86
   7  -5  -5   81.08    1.96
  -8   5   5   11.71    0.38
   8  -5   5   11.53    0.40
  -8   5   5   12.07    0.42
   8  -5   5   11.93    0.41
   8   5   5   11.74    0.39
  -8   5  -5   11.74    0.40
   8  -5  -5   11.65    0.41
   8  -5  -5   11.32    0.38
   9  -5   5    0.77    0.13
  -9   5   5    0.56    0.12
   9  -5   5    0.58    0.12
   9  -5  -5    0.73    0.11
   9  -5  -5    0.54    0.12
  -9   5  -5    0.67    0.13
   9   5   5    0.80    0.12
   0   6  -5   15.82    0.42
   0  -6   5   16.22    0.43
   0   6   5   16.41    0.43
   0  -6  -5   16.22    0.42
   1  -6   5   38.43    0.96
  -1   6   5   39.90    0.96
  -1  -6  -5   38.26    0.92
   1  -6   5   37.16    0.90
  -1   6   5   38.01    0.94
   1  -6  -5   37.94    0.92
  -1  -6   5   39.12    0.91
  -1   6  -5   38.80    0.94
  -1  -6   5   38.31    0.95
   1  -6  -5   38.98    0.95
   1   6   5   39.80    0.94
   1   6   5   39.89    0.94
  -2   6   5   25.12    0.63
   2  -6   5   23.94    0.59
  -2  -6  -5   25.85    0.62
   2   6  -5   22.84    0.61
   2  -6   5   26.09    0.65
   2  -6  -5   22.77    0.62
   2   6   5   26.25    0.61
  -2   6  -5   25.85    0.63
   2   6   5   25.70    0.64
  -2  -6   5   25.45    0.62
  -2  -6   5   26.41    0.63
   2  -6  -5   25.47    0.65
   3  -6   5  243.01    5.46
   3   6  -5  204.08    5.60
  -3   6   5  236.62    5.54
  -3  -6  -5  239.29    5.51
   3  -6  -5  243.14    5.57
   3  -6  -5  247.13    7.49
  -3   6  -5  242.99    5.52
  -3  -6   5  249.17    5.76
   3   6   5  245.88    5.66
   4  -6   5    0.08    0.06
  -4   6   5    0.08    0.05
   4  -6   5    0.03    0.03
   4  -6   5    0.13    0.03
   4   6  -5    0.02    0.01
  -4  -6  -5    0.05    0.05
   4  -6  -5    0.04    0.05
  -4   6  -5    0.16    0.06
   4  -6  -5    0.00    0.03
  -4  -6   5    0.11    0.04
   4   6   5    0.06    0.05
  -5   6   5   30.56    0.76
  -5  -6  -5   30.24    0.74
   5  -6   5   30.12    0.81
   5   6  -5   31.57    0.74
   5  -6   5   26.93    0.77
   5   6   5   30.35    0.78
   5  -6  -5   31.18    0.76
  -5  -6   5   31.54    0.75
  -5   6  -5   29.23    0.78
   6  -6   5    0.10    0.08
   6  -6   5    0.10    0.08
  -6  -6  -5    0.07    0.06
  -6   6   5    0.11    0.06
  -6   6  -5    0.05    0.07
   6  -6  -5    0.35    0.09
   6  -6  -5    0.05    0.07
   6   6   5    0.45    0.09
  -7   6   5   27.50    0.72
   7  -6   5   27.16    0.74
  -7  -6  -5   27.80    0.70
   7  -6   5   27.61    0.77
  -7   6  -5   27.59    0.75
   7  -6  -5   27.79    0.77
   7   6   5   27.76    0.75
   7  -6  -5   26.94    0.72
  -8   6   5    2.99    0.18
   8  -6   5    2.93    0.20
   8  -6   5    2.86    0.21
   8  -6  -5    3.22    0.19
   8   6   5    2.89    0.19
   8  -6  -5    3.01    0.21
  -8   6  -5    2.95    0.21
   9  -6   5   10.17    0.37
   9  -6   5   10.32    0.40
  -9   6   5   10.32    0.40
   9  -6  -5   10.15    0.39
  -9   6  -5   10.27    0.39
   9  -6  -5    9.81    0.36
   9   6   5   10.20    0.38
   0  -7   5    0.03    0.03
   0   7   5    0.01    0.04
   0  -7   5   -0.01    0.04
   0   7  -5    0.02    0.04
   0  -7  -5    0.00    0.04
   1   7  -5   45.22    1.09
  -1  -7  -5   45.88    1.07
   1  -7   5   46.72    1.12
  -1   7   5   45.68    1.11
   1  -7   5   39.15    1.05
  -1   7   5   46.58    1.10
   1   7   5   45.30    1.09
  -1  -7   5   45.39    1.10
  -1  -7   5   46.07    1.06
   1  -7  -5   45.58    1.11
   1   7   5   46.34    1.10
  -1   7  -5   45.03    1.09
  -2   7   5    6.49    0.22
   2  -7   5    7.10    0.23
  -2  -7  -5    6.16    0.21
   2   7  -5    6.06    0.20
   2   7   5    6.61    0.18
  -2   7  -5    6.82    0.22
  -2  -7   5    6.48    0.21
  -2  -7   5    6.59    0.20
   2  -7  -5    6.49    0.22
   2  -7  -5    6.46    0.21
   3   7  -5   26.55    0.65
   3  -7   5   25.81    0.63
  -3   7   5   25.83    0.67
  -3  -7  -5   26.44    0.66
  -3  -7   5   27.29    0.66
   3   7   5   26.21    0.63
   3  -7  -5   26.22    0.67
   3  -7  -5   27.48    0.70
  -3   7  -5   26.13    0.68
  -3  -7   5   26.75    0.66
   4   7  -5    2.67    0.11
  -4   7   5    2.50    0.14
  -4  -7  -5    2.63    0.14
   4  -7   5    2.62    0.10
   4   7   5    2.79    0.15
   4  -7  -5    3.07    0.15
   4  -7  -5    2.61    0.16
  -4  -7   5    2.77    0.11
  -4   7  -5    2.67    0.15
  -4  -7   5    2.61    0.14
   5  -7   5    7.93    0.29
  -5   7   5    8.03    0.27
  -5  -7  -5    8.02    0.26
   5   7  -5    8.21    0.24
  -5   7  -5    8.30    0.29
   5  -7  -5    7.79    0.27
   5   7   5    8.09    0.28
   5  -7  -5    8.04    0.29
  -5  -7   5    8.15    0.27
  -5  -7   5    8.50    0.24
  -6   7   5   11.56    0.36
   6  -7   5   11.67    0.39
  -6  -7  -5   11.49    0.34
   6   7   5   12.25    0.38
   6  -7  -5   11.34    0.36
   6  -7  -5   11.65    0.39
  -6  -7   5   11.68    0.36
  -6   7  -5   11.87    0.38
  -7   7   5   29.53    0.77
  -7  -7  -5   29.36    0.75
   7  -7   5   28.80    0.82
   7  -7  -5   28.82    0.77
  -7  -7   5   30.21    0.78
  -7   7  -5   30.07    0.80
   7  -7  -5   28.85    0.82
   7   7   5   29.76    0.80
  -8  -7  -5    0.06    0.08
  -8   7   5    0.22    0.09
   8  -7   5    0.15    0.11
  -8  -7   5    0.21    0.11
   8  -7  -5    0.06    0.10
   8   7   5    0.23    0.10
  -8   7  -5    0.07    0.11
   8  -7  -5    0.29    0.10
  -9   7   5    3.50    0.25
   9  -7   5    3.34    0.24
  -9   7  -5    3.26    0.25
   9  -7  -5    3.43    0.24
   9   7   5    3.53    0.23
   9  -7  -5    3.82    0.22
  -9  -7   5    3.76    0.23
   0  -8  -5   25.46    0.66
   0   8  -5   27.31    0.68
   0   8   5   26.68    0.68
   0   8   5   26.98    0.67
   0  -8   5   26.80    0.65
   0  -8   5   26.77    0.68
  -1   8   5   26.97    0.70
   1  -8   5   27.25    0.66
  -1  -8  -5   27.42    0.68
   1  -8   5   26.87    0.70
   1   8  -5   26.98    0.69
  -1   8   5   27.67    0.70
   1  -8  -5   27.24    0.69
  -1   8  -5   26.88    0.69
   1   8   5   26.80    0.70
  -1  -8   5   27.38    0.67
  -1  -8   5   27.70    0.69
  -2  -8  -5    1.51    0.11
   2   8  -5    1.57    0.10
   2  -8   5    1.61    0.09
   2  -8   5    1.75    0.12
  -2   8   5    1.72    0.12
  -2   8  -5    1.63    0.11
  -2  -8   5    1.76    0.11
   2   8   5    1.90    0.07
  -2  -8   5    1.95    0.09
   2  -8  -5    1.76    0.11
  -3  -8  -5    0.11    0.06
  -3   8   5    0.10    0.06
   3  -8   5    0.11    0.04
   3   8  -5    0.09    0.05
   3  -8   5    0.16    0.07
   3   8   5    0.02    0.02
  -3  -8   5    0.16    0.06
   3  -8  -5    0.00    0.05
  -3   8  -5    0.45    0.08
  -3  -8   5    0.19    0.04
   3  -8  -5    0.17    0.06
  -4   8   5   10.78    0.33
   4  -8   5   10.62    0.35
   4   8  -5   11.50    0.31
  -4  -8  -5   10.63    0.32
   4  -8  -5   10.85    0.33
   4   8   5   10.99    0.35
  -4  -8   5   11.06    0.33
  -4  -8   5   11.17    0.30
  -4   8  -5   10.73    0.35
   4  -8  -5   10.75    0.35
  -5   8   5    7.09    0.26
   5   8  -5    7.48    0.23
  -5  -8  -5    7.13    0.25
   5  -8   5    7.38    0.28
   5  -8  -5    7.31    0.26
   5   8   5    7.27    0.27
   5  -8  -5    7.34    0.28
  -5   8  -5    7.21    0.27
  -5  -8   5    7.39    0.26
  -6   8   5    1.04    0.11
  -6  -8  -5    1.06    0.11
   6  -8   5    0.87    0.12
  -6   8  -5    1.06    0.12
   6   8   5    0.97    0.12
  -6  -8   5    1.04    0.12
   6  -8  -5    0.81    0.11
   6  -8  -5    0.99    0.11
  -7   8   5   13.07    0.42
   7  -8   5   13.52    0.46
  -7  -8  -5   13.20    0.40
  -7  -8   5   13.24    0.42
   7  -8  -5   13.17    0.42
  -7   8  -5   13.14    0.44
   7   8   5   13.83    0.44
   7  -8  -5   13.74    0.46
  -8   8   5    0.04    0.09
  -8  -8  -5    0.07    0.09
   8  -8   5    0.02    0.10
   8  -8  -5    0.19    0.12
   8   8   5    0.18    0.10
   8  -8  -5    0.11    0.09
  -8   8  -5   -0.05    0.10
  -8  -8   5    0.08    0.11
   0  -9   5    0.02    0.04
   0  -9  -5   -0.08    0.04
   0   9  -5    0.04    0.04
   0  -9   5    0.02    0.05
   0  -9  -5    0.01    0.02
   0   9   5    0.02    0.04
   0   9   5    0.30    0.07
   1  -9   5    3.07    0.15
  -1   9   5    3.24    0.15
  -1  -9  -5    3.18    0.15
   1   9  -5    3.40    0.15
   1  -9   5    3.38    0.14
   1  -9  -5    3.26    0.14
  -1  -9   5    2.99    0.14
  -1   9  -5    3.33    0.15
  -1  -9   5    3.25    0.14
   2   9  -5    1.33    0.10
   2  -9   5    1.43    0.12
  -2   9   5    1.50    0.12
   2  -9   5    1.68    0.09
  -2  -9  -5    1.47    0.11
   2  -9  -5    1.50    0.11
  -2  -9   5    1.60    0.11
  -2   9  -5    1.50    0.12
   2  -9  -5    1.61    0.12
  -2  -9   5    1.60    0.10
   3   9  -5    7.69    0.25
  -3  -9  -5    8.19    0.26
   3  -9   5    7.38    0.23
  -3   9   5    7.81    0.27
   3  -9   5    8.03    0.28
   3  -9  -5    7.94    0.27
   3  -9  -5    8.42    0.28
  -3  -9   5    8.21    0.24
  -3   9  -5    8.06    0.28
   3   9   5    7.94    0.28
  -3  -9   5    8.24    0.26
  -4   9   5    2.38    0.15
   4  -9   5    2.19    0.16
  -4  -9  -5    2.41    0.14
   4   9  -5    2.33    0.13
   4  -9  -5    2.14    0.16
   4   9   5    2.47    0.16
  -4   9  -5    2.20    0.16
  -4  -9   5    2.35    0.15
   4  -9  -5    2.45    0.15
  -5  -9  -5   30.77    0.78
  -5   9   5   30.35    0.80
   5   9  -5   31.18    0.78
   5  -9   5   30.37    0.84
   5  -9  -5   30.69    0.83
  -5   9  -5   30.68    0.81
  -5  -9   5   31.32    0.79
   5  -9  -5   29.82    0.79
   5   9   5   31.44    0.82
   6  -9   5    0.67    0.12
  -6  -9  -5    0.58    0.10
  -6   9   5    0.69    0.10
   6  -9  -5    0.51    0.10
   6   9   5    0.64    0.12
  -6   9  -5    0.68    0.12
   6  -9  -5    0.57    0.11
  -6  -9   5    0.64    0.11
  -7  -9  -5   50.97    1.25
   7  -9   5   50.88    1.36
  -7   9   5   51.17    1.29
  -7  -9   5   50.84    1.27
  -7   9  -5   52.12    1.31
   7   9   5   51.55    1.32
   7  -9  -5   51.66    1.28
   7  -9  -5   51.72    1.35
  -8  -9  -5    6.25    0.27
   8  -9   5    6.41    0.32
  -8   9   5    6.44    0.28
   8   9   5    6.23    0.29
  -8   9  -5    6.41    0.31
   8  -9  -5    6.10    0.31
  -8  -9   5    6.51    0.29
   8  -9  -5    5.91    0.28
   0  10  -5    1.02    0.10
   0 -10   5    1.14    0.10
   0 -10   5    1.07    0.10
   0 -10  -5    1.10    0.09
   0  10   5    1.20    0.11
   0  10   5    1.03    0.09
   1 -10   5   14.30    0.42
   1 -10   5   14.98    0.40
  -1 -10  -5   14.68    0.41
  -1  10   5   14.52    0.42
   1  10  -5   14.72    0.41
   1  10   5   13.03    0.38
   1 -10  -5   13.81    0.41
  -1 -10   5   14.62    0.40
  -1  10  -5   15.05    0.42
  -1 -10   5   14.38    0.40
   1 -10  -5   14.51    0.41
   1  10   5   14.36    0.42
  -2 -10  -5    0.08    0.06
   2 -10   5    0.10    0.05
   2 -10   5    0.24    0.07
  -2  10   5    0.13    0.07
   2  10  -5    0.16    0.06
  -2  10  -5    0.13    0.07
   2 -10  -5    0.14    0.06
   2 -10  -5    0.05    0.06
   2  10   5    0.07    0.07
  -2 -10   5    0.09    0.06
  -2 -10   5    0.14    0.05
   3 -10   5   82.52    2.04
  -3  10   5   84.36    2.00
  -3 -10  -5   86.32    1.95
   3  10  -5   76.71    1.98
   3 -10   5   78.58    1.92
  -3 -10   5   84.78    1.95
   3  10   5   83.27    2.01
  -3  10  -5   83.38    2.00
  -3 -10   5   85.30    2.00
   3 -10  -5   86.38    2.04
   3 -10  -5   85.25    1.96
   4  10  -5    6.37    0.23
   4 -10   5    6.33    0.27
  -4 -10  -5    6.55    0.25
  -4  10   5    6.71    0.26
   4 -10  -5    6.78    0.26
  -4  10  -5    6.58    0.26
  -4 -10   5    6.50    0.25
   4 -10  -5    7.03    0.27
   4  10   5    6.94    0.27
   5 -10   5    2.65    0.19
  -5 -10  -5    2.31    0.16
  -5  10   5    2.76    0.18
  -5 -10   5    2.64    0.17
   5 -10  -5    2.50    0.17
   5 -10  -5    2.45    0.18
  -5  10  -5    2.77    0.19
   5  10   5    2.71    0.18
  -6 -10  -5    2.85    0.18
   6 -10   5    2.74    0.21
  -6  10   5    2.75    0.19
  -6 -10   5    2.74    0.19
   6 -10  -5    2.85    0.21
  -6  10  -5    2.89    0.20
   6 -10  -5    2.45    0.18
   6  10   5    2.57    0.19
  -7 -10  -5   15.24    0.47
   7 -10   5   15.59    0.53
  -7  10   5   15.57    0.50
   7 -10  -5   16.09    0.50
  -7  10  -5   16.17    0.52
  -7 -10   5   16.10    0.50
   7  10   5   16.37    0.52
   7 -10  -5   16.49    0.54
  -8 -10  -5    1.89    0.18
   8 -10   5    1.71    0.19
  -8  10   5    1.67    0.19
   8  10   5    2.04    0.20
  -8  10  -5    1.73    0.18
   8 -10  -5    2.06    0.19
  -8 -10   5    1.71    0.17
   8 -10  -5    1.75    0.19
   0 -11  -5    0.08    0.05
   0 -11  -5   -0.03    0.06
   0  11  -5   -0.03    0.06
   0 -11   5    0.02    0.06
   0  11   5   -0.04    0.06
   0  11   5    0.05    0.05
   0 -11   5    0.07    0.06
  -1  11   5   59.90    1.49
  -1 -11  -5   58.38    1.45
   1 -11   5   60.59    1.51
   1  11  -5   62.81    1.49
   1 -11   5   62.35    1.44
  -1 -11   5   59.99    1.49
  -1 -11   5   59.67    1.44
   1 -11  -5   61.91    1.50
   1 -11  -5   61.77    1.46
  -1  11  -5   60.29    1.48
   1  11   5   61.72    1.50
   2  11  -5   14.79    0.44
  -2  11   5   15.67    0.46
   2 -11   5   15.75    0.46
   2 -11   5   15.64    0.43
  -2 -11  -5   15.32    0.44
  -2 -11   5   15.33    0.42
  -2  11  -5   15.93    0.46
   2  11   5   15.45    0.46
  -2 -11   5   15.34    0.44
   2 -11  -5   15.07    0.45
   2 -11  -5   15.54    0.45
   3 -11   5   11.91    0.38
  -3  11   5   10.99    0.36
   3 -11   5   10.58    0.33
   3  11  -5   10.63    0.35
  -3 -11  -5   11.65    0.36
   3  11   5   11.42    0.38
   3 -11  -5   11.44    0.37
  -3 -11   5   11.42    0.35
  -3  11  -5   11.48    0.37
   3 -11  -5   11.75    0.37
  -4 -11  -5    0.02    0.08
  -4  11   5    0.02    0.08
   4  11  -5    0.21    0.07
   4 -11   5    0.30    0.10
   4 -11  -5    0.15    0.08
   4 -11  -5    0.07    0.08
   4  11   5    0.04    0.08
  -4 -11   5    0.07    0.08
  -4  11  -5    0.22    0.09
   5 -11   5    9.65    0.36
  -5 -11  -5    9.62    0.33
  -5  11   5    9.37    0.34
   5  11   5    9.35    0.35
   5 -11  -5    9.97    0.35
  -5  11  -5    9.81    0.35
   5 -11  -5    9.70    0.36
  -5 -11   5    9.59    0.34
  -6 -11  -5    0.11    0.09
   6 -11   5    0.11    0.11
  -6  11   5   -0.01    0.09
   6 -11  -5    0.04    0.11
   6 -11  -5    0.10    0.09
  -6 -11   5    0.09    0.10
  -6  11  -5    0.03    0.10
   6  11   5   -0.04    0.09
  -7  11   5    7.22    0.30
   7 -11   5    6.99    0.33
  -7 -11  -5    6.99    0.29
  -7  11  -5    6.52    0.31
  -7 -11   5    7.00    0.30
   7  11   5    7.04    0.32
   7 -11  -5    6.74    0.30
   7 -11  -5    7.11    0.33
   0 -12  -5    4.64    0.20
   0 -12   5    5.30    0.22
   0  12  -5    5.66    0.23
   0  12   5    4.96    0.20
   0 -12  -5    5.90    0.23
   0 -12   5    5.47    0.22
   0  12   5    5.38    0.23
   1  12  -5    8.06    0.29
   1 -12   5    8.00    0.29
  -1 -12  -5    8.20    0.29
  -1  12   5    7.78    0.29
   1 -12   5    8.36    0.27
   1  12   5    8.17    0.30
  -1  12  -5    7.93    0.29
   1 -12  -5    8.18    0.29
  -1 -12   5    8.01    0.27
   1 -12  -5    7.67    0.27
  -1 -12   5    7.81    0.27
  -2  12   5    5.08    0.23
  -2 -12  -5    5.00    0.22
   2 -12   5    5.06    0.20
   2  12  -5    4.97    0.21
   2 -12   5    5.08    0.23
  -2  12  -5    4.90    0.23
   2 -12  -5    5.03    0.22
   2  12   5    4.96    0.23
   2 -12  -5    5.19    0.23
  -2 -12   5    4.87    0.21
  -3 -12  -5    0.15    0.09
   3 -12   5    0.26    0.10
  -3  12   5    0.28    0.09
   3 -12   5    0.19    0.06
   3  12  -5    0.11    0.07
  -3  12  -5    0.12    0.09
  -3 -12   5    0.13    0.08
   3 -12  -5    0.22    0.09
   3  12   5    0.25    0.09
   3 -12  -5    0.18    0.08
  -4  12   5    6.50    0.27
  -4 -12  -5    6.39    0.26
   4  12  -5    5.58    0.24
   4 -12   5    6.93    0.29
   4  12   5    6.65    0.29
  -4  12  -5    6.49    0.28
   4 -12  -5    6.41    0.27
  -4 -12   5    6.60    0.26
   4 -12  -5    6.34    0.28
  -5 -12  -5   11.95    0.39
  -5  12   5   12.11    0.41
   5 -12   5   11.54    0.42
   5 -12  -5   11.98    0.42
  -5  12  -5   11.81    0.41
   5  12   5   11.71    0.42
   5 -12  -5   12.13    0.41
  -5 -12   5   11.83    0.40
  -6  12   5    0.62    0.13
  -6 -12  -5    0.45    0.11
   6 -12   5    0.58    0.13
   6 -12  -5    0.49    0.13
   6  12   5    0.67    0.13
  -6  12  -5    0.63    0.13
   6 -12  -5    0.60    0.12
  -6 -12   5    0.52    0.12
  -7 -12  -5    0.46    0.12
  -7  12   5    0.75    0.14
   7 -12   5    0.78    0.15
   7 -12  -5    0.62    0.14
  -7  12  -5    0.59    0.14
  -7 -12   5    0.68    0.14
   7  12   5    0.72    0.14
   7 -12  -5    0.68    0.13
   0  13  -5    0.06    0.07
   0 -13   5    0.07    0.07
   0  13   5    0.03    0.08
   0 -13   5    0.07    0.07
   0 -13  -5    0.05    0.07
   1 -13   5   10.26    0.32
   1  13  -5   10.03    0.34
   1 -13   5    9.65    0.33
  -1 -13  -5    9.56    0.33
  -1  13   5    9.81    0.35
  -1 -13   5    9.73    0.32
  -1  13  -5    9.77    0.34
   1 -13  -5    9.75    0.34
   1  13   5   10.04    0.36
   1 -13  -5    9.54    0.32
  -1 -13   5    9.49    0.32
   2 -13   5    1.75    0.13
  -2  13   5    1.40    0.15
   2  13  -5    1.64    0.14
  -2 -13  -5    1.07    0.12
   2 -13   5    1.39    0.15
  -2 -13   5    1.45    0.15
   2  13   5    1.23    0.14
  -2  13  -5    1.65    0.17
   2 -13  -5    1.14    0.12
   2 -13  -5    1.11    0.13
  -3  13   5    0.69    0.12
   3  13  -5    0.86    0.11
   3 -13   5    0.87    0.12
  -3 -13  -5    0.57    0.11
   3 -13  -5    0.63    0.12
  -3  13  -5    0.68    0.12
   3  13   5    0.62    0.11
  -3 -13   5    0.69    0.11
   3 -13  -5    1.01    0.13
  -4  13   5    0.22    0.10
  -4 -13  -5    0.23    0.10
   4 -13   5    0.30    0.11
   4  13  -5    0.07    0.07
   4 -13  -5    0.21    0.10
  -4 -13   5    0.19    0.10
   4 -13  -5    0.19    0.09
   4  13   5    0.21    0.10
  -4  13  -5    0.22    0.11
   5 -13   5   13.81    0.47
  -5  13   5   14.14    0.46
  -5 -13  -5   13.40    0.44
  -5  13  -5   13.60    0.46
   5 -13  -5   13.71    0.47
   5 -13  -5   13.46    0.46
   5  13   5   12.95    0.47
  -5 -13   5   13.23    0.44
  -6 -13  -5    0.19    0.11
  -6  13   5    0.08    0.11
   6 -13   5    0.18    0.12
   6 -13  -5    0.18    0.11
  -6 -13   5   -0.08    0.10
   6 -13  -5   -0.06    0.11
   6  13   5    0.07    0.10
  -6  13  -5    0.17    0.13
   0 -14   5   -0.02    0.07
   0 -14   5    0.16    0.08
   0  14  -5    0.12    0.08
   0  14   5    0.18    0.10
   0 -14  -5    0.05    0.08
   1 -14   5    2.34    0.18
   1 -14   5    2.28    0.16
   1  14  -5    2.66    0.18
  -1  14   5    2.34    0.20
  -1 -14  -5    2.50    0.18
  -1  14  -5    2.48    0.19
   1  14   5    2.54    0.19
  -1 -14   5    2.35    0.17
   1 -14  -5    2.41    0.19
   2 -14   5    2.38    0.20
  -2 -14  -5    2.73    0.19
  -2  14   5    2.57    0.20
   2 -14   5    2.69    0.17
   2  14  -5    2.63    0.18
  -2  14  -5    2.50    0.20
  -2 -14   5    2.60    0.18
   2 -14  -5    2.59    0.19
   2 -14  -5    2.25    0.18
   2  14   5    2.69    0.19
  -3  14   5   42.33    1.09
  -3 -14  -5   40.52    1.05
   3 -14   5   41.84    1.11
   3  14  -5   41.26    1.08
  -3 -14   5   40.63    1.05
  -3  14  -5   42.73    1.10
   3 -14  -5   41.36    1.07
   3  14   5   41.68    1.10
   3 -14  -5   42.02    1.10
   4 -14   5    0.42    0.12
  -4  14   5    0.45    0.12
  -4 -14  -5    0.37    0.11
  -4  14  -5    0.38    0.12
   4 -14  -5    0.27    0.11
   4  14   5    0.44    0.12
  -4 -14   5    0.37    0.12
   4 -14  -5    0.45    0.11
   5 -14   5    7.77    0.35
  -5 -14  -5    7.29    0.31
  -5  14   5    8.11    0.34
   5 -14  -5    7.52    0.33
   5  14   5    7.74    0.34
   5 -14  -5    7.77    0.34
  -5  14  -5    7.58    0.34
  -5 -14   5    7.63    0.32
   0  15  -5   -0.05    0.08
   0  15   5    0.07    0.09
   0 -15  -5    0.05    0.09
   0 -15   5    0.05    0.08
   1 -15   5   16.79    0.52
   1 -15   5   17.23    0.50
   1  15  -5   17.93    0.53
  -1  15   5   17.42    0.54
  -1 -15  -5   16.92    0.52
   1 -15  -5   17.25    0.53
  -1 -15   5   17.28    0.51
   1  15   5   17.28    0.55
  -1  15  -5   17.76    0.54
   2  15  -5    1.50    0.16
  -2  15   5    1.72    0.19
   2 -15   5    1.25    0.14
  -2 -15  -5    1.37    0.15
   2 -15   5    1.62    0.15
  -2  15  -5    1.44    0.16
   2  15   5    1.21    0.14
   2 -15  -5    1.43    0.14
   2 -15  -5    1.68    0.18
  -2 -15   5    1.57    0.17
  -3 -15  -5    1.99    0.19
   3  15  -5    1.99    0.17
  -3  15   5    1.87    0.20
   3 -15   5    1.82    0.20
  -3 -15   5    1.74    0.18
   3  15   5    1.68    0.19
  -3  15  -5    1.89    0.20
   3 -15  -5    1.73    0.19
   3 -15  -5    1.79    0.18
  -4  15   5    0.81    0.14
  -4 -15  -5    1.04    0.14
   4 -15   5    0.74    0.14
   4 -15  -5    0.67    0.13
  -4 -15   5    0.71    0.13
   4 -15  -5    0.71    0.14
  -4  15  -5    0.58    0.14
   4  15   5    0.69    0.13
   0  16  -5    1.31    0.15
   0 -16  -5    1.73    0.18
   0 -16   5    1.75    0.17
   0  16   5    1.36    0.16
   1 -16   5    2.50    0.18
  -1 -16  -5    2.30    0.20
   1  16  -5    2.82    0.20
  -1  16   5    2.62    0.23
  -1  16  -5    2.67    0.22
   1 -16  -5    2.70    0.22
   1  16   5    2.76    0.21
  -1 -16   5    2.43    0.20
   2  16  -5    0.11    0.09
   2 -16   5    0.17    0.11
  -2 -16  -5    0.10    0.10
  -2  16   5    0.25    0.12
  -2  16  -5    0.12    0.11
   2  16   5    0.17    0.10
  -2 -16   5    0.13    0.10
   2 -16  -5    0.19    0.11
   3 -16   5    0.22    0.11
   3  16  -5    0.20    0.09
  -3 -16  -5    0.21    0.11
  -3  16   5    0.26    0.12
   3 -16  -5    0.12    0.11
   3 -16  -5    0.28    0.11
   3  16   5    0.06    0.10
  -3 -16   5    0.02    0.11
  -3  16  -5    0.08    0.12
   0 -17  -5    0.00    0.10
   0 -17   5    0.10    0.09
   0  17  -5    0.06    0.10
   0  17   5    0.14    0.11
   0   0  -6   84.02    1.88
   0   0   6   82.29    1.92
   1   0  -6   30.42    0.72
  -1   0   6   31.10    0.71
   1   0   6   30.28    0.73
  -1   0  -6   30.93    0.70
  -2   0   6    1.13    0.07
   2   0   6    1.09    0.07
  -2   0  -6    1.15    0.04
   2   0  -6    1.12    0.07
   3   0   6   34.83    0.87
  -3   0   6   35.11    0.81
  -3   0   6   34.75    0.87
   3   0  -6   35.30    0.83
   3   0   6   35.12    0.85
  -3   0  -6   35.38    0.79
   4   0   6  241.98    5.71
  -4   0   6  240.82    5.66
  -4   0  -6  247.38    5.51
   4   0   6  242.98    5.94
  -4   0   6  245.84    5.89
   5   0   6   21.81    0.57
  -5   0   6   21.68    0.52
  -5   0   6   20.90    0.57
   5   0  -6   20.44    0.55
  -5   0  -6   21.80    0.50
  -6   0   6    5.55    0.21
   6   0   6    5.86    0.21
   6   0  -6    5.60    0.21
   6   0   6    5.66    0.22
   7   0   6    4.56    0.19
  -7   0   6    4.26    0.19
   7   0   6    4.39    0.21
   7   0  -6    4.17    0.20
   8   0   6    8.18    0.29
   8   0  -6    7.50    0.29
  -8   0   6    7.90    0.29
   8   0   6    7.73    0.30
   9   0  -6   12.26    0.40
   9   0   6   11.98    0.41
  -9   0   6   12.23    0.40
  10   0   6    1.06    0.15
  10   0  -6    1.06    0.14
   0   1  -6    0.04    0.02
   0   1   6    0.01    0.01
   0   1   6    0.04    0.02
   0  -1   6    0.12    0.02
   0  -1  -6    0.01    0.02
  -1  -1  -6  133.39    3.08
   1   1  -6  130.99    3.03
   1  -1   6  134.95    3.14
  -1   1   6  137.00    3.13
  -1  -1   6  135.34    3.10
   1  -1  -6  131.63    3.02
  -1  -1   6  132.04    3.24
   1   1   6  132.10    3.18
  -1   1  -6  136.43    3.03
   2  -1   6    2.23    0.10
  -2  -1  -6    2.24    0.07
  -2   1   6    1.86    0.09
  -2   1   6    2.36    0.07
   2  -1   6    2.34    0.09
   2   1  -6    2.35    0.09
   2  -1  -6    2.26    0.09
   2   1   6    2.24    0.09
  -2  -1   6    2.45    0.10
  -3  -1  -6    0.77    0.04
   3   1  -6    0.74    0.07
  -3   1   6    0.89    0.05
   3  -1   6    0.84    0.07
  -3   1   6    0.87    0.08
   3  -1   6    0.76    0.07
  -3  -1   6    0.79    0.07
   3  -1  -6    0.79    0.07
   3   1   6    0.78    0.07
   4  -1   6   85.79    1.99
  -4   1   6   84.13    1.96
   4  -1   6   86.10    2.04
  -4  -1  -6   85.50    1.91
  -4   1   6   86.72    2.04
  -4  -1   6   84.47    2.03
   4   1   6   81.77    1.99
   4   1   6   85.06    2.02
  -4  -1   6   85.76    1.96
   4  -1  -6   80.29    1.94
  -5  -1  -6   19.99    0.47
  -5   1   6   19.77    0.53
  -5   1   6   19.57    0.49
   5  -1   6   19.23    0.53
   5   1  -6   19.95    0.48
  -5  -1   6   19.75    0.48
   5   1   6   19.44    0.52
   5  -1  -6   19.46    0.51
  -5   1  -6   19.86    0.46
  -5  -1   6   19.20    0.52
   6  -1   6    6.08    0.23
   6  -1   6    6.04    0.22
  -6   1   6    6.07    0.23
  -6   1   6    6.00    0.19
   6   1  -6    5.82    0.22
  -6  -1   6    5.96    0.22
   6   1   6    6.17    0.21
   6   1   6    5.80    0.22
   6  -1  -6    6.43    0.22
   7  -1   6    0.39    0.10
  -7   1   6    0.22    0.08
   7   1  -6    0.19    0.09
   7  -1   6    0.48    0.09
   7   1   6    0.22    0.09
   7  -1  -6    0.17    0.09
   7   1   6    0.16    0.07
  -7  -1   6    0.31    0.08
   8  -1   6   69.30    1.74
   8  -1   6   70.30    1.72
  -8   1   6   69.46    1.74
   8   1  -6   71.16    1.68
   8  -1  -6   69.90    1.67
   8   1   6   69.17    1.72
  -8  -1   6   71.18    1.73
   9   1  -6    0.20    0.10
  -9   1   6    0.10    0.09
   9  -1   6    0.08    0.10
   9   1   6    0.19    0.10
   9  -1  -6    0.20    0.10
  -9  -1   6    0.11    0.08
   0  -2  -6   36.31    0.86
   0   2   6   36.74    0.87
   0  -2   6   37.00    0.87
   0   2  -6   38.07    0.85
  -1  -2  -6   15.17    0.36
   1   2  -6   15.23    0.36
  -1   2   6   15.05    0.39
   1   2  -6   15.19    0.37
   1  -2   6   15.51    0.38
  -1   2   6   15.74    0.37
  -1  -2   6   15.49    0.39
   1   2   6   14.84    0.38
  -1   2  -6   15.34    0.35
   1  -2  -6   15.62    0.38
   1   2   6   12.66    0.38
   2   2  -6   11.89    0.31
   2  -2   6   11.37    0.32
  -2   2   6   11.76    0.29
  -2  -2  -6   11.51    0.29
   2  -2   6   11.84    0.31
   2   2   6   11.67    0.31
   2   2   6   11.38    0.31
  -2  -2   6   11.72    0.32
   2  -2  -6   12.22    0.31
   3  -2   6    3.69    0.15
  -3   2   6    3.74    0.12
  -3  -2  -6    3.83    0.12
   3  -2   6    3.79    0.14
  -3   2   6    3.91    0.15
   3   2  -6    3.96    0.14
  -3  -2   6    3.78    0.14
   3   2   6    3.86    0.14
  -4   2   6    8.25    0.23
  -4   2   6    8.53    0.27
  -4  -2  -6    8.39    0.22
   4  -2   6    8.35    0.26
   4   2  -6    8.37    0.21
   4  -2   6    8.12    0.26
   4  -2  -6    8.24    0.25
  -4  -2   6    8.19    0.25
  -5   2   6   16.42    0.42
  -5  -2  -6   17.43    0.41
  -5   2   6   16.31    0.47
   5  -2   6   16.74    0.47
   5   2  -6   16.82    0.41
  -5  -2   6   16.37    0.45
   5  -2  -6   16.19    0.45
   5   2   6   17.21    0.45
   6  -2   6    2.22    0.14
  -6  -2  -6    2.14    0.10
  -6   2   6    2.31    0.14
  -6   2   6    2.39    0.11
   6  -2   6    2.19    0.14
   6   2  -6    2.37    0.14
   6  -2  -6    2.12    0.13
   6   2   6    2.19    0.11
  -6  -2   6    2.75    0.14
   6   2   6    2.21    0.14
   7  -2   6    0.67    0.10
   7   2  -6    0.63    0.10
  -7   2   6    0.72    0.10
   7  -2   6    0.80    0.11
   7  -2  -6    0.67    0.10
   7   2   6    0.73    0.11
  -7  -2   6    0.73    0.09
  -8   2   6    1.44    0.16
   8  -2   6    1.47    0.14
   8   2  -6    1.33    0.14
   8  -2   6    1.23    0.14
   8  -2  -6    1.12    0.13
   8   2   6    1.29    0.14
  -8  -2   6    1.39    0.14
   9  -2   6    0.05    0.10
   9  -2   6    0.27    0.09
  -9   2   6   -0.06    0.08
   9   2  -6    0.01    0.09
   9   2   6    0.06    0.09
   9  -2  -6    0.07    0.09
   0   3  -6    0.00    0.02
   0   3   6    0.04    0.03
   0   3  -6    0.00    0.03
   0  -3   6    0.02    0.03
   0   3   6    0.00    0.02
  -1   3   6   38.01    0.93
   1  -3   6   38.01    0.90
   1   3  -6   38.84    0.88
  -1  -3  -6   38.22    0.88
   1   3  -6   37.65    0.88
  -1   3   6   38.01    0.90
   1  -3   6   38.88    0.86
   1   3   6   37.71    0.90
   1   3   6   37.06    0.92
   1  -3  -6   38.04    0.89
  -1  -3   6   35.96    0.92
   2  -3   6    0.71    0.07
  -2   3   6    0.78    0.07
  -2  -3  -6    0.56    0.05
   2   3  -6    0.63    0.06
  -2   3   6    0.53    0.05
   2  -3   6    0.73    0.06
   2   3  -6    0.67    0.03
  -2  -3   6    0.62    0.06
   2   3   6    0.65    0.05
   2   3   6    0.59    0.06
   2  -3  -6    0.63    0.06
   3  -3   6    0.51    0.06
   3   3  -6    0.69    0.08
  -3   3   6    0.69    0.06
  -3  -3  -6    0.65    0.05
   3  -3   6    0.61    0.06
   3   3   6    0.58    0.06
  -3  -3   6    0.68    0.06
   3   3   6    0.64    0.05
   4   3  -6  190.26    4.34
  -4  -3  -6  184.92    4.27
   4  -3   6  186.94    4.51
   4  -3   6  190.89    4.34
  -4   3   6  187.57    4.48
  -4   3   6  182.43    5.19
  -4  -3   6  189.98    4.49
   4  -3  -6  185.49    4.23
   5   3  -6    0.39    0.04
  -5   3   6    0.32    0.07
  -5   3   6    0.35    0.05
   5  -3   6    0.69    0.08
  -5  -3  -6    0.45    0.05
   5  -3  -6    0.36    0.07
  -5  -3   6    0.32    0.06
  -6   3   6    3.21    0.14
  -6   3   6    3.33    0.18
   6  -3   6    3.11    0.17
   6   3  -6    3.26    0.17
   6  -3   6    3.34    0.18
  -6  -3  -6    3.29    0.13
   6  -3  -6    3.22    0.16
   6   3   6    3.28    0.13
   6   3   6    3.47    0.17
  -6  -3   6    3.24    0.15
   6  -3  -6    3.71    0.17
   7  -3   6    0.09    0.08
   7  -3   6    0.34    0.10
   7   3  -6    0.26    0.09
  -7  -3   6    0.30    0.07
   7   3   6    0.30    0.09
   7  -3  -6    0.22    0.09
  -8   3   6   72.73    1.82
   8   3  -6   73.14    1.73
   8  -3   6   73.07    1.82
   8  -3   6   71.94    1.78
   8   3   6   72.24    1.78
   8  -3  -6   72.41    1.73
   9  -3   6    0.41    0.11
   9  -3   6    0.35    0.10
   9   3  -6    0.45    0.11
  -9   3   6    0.24    0.10
   9  -3  -6    0.40    0.10
   0  -4  -6  902.30   20.25
   0   4  -6  878.85   22.29
   0  -4   6  912.74   21.22
   0   4   6  892.60   23.52
  -1   4   6    3.16    0.12
   1  -4   6    3.24    0.12
  -1  -4  -6    3.37    0.12
   1  -4   6    3.33    0.13
  -1   4   6    3.22    0.13
   1  -4   6    3.34    0.10
   1   4  -6    3.37    0.11
  -1  -4   6    3.11    0.12
   1  -4  -6    3.40    0.12
   1   4   6    3.22    0.11
   1   4   6    3.23    0.12
  -2   4   6   38.61    0.92
  -2   4   6   38.49    0.95
   2   4  -6   38.41    0.90
   2  -4   6   38.67    0.92
   2   4  -6   38.76    0.89
  -2  -4  -6   37.35    0.89
   2  -4   6   35.79    0.87
   2  -4  -6   39.48    0.91
   2   4   6   38.98    0.93
  -2  -4   6   38.23    0.93
   2   4   6   38.22    0.92
  -3  -4  -6    1.99    0.09
  -3   4   6    2.06    0.10
   3  -4   6    2.43    0.11
  -3   4   6    2.03    0.12
   3  -4   6    2.03    0.12
   3   4  -6    2.05    0.07
   3   4  -6    1.95    0.11
   3   4   6    1.99    0.11
  -3  -4   6    2.08    0.10
   4   4  -6  138.70    3.18
  -4   4   6  133.97    3.16
   4  -4   6  135.55    3.26
  -4  -4  -6  136.31    3.08
   4  -4   6  137.86    3.18
   4  -4  -6  135.38    3.10
  -4  -4   6  137.01    3.23
   4   4   6  136.82    3.29
   5  -4   6   47.05    1.21
  -5   4   6   46.74    1.15
  -5  -4  -6   47.82    1.12
   5   4  -6   49.35    1.13
  -5   4   6   48.75    1.21
   5  -4  -6   46.80    1.14
   5  -4  -6   48.06    1.20
  -5  -4   6   49.06    1.17
   5   4   6   47.32    1.16
  -6  -4  -6   40.46    0.97
  -6   4   6   40.87    1.05
   6   4  -6   40.86    1.00
   6  -4   6   40.80    1.02
  -6   4   6   41.05    1.00
   6  -4   6   41.29    1.06
  -6  -4   6   41.23    1.01
   6  -4  -6   39.91    1.00
   6   4   6   40.54    1.03
   6  -4  -6   39.97    1.05
  -7   4   6    0.00    0.08
   7   4  -6    0.01    0.08
   7  -4   6    0.00    0.07
   7  -4   6   -0.01    0.08
  -7   4   6    0.25    0.07
   7  -4  -6   -0.08    0.07
   7  -4  -6   -0.08    0.07
   7   4   6    0.28    0.09
   8  -4   6   31.46    0.88
  -8   4   6   31.87    0.88
   8   4  -6   32.66    0.84
   8  -4   6   31.28    0.85
   8   4   6   31.77    0.86
   8  -4  -6   32.44    0.87
   8  -4  -6   31.86    0.83
   9  -4   6    6.71    0.30
   9  -4   6    6.11    0.28
  -9   4   6    6.46    0.29
   9  -4  -6    6.34    0.27
   9   4   6    6.43    0.28
   0   5   6   -0.03    0.03
   0  -5   6    0.01    0.02
   0  -5   6    0.15    0.04
   0   5   6   -0.02    0.04
   0   5  -6    0.02    0.02
   0  -5  -6   -0.04    0.04
   1  -5   6   33.62    0.75
   1  -5   6   32.95    0.81
  -1   5   6   32.46    0.80
   1   5  -6   32.75    0.77
  -1  -5  -6   31.97    0.76
  -1   5   6   32.03    0.78
  -1   5  -6   32.76    0.78
   1   5   6   27.11    0.78
   1   5   6   32.54    0.79
  -1  -5   6   31.55    0.79
   1  -5  -6   33.86    0.77
  -2  -5  -6   48.40    1.15
  -2   5   6   52.07    1.23
   2  -5   6   52.51    1.19
   2  -5   6   42.03    1.22
  -2   5   6   51.88    1.19
   2  -5   6   49.79    1.13
   2   5  -6   50.74    1.17
  -2  -5   6   50.52    1.20
   2  -5  -6   44.24    1.16
  -2   5  -6   51.48    1.19
   2   5   6   52.56    1.20
   2   5   6   51.15    1.19
   3   5  -6    2.31    0.08
   3  -5   6    2.11    0.12
  -3  -5  -6    2.27    0.10
  -3   5   6    2.10    0.13
  -3   5   6    2.27    0.11
   3  -5   6    2.31    0.07
   3  -5   6    2.47    0.12
   3   5   6    2.07    0.12
   3   5   6    2.25    0.09
   3  -5  -6    2.21    0.12
   3  -5  -6    2.15    0.13
  -3  -5   6    2.33    0.10
  -3   5  -6    2.27    0.12
   4  -5   6  146.85    3.30
  -4  -5  -6  140.71    3.19
   4   5  -6  121.92    3.20
   4   5  -6  143.24    3.28
   4  -5   6  140.49    3.37
  -4   5   6  142.51    3.28
   4   5   6  144.75    3.37
  -4  -5   6  146.27    3.34
   4  -5  -6  143.32    3.22
   5  -5   6   11.53    0.35
  -5   5   6   10.62    0.36
   5  -5   6   11.37    0.36
  -5  -5  -6   11.75    0.32
  -5   5   6   11.35    0.33
   5   5   6   11.85    0.35
   5  -5  -6   11.58    0.34
   5  -5  -6    9.86    0.35
  -5  -5   6   12.15    0.32
  -6   5   6    1.39    0.14
  -6   5   6    1.36    0.11
  -6  -5  -6    1.09    0.10
   6  -5   6    1.21    0.13
   6  -5   6    1.27    0.14
   6  -5  -6    1.28    0.14
   6   5   6    1.03    0.11
   6  -5  -6    1.28    0.13
  -6  -5   6    1.46    0.10
   7  -5   6    0.67    0.12
  -7  -5  -6    0.87    0.09
  -7   5   6    0.92    0.10
  -7   5   6    0.69    0.11
   7  -5   6    0.88    0.11
   7  -5  -6    0.84    0.11
   7  -5  -6    0.70    0.11
   7   5   6    0.92    0.12
   8  -5   6   21.95    0.63
  -8   5   6   22.45    0.66
   8  -5   6   22.11    0.66
   8  -5  -6   22.25    0.65
   8   5   6   21.70    0.63
   8  -5  -6   21.30    0.61
   9  -5   6   -0.03    0.10
   9  -5   6    0.07    0.09
  -9   5   6   -0.07    0.09
  -9   5  -6    0.05    0.11
   9  -5  -6    0.18    0.10
   9  -5  -6    0.13    0.09
   9   5   6    0.08    0.10
   0   6  -6    4.69    0.16
   0   6   6    4.57    0.16
   0   6   6    4.68    0.17
   0  -6  -6    4.83    0.17
   0  -6   6    4.79    0.17
   0  -6   6    4.61    0.15
  -1  -6  -6    6.44    0.20
  -1   6   6    6.34    0.21
   1  -6   6    5.95    0.18
   1  -6   6    6.71    0.21
  -1   6   6    6.31    0.21
   1  -6  -6    6.81    0.21
  -1  -6   6    6.30    0.20
  -1  -6   6    6.31    0.19
  -1   6  -6    6.69    0.20
   1   6   6    6.56    0.21
  -2   6   6    0.25    0.05
   2  -6   6    0.27    0.04
  -2  -6  -6    0.28    0.05
   2   6  -6    0.17    0.04
   2  -6   6    0.23    0.06
  -2   6   6    0.24    0.06
  -2   6  -6    0.37    0.06
   2   6   6    0.27    0.04
  -2  -6   6    0.26    0.04
   2   6   6    0.23    0.05
   2  -6  -6    0.24    0.06
  -2  -6   6    0.27    0.05
   3  -6   6    6.03    0.17
  -3  -6  -6    6.05    0.20
  -3   6   6    6.08    0.21
  -3   6   6    6.40    0.23
   3   6  -6    6.27    0.18
   3   6   6    5.93    0.17
  -3   6  -6    6.44    0.22
   3  -6  -6    6.36    0.23
  -3  -6   6    6.70    0.20
  -4   6   6    0.99    0.09
   4  -6   6    0.95    0.10
   4  -6   6    0.68    0.09
   4   6  -6    0.96    0.06
  -4   6   6    0.93    0.10
  -4  -6  -6    0.89    0.09
   4  -6  -6    0.71    0.09
  -4  -6   6    1.10    0.08
   4  -6  -6    1.03    0.11
  -4   6  -6    1.01    0.11
  -5  -6  -6    2.25    0.12
   5  -6   6    2.12    0.15
  -5   6   6    1.88    0.15
   5  -6   6    1.99    0.14
  -5   6   6    2.02    0.13
   5  -6  -6    2.13    0.15
  -5   6  -6    2.08    0.15
   5  -6  -6    2.15    0.14
  -5  -6   6    2.17    0.11
   5   6   6    2.24    0.14
   6  -6   6    5.97    0.26
  -6   6   6    6.01    0.26
   6  -6   6    5.96    0.24
  -6   6   6    6.26    0.22
  -6  -6  -6    6.12    0.21
   6  -6  -6    5.76    0.23
  -6   6  -6    6.25    0.25
   6  -6  -6    5.90    0.25
   6   6   6    5.68    0.24
  -7  -6  -6    1.58    0.13
  -7   6   6    1.64    0.13
   7  -6   6    1.40    0.16
  -7   6   6    1.73    0.17
   7  -6   6    1.49    0.15
  -7   6  -6    1.51    0.17
   7  -6  -6    1.23    0.14
   7   6   6    1.50    0.16
   7  -6  -6    1.54    0.15
   8  -6   6    1.61    0.17
   8  -6   6    1.66    0.18
   8   6   6    1.64    0.18
   8  -6  -6    1.61    0.17
  -8   6  -6    1.66    0.16
   9  -6   6    1.18    0.15
   9  -6   6    1.39    0.16
  -9   6   6    1.07    0.15
   9  -6  -6    1.11    0.15
   9  -6  -6    1.16    0.14
   9   6   6    1.31    0.16
  -9   6  -6    1.28    0.16
   0   7  -6    0.01    0.04
   0  -7  -6   -0.01    0.05
   0   7   6    0.13    0.05
   0   7   6   -0.02    0.04
   0  -7   6   -0.01    0.03
   0  -7   6    0.02    0.04
   1  -7   6   59.89    1.43
  -1  -7  -6   59.27    1.37
   1   7  -6   59.00    1.39
  -1   7   6   57.61    1.42
  -1   7   6   59.36    1.40
   1   7   6   58.13    1.40
  -1  -7   6   57.25    1.41
  -1  -7   6   58.57    1.36
   1  -7  -6   58.45    1.37
  -1   7  -6   57.31    1.39
   2  -7   6    0.14    0.05
   2  -7   6    0.12    0.03
  -2   7   6    0.13    0.05
  -2   7   6    0.10    0.05
  -2  -7  -6    0.09    0.05
   2   7  -6    0.13    0.03
  -2   7  -6    0.12    0.05
  -2  -7   6    0.13    0.04
   2  -7  -6    0.14    0.05
  -2  -7   6    0.30    0.06
   2   7   6    0.21    0.06
   2   7   6    0.19    0.03
   3  -7   6    2.63    0.10
  -3   7   6    2.80    0.15
  -3  -7  -6    2.65    0.13
  -3   7   6    2.49    0.13
  -3  -7   6    2.75    0.12
  -3  -7   6    2.68    0.14
   3   7   6    2.43    0.09
   3  -7  -6    2.89    0.15
  -3   7  -6    2.87    0.15
  -4   7   6   61.60    1.51
  -4  -7  -6   63.10    1.47
  -4   7  -6   63.98    1.52
  -4  -7   6   62.44    1.48
   4  -7  -6   64.42    1.56
   4  -7  -6   62.74    1.49
  -4  -7   6   65.58    1.51
   4   7   6   58.17    1.52
  -5  -7  -6    3.36    0.16
  -5   7   6    3.66    0.17
   5  -7   6    3.53    0.19
  -5  -7   6    3.50    0.14
   5  -7  -6    3.62    0.19
  -5   7  -6    3.46    0.19
   5  -7  -6    3.79    0.18
   5   7   6    3.35    0.18
  -6   7   6    4.77    0.20
   6  -7   6    4.85    0.23
  -6  -7  -6    4.63    0.19
   6   7   6    4.33    0.22
  -6   7  -6    4.83    0.22
   6  -7  -6    4.75    0.21
   6  -7  -6    4.77    0.23
  -7  -7  -6    0.12    0.07
   7  -7   6    0.07    0.10
  -7   7   6    0.16    0.08
  -7   7   6    0.13    0.09
   7   7   6    0.10    0.09
   7  -7  -6    0.01    0.09
   7  -7  -6    0.13    0.09
  -7   7  -6    0.23    0.10
   8  -7   6   23.48    0.71
  -8   7   6   23.29    0.71
   8   7   6   24.46    0.69
   8  -7  -6   23.93    0.70
  -8   7  -6   23.83    0.69
  -8  -7   6   23.32    0.66
   8  -7  -6   22.93    0.66
  -9   7   6    0.27    0.12
   9  -7   6    0.28    0.12
   9  -7  -6    0.36    0.11
   9  -7  -6    0.23    0.11
   9   7   6    0.36    0.12
  -9  -7   6    0.29    0.12
  -9   7  -6    0.41    0.13
   0  -8   6  138.77    3.10
   0   8   6  136.34    3.24
   0   8   6  136.66    3.20
   0   8  -6  135.23    3.19
   0  -8   6  135.65    3.25
   0  -8  -6  138.20    3.12
   1   8  -6   16.11    0.44
  -1  -8  -6   16.66    0.44
   1  -8   6   16.60    0.46
   1  -8   6   16.74    0.42
  -1   8   6   16.19    0.45
  -1   8   6   16.44    0.45
  -1  -8   6   16.74    0.43
   1   8   6   16.30    0.45
  -1  -8   6   16.22    0.44
  -1   8  -6   16.01    0.44
   2  -8   6    0.36    0.07
   2   8  -6    0.63    0.06
  -2   8   6    0.35    0.07
  -2  -8  -6    0.35    0.06
  -2   8   6    0.39    0.07
   2  -8   6    0.45    0.05
  -2  -8   6    0.46    0.06
  -2  -8   6    0.42    0.06
   2  -8  -6    0.34    0.06
  -2   8  -6    0.47    0.07
   2   8   6    0.19    0.05
   2   8   6    0.55    0.05
  -3   8   6   22.45    0.60
  -3   8   6   23.02    0.62
  -3  -8  -6   22.71    0.59
   3   8  -6   22.45    0.58
   3  -8   6   22.65    0.62
  -3   8  -6   22.96    0.61
   3  -8  -6   23.39    0.62
  -3  -8   6   23.30    0.58
  -3  -8   6   22.96    0.59
   3  -8  -6   22.66    0.60
  -4  -8  -6   42.28    1.01
  -4   8   6   40.96    1.04
   4  -8   6   40.51    1.08
   4   8  -6   42.56    1.01
  -4  -8   6   40.83    1.02
   4  -8  -6   41.92    1.03
  -4  -8   6   43.16    1.03
   4  -8  -6   42.00    1.07
  -4   8  -6   41.75    1.05
   4   8   6   42.40    1.06
  -5  -8  -6    8.61    0.28
  -5   8   6    8.57    0.29
   5  -8   6    8.46    0.32
   5   8   6    8.54    0.31
  -5  -8   6    8.86    0.30
   5  -8  -6    8.75    0.31
  -5   8  -6    8.63    0.31
   5  -8  -6    8.41    0.29
  -6  -8  -6   34.39    0.86
   6  -8   6   34.05    0.93
  -6   8   6   34.13    0.88
   6  -8  -6   34.43    0.92
   6  -8  -6   33.35    0.88
  -6   8  -6   35.10    0.91
   6   8   6   34.36    0.91
  -6  -8   6   34.15    0.88
   7  -8   6    1.78    0.19
  -7  -8  -6    2.28    0.16
  -7   8   6    2.00    0.16
   7  -8  -6    1.69    0.18
   7   8   6    1.73    0.17
   7  -8  -6    2.03    0.17
  -7  -8   6    1.64    0.18
  -7   8  -6    1.90    0.19
   8  -8   6    6.27    0.31
  -8   8   6    6.23    0.31
   8   8   6    6.33    0.30
  -8   8  -6    6.23    0.30
   8  -8  -6    6.53    0.28
   8  -8  -6    6.46    0.31
  -8  -8   6    6.33    0.29
   0   9   6    0.20    0.06
   0   9   6    0.08    0.05
   0  -9   6    0.12    0.05
   0  -9  -6    0.01    0.05
   0  -9   6    0.03    0.05
   0   9  -6    0.03    0.05
  -1   9   6   10.21    0.32
  -1   9   6   10.02    0.31
  -1  -9  -6   10.21    0.31
   1  -9   6   10.05    0.32
   1  -9   6   10.26    0.29
   1   9  -6   10.17    0.31
  -1  -9   6   10.17    0.29
   1   9   6    9.85    0.28
  -1  -9   6   10.45    0.30
   1  -9  -6   10.32    0.31
   1   9   6   10.07    0.32
  -1   9  -6    9.98    0.31
  -2  -9  -6    8.13    0.25
   2   9  -6    6.98    0.24
   2  -9   6    7.42    0.26
   2  -9   6    7.21    0.22
  -2   9   6    7.41    0.25
  -2   9   6    7.25    0.26
  -2  -9   6    7.47    0.23
   2  -9  -6    7.29    0.25
  -2   9  -6    7.24    0.25
   2  -9  -6    6.20    0.24
  -2  -9   6    7.30    0.24
   2   9   6    7.19    0.26
  -3   9   6    0.16    0.07
   3  -9   6    0.22    0.05
   3   9  -6    0.12    0.05
   3  -9   6    0.10    0.08
  -3  -9  -6    0.12    0.06
  -3  -9   6    0.23    0.05
   3  -9  -6    0.11    0.07
   3   9   6    0.23    0.07
  -3   9  -6    0.17    0.07
   3  -9  -6    0.16    0.07
  -3  -9   6    0.30    0.08
  -4   9   6    4.94    0.21
   4   9  -6    5.40    0.19
  -4  -9  -6    5.22    0.21
   4  -9   6    5.17    0.23
  -4   9  -6    5.03    0.22
   4  -9  -6    5.36    0.22
   4  -9  -6    5.54    0.23
   4   9   6    5.29    0.23
  -4  -9   6    5.24    0.22
   5  -9   6    6.55    0.28
  -5   9   6    6.63    0.25
  -5  -9  -6    7.07    0.25
  -5  -9   6    6.57    0.26
  -5   9  -6    6.62    0.27
   5  -9  -6    6.53    0.28
   5  -9  -6    7.11    0.27
   5   9   6    6.51    0.27
   6  -9   6    3.71    0.23
  -6  -9  -6    3.98    0.19
  -6   9   6    3.72    0.20
   6   9   6    4.01    0.22
  -6  -9   6    3.82    0.21
   6  -9  -6    3.84    0.21
   6  -9  -6    3.87    0.22
  -6   9  -6    4.08    0.23
   7  -9   6    3.68    0.25
  -7   9   6    4.02    0.22
  -7  -9  -6    3.76    0.21
   7  -9  -6    4.25    0.23
  -7   9  -6    4.13    0.24
  -7  -9   6    4.04    0.23
   7  -9  -6    3.59    0.24
   7   9   6    4.04    0.23
  -8   9   6    5.90    0.31
   8  -9   6    5.82    0.31
  -8   9  -6    5.49    0.30
   8  -9  -6    5.86    0.27
   8   9   6    5.62    0.29
   8  -9  -6    5.59    0.30
  -8  -9   6    5.56    0.28
   0 -10  -6    3.19    0.16
   0 -10   6    3.43    0.16
   0 -10   6    3.35    0.15
   0  10   6    3.30    0.17
   0  10  -6    3.22    0.16
   0  10   6    3.16    0.14
   1 -10   6    0.59    0.07
   1  10  -6    0.63    0.08
  -1 -10  -6    0.41    0.08
   1 -10   6    0.38    0.08
  -1  10   6    0.43    0.08
  -1  10   6    0.42    0.07
   1 -10  -6    0.43    0.07
   1 -10  -6    0.54    0.09
  -1 -10   6    0.57    0.07
   1  10   6    0.53    0.06
  -1  10  -6    0.78    0.09
  -1 -10   6    0.49    0.07
   1  10   6    0.51    0.09
   2 -10   6    2.33    0.15
  -2  10   6    2.11    0.15
   2  10  -6    2.32    0.13
   2 -10   6    2.42    0.12
  -2  10   6    2.35    0.15
  -2 -10  -6    2.33    0.14
  -2 -10   6    2.31    0.14
   2  10   6    2.46    0.15
   2 -10  -6    2.42    0.15
  -2 -10   6    2.38    0.13
  -2  10  -6    2.50    0.15
   2 -10  -6    2.48    0.14
   3  10  -6    0.88    0.10
   3 -10   6    0.87    0.08
  -3 -10  -6    0.81    0.10
  -3  10   6    0.89    0.10
   3 -10   6    0.90    0.11
  -3 -10   6    1.09    0.10
  -3 -10   6    0.91    0.10
   3  10   6    0.95    0.11
   3 -10  -6    0.99    0.11
   3 -10  -6    1.30    0.13
  -3  10  -6    0.91    0.10
   4 -10   6    2.78    0.19
  -4 -10  -6    2.81    0.16
  -4  10   6    2.63    0.17
   4  10  -6    2.81    0.15
   4 -10  -6    2.55    0.18
  -4 -10   6    2.76    0.17
   4 -10  -6    2.94    0.17
   4  10   6    2.85    0.18
  -4  10  -6    2.72    0.18
  -5  10   6    0.65    0.11
   5 -10   6    0.47    0.10
  -5 -10  -6    0.68    0.10
  -5 -10   6    0.49    0.10
   5  10   6    0.49    0.10
   5 -10  -6    0.33    0.10
   5 -10  -6    0.71    0.11
  -5  10  -6    0.55    0.11
  -6  10   6    0.47    0.11
  -6 -10  -6    0.47    0.10
   6 -10   6    0.53    0.12
   6 -10  -6    0.40    0.11
  -6 -10   6    0.46    0.11
  -6  10  -6    0.57    0.12
   6 -10  -6    0.45    0.11
   6  10   6    0.61    0.12
  -7 -10  -6    0.79    0.12
  -7  10   6    1.00    0.13
   7 -10   6    0.67    0.14
   7 -10  -6    0.81    0.13
   7 -10  -6    0.65    0.13
   7  10   6    0.89    0.14
  -7  10  -6    0.76    0.14
  -7 -10   6    0.87    0.14
  -8  10   6    0.41    0.13
  -8 -10  -6    0.40    0.11
   8 -10   6    0.46    0.14
   8 -10  -6    0.41    0.11
  -8 -10   6    0.33    0.12
  -8  10  -6    0.19    0.13
   8 -10  -6    0.34    0.13
   8  10   6    0.37    0.13
   0 -11   6    0.02    0.06
   0  11   6    0.20    0.08
   0 -11   6   -0.04    0.06
   0 -11  -6    0.10    0.07
   0  11  -6    0.01    0.06
   0  11   6   -0.01    0.06
   1  11  -6    2.27    0.14
  -1  11   6    2.11    0.16
  -1  11   6    1.86    0.14
   1 -11   6    2.09    0.13
  -1 -11  -6    1.95    0.15
   1 -11   6    1.82    0.15
  -1  11  -6    1.94    0.14
  -1 -11   6    2.02    0.13
   1  11   6    2.02    0.15
  -1 -11   6    2.04    0.14
   1 -11  -6    1.78    0.13
   1 -11  -6    2.39    0.15
  -2  11   6   14.44    0.43
  -2 -11  -6   14.08    0.42
   2 -11   6   14.65    0.44
   2  11  -6   14.08    0.42
   2 -11   6   14.50    0.40
  -2  11   6   14.54    0.43
  -2  11  -6   13.89    0.43
   2 -11  -6   13.65    0.42
   2 -11  -6   13.92    0.43
  -2 -11   6   14.64    0.40
  -2 -11   6   14.39    0.41
   2  11   6   14.11    0.44
   3 -11   6    1.02    0.12
  -3 -11  -6    1.11    0.12
  -3  11   6    0.86    0.11
   3  11  -6    0.96    0.10
  -3  11  -6    0.91    0.11
   3 -11  -6    0.88    0.11
   3  11   6    1.00    0.12
   3 -11  -6    1.04    0.12
  -3 -11   6    0.89    0.11
  -4 -11  -6   29.35    0.77
  -4  11   6   28.92    0.79
   4 -11   6   30.16    0.82
   4 -11  -6   29.51    0.79
   4  11   6   29.59    0.81
   4 -11  -6   29.23    0.81
  -4  11  -6   30.07    0.80
  -4 -11   6   29.74    0.77
   5 -11   6    1.31    0.15
  -5  11   6    0.99    0.13
  -5 -11  -6    0.93    0.12
   5 -11  -6    0.76    0.12
  -5  11  -6    0.92    0.13
  -5 -11   6    0.95    0.12
   5 -11  -6    1.08    0.13
   5  11   6    0.91    0.13
   6 -11   6    1.21    0.15
  -6  11   6    1.06    0.13
  -6 -11  -6    1.08    0.13
  -6 -11   6    0.97    0.13
   6 -11  -6    0.96    0.13
  -6  11  -6    1.16    0.15
   6  11   6    1.12    0.14
   6 -11  -6    1.11    0.15
  -7 -11  -6    0.26    0.10
   7 -11   6    0.24    0.12
  -7  11   6   -0.04    0.10
  -7  11  -6    0.27    0.12
   7  11   6    0.16    0.11
   7 -11  -6    0.25    0.11
  -7 -11   6    0.27    0.12
   7 -11  -6    0.19    0.12
   0  12   6   53.37    1.31
   0  12   6   53.11    1.32
   0 -12  -6   53.33    1.29
   0 -12   6   51.22    1.27
   0  12  -6   54.33    1.31
   0 -12   6   52.18    1.32
   1  12  -6    0.17    0.07
   1 -12   6    0.06    0.07
  -1 -12  -6    0.14    0.08
  -1  12   6    0.07    0.08
  -1  12   6    0.09    0.07
   1 -12   6    0.23    0.07
  -1  12  -6   -0.01    0.07
  -1 -12   6    0.12    0.07
   1  12   6    0.14    0.08
   1 -12  -6    0.09    0.07
   1 -12  -6    0.13    0.08
  -1 -12   6    0.06    0.06
  -2  12   6   12.16    0.39
  -2 -12  -6   12.67    0.39
  -2  12   6   13.29    0.41
   2 -12   6   12.31    0.41
   2 -12   6   12.83    0.37
   2  12  -6   12.28    0.39
   2 -12  -6   12.60    0.39
  -2  12  -6   12.09    0.40
   2 -12  -6   12.55    0.40
  -2 -12   6   12.39    0.38
   2  12   6   12.38    0.41
   3  12  -6    5.14    0.23
   3 -12   6    6.19    0.27
  -3  12   6    6.35    0.26
  -3 -12  -6    5.82    0.25
   3 -12  -6    6.29    0.26
   3  12   6    5.96    0.26
   3 -12  -6    5.70    0.25
  -3  12  -6    6.16    0.26
  -3 -12   6    5.83    0.24
  -4 -12  -6   11.87    0.39
   4 -12   6   12.40    0.42
  -4  12   6   12.06    0.40
   4  12   6   11.52    0.41
   4 -12  -6   12.14    0.41
  -4 -12   6   12.81    0.40
  -4  12  -6   12.10    0.42
   4 -12  -6   12.24    0.41
  -5 -12  -6    0.32    0.10
  -5  12   6    0.20    0.10
   5 -12   6    0.30    0.12
  -5 -12   6    0.33    0.11
   5 -12  -6    0.13    0.10
   5  12   6    0.29    0.11
  -5  12  -6    0.28    0.12
   5 -12  -6    0.28    0.10
   6 -12   6   28.00    0.81
  -6  12   6   26.89    0.77
  -6 -12  -6   26.95    0.74
   6 -12  -6   27.90    0.77
  -6  12  -6   27.58    0.78
   6  12   6   27.08    0.79
  -6 -12   6   27.05    0.75
   6 -12  -6   28.67    0.81
  -7 -12  -6    1.64    0.18
  -7  12   6    1.69    0.19
   7 -12   6    1.74    0.19
   7  12   6    1.80    0.19
   7 -12  -6    1.67    0.18
   7 -12  -6    1.89    0.19
  -7  12  -6    1.53    0.17
  -7 -12   6    1.89    0.19
   0 -13   6    0.03    0.07
   0  13   6   -0.06    0.08
   0  13  -6    0.10    0.08
   0 -13  -6   -0.03    0.08
   0 -13   6    0.03    0.07
  -1  13   6    6.09    0.27
   1 -13   6    6.05    0.25
  -1 -13  -6    6.26    0.26
   1  13  -6    6.44    0.26
   1 -13   6    6.08    0.24
  -1  13   6    6.01    0.24
  -1  13  -6    6.27    0.26
  -1 -13   6    5.96    0.24
   1  13   6    6.23    0.27
   1 -13  -6    5.85    0.24
   1 -13  -6    6.45    0.27
  -1 -13   6    5.99    0.24
  -2  13   6   40.65    1.04
   2  13  -6   40.88    1.03
   2 -13   6   38.79    1.05
  -2 -13  -6   39.11    1.01
  -2  13   6   40.11    1.04
   2 -13   6   40.94    0.99
  -2  13  -6   39.45    1.03
   2  13   6   40.37    1.05
  -2 -13   6   39.04    1.00
   2 -13  -6   40.05    1.02
   2 -13  -6   40.43    1.04
  -3 -13  -6    0.10    0.09
   3  13  -6    0.22    0.08
   3 -13   6    0.22    0.10
  -3  13   6    0.18    0.10
   3  13   6    0.24    0.10
  -3 -13   6    0.27    0.10
   3 -13  -6    0.17    0.10
   3 -13  -6    0.01    0.09
  -3  13  -6    0.21    0.10
   4 -13   6   17.70    0.57
  -4 -13  -6   17.95    0.53
  -4  13   6   17.93    0.55
  -4  13  -6   18.28    0.56
   4  13   6   17.59    0.56
   4 -13  -6   17.48    0.55
  -4 -13   6   18.88    0.53
   4 -13  -6   17.77    0.55
  -5 -13  -6    3.33    0.22
  -5  13   6    3.47    0.22
   5 -13   6    3.52    0.25
   5 -13  -6    3.26    0.22
  -5 -13   6    3.40    0.23
   5 -13  -6    3.33    0.24
  -5  13  -6    3.45    0.24
   5  13   6    3.53    0.23
   6 -13   6    0.48    0.14
  -6  13   6    0.43    0.12
  -6 -13  -6    0.48    0.12
  -6 -13   6    0.44    0.13
   6  13   6    0.46    0.13
  -6  13  -6    0.49    0.14
   6 -13  -6    0.36    0.12
   6 -13  -6    0.69    0.14
   0 -14  -6    0.87    0.12
   0 -14   6    0.82    0.11
   0  14  -6    0.87    0.12
   0  14   6    0.69    0.12
   0 -14   6    0.68    0.11
  -1 -14  -6    0.10    0.09
  -1  14   6    0.11    0.10
   1 -14   6    0.11    0.09
   1 -14   6    0.16    0.08
   1  14  -6    0.21    0.08
   1 -14  -6    0.39    0.11
  -1  14  -6    0.24    0.09
  -1 -14   6    0.19    0.09
   1  14   6    0.13    0.09
  -2 -14  -6    0.65    0.12
  -2  14   6    0.77    0.13
   2 -14   6    0.63    0.12
  -2  14   6    0.63    0.11
   2  14  -6    0.84    0.11
  -2  14  -6    0.54    0.12
   2 -14  -6    0.64    0.11
  -2 -14   6    0.80    0.11
   2  14   6    0.72    0.12
   2 -14  -6    0.55    0.11
  -3  14   6    0.32    0.11
   3 -14   6    0.24    0.11
  -3 -14  -6    0.34    0.11
  -3  14  -6    0.32    0.11
   3 -14  -6    0.03    0.10
   3  14   6    0.25    0.10
  -3 -14   6    0.23    0.10
   3 -14  -6    0.38    0.11
  -4 -14  -6    1.53    0.16
   4 -14   6    1.29    0.16
  -4  14   6    1.70    0.17
   4  14   6    1.71    0.18
   4 -14  -6    1.53    0.17
   4 -14  -6    1.40    0.15
  -4 -14   6    1.29    0.14
  -4  14  -6    1.45    0.16
  -5 -14  -6    0.21    0.11
  -5  14   6    0.15    0.11
   5 -14   6    0.14    0.12
   5 -14  -6    0.19    0.11
   5  14   6    0.15    0.11
  -5 -14   6    0.25    0.12
  -5  14  -6    0.25    0.13
   5 -14  -6    0.10    0.11
   0  15  -6    0.01    0.09
   0 -15  -6   -0.04    0.09
   0 -15   6    0.01    0.08
   0  15   6    0.12    0.10
   1 -15   6    5.23    0.23
  -1 -15  -6    4.71    0.25
   1  15  -6    5.16    0.25
  -1  15   6    4.92    0.26
   1 -15   6    4.73    0.25
  -1  15  -6    5.17    0.26
  -1 -15   6    4.81    0.24
   1  15   6    5.11    0.27
   1 -15  -6    5.02    0.26
  -2  15   6    2.84    0.22
   2  15  -6    3.30    0.20
   2 -15   6    2.99    0.22
  -2 -15  -6    3.22    0.21
  -2 -15   6    2.80    0.20
   2  15   6    3.28    0.22
   2 -15  -6    3.49    0.22
  -2  15  -6    2.97    0.21
   3 -15   6    1.19    0.15
  -3 -15  -6    1.05    0.14
  -3  15   6    1.04    0.14
  -3  15   6    1.13    0.15
  -3 -15   6    1.54    0.16
   3  15   6    1.16    0.15
   3 -15  -6    1.49    0.17
   3 -15  -6    1.08    0.14
  -3  15  -6    1.19    0.15
  -4  15   6    7.69    0.33
   4 -15   6    7.51    0.34
  -4 -15  -6    7.63    0.32
  -4  15  -6    7.27    0.35
   4 -15  -6    7.23    0.33
  -4 -15   6    7.40    0.32
   4  15   6    7.40    0.35
   4 -15  -6    7.32    0.33
   0 -16   6   13.00    0.42
   0  16  -6   13.20    0.44
   0 -16  -6   12.68    0.44
   0  16   6   12.71    0.45
  -1 -16  -6    3.26    0.22
   1 -16   6    3.12    0.23
   1  16  -6    3.60    0.22
   1 -16   6    3.77    0.21
  -1  16   6    3.52    0.23
  -1 -16   6    3.32    0.21
   1 -16  -6    3.44    0.23
  -1  16  -6    3.34    0.23
   1  16   6    3.49    0.24
   2  16  -6    2.65    0.20
  -2  16   6    2.24    0.22
   2 -16   6    2.27    0.21
  -2 -16  -6    2.13    0.20
   2  16   6    2.18    0.20
  -2  16  -6    2.14    0.21
  -2 -16   6    2.16    0.20
   2 -16  -6    2.04    0.21
  -3  16   6    5.86    0.29
  -3  16   6    6.10    0.31
   3 -16   6    5.60    0.29
  -3 -16  -6    5.80    0.29
  -3  16  -6    5.24    0.30
   3 -16  -6    5.59    0.29
   3 -16  -6    5.54    0.31
  -3 -16   6    5.68    0.28
   3  16   6    5.66    0.30
   0   0  -7   -0.05    0.03
   0   0   7    0.00    0.03
   0   0   7   -0.03    0.02
  -1   0  -7    0.00    0.02
  -1   0   7   -0.01    0.01
   1   0   7   -0.02    0.03
   1   0  -7    0.00    0.03
   1   0   7    0.11    0.03
  -1   0   7    0.00    0.02
  -2   0   7   -0.01    0.03
   2   0  -7    0.02    0.03
   2   0   7   -0.01    0.03
   2   0   7    0.08    0.03
  -2   0  -7    0.00    0.02
  -3   0  -7    0.03    0.01
   3   0   7   -0.01    0.03
   3   0   7   -0.02    0.04
   3   0  -7    0.14    0.05
  -3   0   7   -0.01    0.03
   4   0   7   -0.02    0.04
   4   0   7   -0.07    0.05
  -4   0  -7    0.06    0.02
  -4   0   7    0.10    0.02
  -4   0   7    0.05    0.05
   4   0  -7   -0.04    0.03
   5   0   7    0.10    0.05
  -5   0   7   -0.02    0.05
   5   0   7   -0.01    0.01
   5   0  -7    0.00    0.02
   6   0   7   -0.03    0.05
   6   0  -7   -0.02    0.06
  -6   0   7    0.02    0.06
   6   0   7   -0.08    0.06
   7   0  -7   -0.20    0.07
  -7   0   7    0.01    0.07
   7   0   7   -0.08    0.06
   7   0   7   -0.15    0.07
   8   0   7   -0.13    0.09
   8   0   7    0.05    0.07
   8   0  -7   -0.20    0.09
  -8   0   7    0.06    0.08
  -9   0   7   -0.06    0.08
   9   0  -7    0.16    0.10
   9   0   7   -0.01    0.10
   0   1   7    0.03    0.02
   0   1   7    0.08    0.03
   1   1  -7    6.37    0.18
  -1   1   7    6.23    0.20
  -1  -1  -7    6.50    0.17
   1  -1   7    6.27    0.20
  -1   1   7    6.52    0.17
   1  -1   7    6.30    0.18
   1   1   7    6.92    0.19
  -1  -1   7    6.60    0.16
   1  -1  -7    6.26    0.18
  -1   1  -7    6.43    0.16
  -1  -1   7    6.08    0.19
   1   1   7    6.30    0.18
   2   1  -7   18.63    0.46
  -2   1   7   19.04    0.44
   2  -1   7   18.24    0.49
   2  -1   7   18.70    0.47
  -2  -1  -7   18.82    0.44
   2   1   7   18.62    0.47
   2   1   7   18.49    0.48
   2  -1  -7   18.57    0.46
  -2  -1   7   18.78    0.48
   3  -1   7   20.26    0.52
  -3   1   7   20.35    0.48
   3  -1   7   19.77    0.53
  -3   1   7   20.06    0.53
  -3  -1  -7   19.72    0.47
   3   1  -7   21.06    0.51
   3   1   7   19.57    0.52
   3  -1  -7   20.50    0.51
  -3  -1   7   20.01    0.52
   3   1   7   20.35    0.52
  -4   1   7   28.39    0.68
   4  -1   7   28.37    0.73
  -4   1   7   28.91    0.74
  -4  -1  -7   28.48    0.66
   4  -1   7   28.49    0.72
   4   1   7   28.28    0.72
  -4  -1   7   28.53    0.73
   4   1   7   28.82    0.72
  -5   1   7   52.62    1.24
  -5   1   7   54.36    1.32
  -5  -1  -7   52.69    1.21
   5  -1   7   52.74    1.32
  -5  -1   7   52.35    1.31
   5   1   7   53.63    1.30
   6  -1   7    0.12    0.07
   6   1  -7    0.16    0.07
   6  -1   7    0.15    0.06
  -6   1   7    0.20    0.07
  -6  -1   7    0.15    0.06
   6   1   7    0.17    0.07
   6   1   7    0.20    0.06
   6  -1  -7    0.24    0.07
   7   1  -7   27.40    0.71
   7  -1   7   26.11    0.72
  -7   1   7   27.53    0.73
   7  -1   7   26.46    0.73
   7  -1  -7   26.98    0.71
  -7  -1   7   27.05    0.72
   7   1   7   27.12    0.73
   7   1   7   27.47    0.72
   8  -1   7   30.10    0.81
  -8   1   7   30.12    0.81
   8   1  -7   29.43    0.78
   8  -1   7   29.81    0.81
   8   1   7   29.90    0.81
  -8  -1   7   29.96    0.80
   8  -1  -7   29.53    0.78
   9  -1   7    1.91    0.18
   9   1  -7    1.89    0.17
  -9   1   7    1.74    0.18
   9  -1  -7    1.73    0.17
   9   1   7    1.83    0.19
  -9  -1   7    1.80    0.16
   0  -2  -7  371.92    8.55
   0   2   7  369.34    9.02
   0  -2   7  383.70    8.73
   0   2   7  369.58    8.76
   0   2  -7  384.56    8.52
   1  -2   7  214.00    4.90
   1  -2   7  199.20    5.07
   1   2  -7  206.44    4.82
   1   2  -7  207.81    4.77
  -1   2   7  208.36    4.98
  -1  -2  -7  210.66    4.79
  -1   2   7  209.16    4.87
  -1  -2   7  212.37    5.06
   1  -2  -7  205.81    4.76
   1   2   7  192.05    5.03
  -1   2  -7  214.39    4.71
   1   2   7  211.18    4.86
  -2   2   7  136.36    4.01
  -2   2   7  150.25    3.46
   2   2  -7  149.51    3.39
   2  -2   7  148.91    3.42
   2  -2   7  147.28    3.50
  -2  -2  -7  151.08    3.36
   2   2   7  146.69    3.46
   2  -2  -7  152.03    3.80
   3  -2   7   38.82    0.99
  -3  -2  -7   40.03    0.92
   3   2  -7   41.13    0.95
   3  -2   7   40.71    0.97
  -3   2   7   38.94    0.99
  -3   2   7   39.79    0.94
   3   2   7   40.11    0.97
  -3  -2   7   40.83    0.98
   3   2   7   38.18    0.98
   3  -2  -7   40.68    0.95
   4  -2   7   67.76    1.59
  -4   2   7   68.05    1.63
  -4   2   7   68.67    1.56
   4  -2   7   68.93    1.63
  -4  -2  -7   68.21    1.52
  -4  -2   7   67.13    1.61
   4   2   7   58.85    1.59
   4   2   7   66.32    1.61
  -5   2   7    2.21    0.14
   5  -2   7    2.42    0.13
  -5  -2  -7    2.35    0.09
   5  -2   7    1.98    0.13
  -5   2   7    2.38    0.10
   5  -2  -7    1.86    0.12
  -5  -2   7    2.42    0.13
   5   2   7    2.47    0.11
   6  -2   7   29.37    0.78
   6  -2   7   30.16    0.80
  -6   2   7   30.00    0.79
   6   2  -7   29.65    0.76
   6   2   7   29.93    0.78
   6  -2  -7   29.49    0.76
  -6  -2   7   30.11    0.77
   6   2   7   30.59    0.77
  -7   2   7    0.09    0.08
   7  -2   7   -0.06    0.08
   7   2  -7    0.02    0.08
   7  -2   7    0.05    0.07
   7  -2  -7    0.05    0.08
   7   2   7   -0.01    0.08
  -7  -2   7    0.13    0.07
   8  -2   7    2.21    0.20
   8   2  -7    2.34    0.18
   8  -2   7    2.96    0.18
  -8   2   7    2.71    0.19
   8  -2  -7    2.40    0.18
  -8  -2   7    2.65    0.16
   8   2   7    2.37    0.20
   9   2  -7    1.58    0.17
   9  -2   7    1.31    0.15
  -9   2   7    1.15    0.14
   9  -2   7    1.42    0.16
   9   2   7    2.17    0.18
   9  -2  -7    1.56    0.16
   0  -3  -7    0.01    0.03
   0   3  -7    0.00    0.03
   0   3   7    0.03    0.04
   0  -3   7    0.06    0.04
   0   3   7    0.10    0.04
   0  -3   7   -0.04    0.03
   0   3  -7   -0.07    0.03
   1   3  -7    6.63    0.17
  -1   3   7    6.81    0.21
  -1  -3  -7    6.55    0.19
  -1   3   7    6.78    0.19
   1   3  -7    6.69    0.19
   1  -3   7    6.64    0.19
  -1  -3   7    6.80    0.20
   1   3   7    6.47    0.20
   2  -3   7   36.98    0.92
  -2   3   7   36.20    0.92
  -2  -3  -7   36.28    0.85
   2   3  -7   37.28    0.87
   2  -3   7   37.55    0.89
  -2   3   7   37.40    0.87
  -2  -3   7   35.89    0.90
   2  -3  -7   37.05    0.87
   2   3   7   36.67    0.89
   3   3  -7   13.99    0.36
  -3   3   7   13.50    0.34
   3  -3   7   13.62    0.37
   3  -3   7   13.43    0.38
  -3  -3  -7   13.13    0.34
   3  -3  -7   13.77    0.36
   3   3   7   12.89    0.37
  -3  -3   7   13.15    0.36
   4   3  -7   65.06    1.58
  -4   3   7   68.67    1.59
   4  -3   7   67.89    1.66
  -4  -3  -7   68.37    1.55
   4  -3   7   69.00    1.62
  -4  -3   7   67.93    1.64
  -5   3   7   21.42    0.55
   5  -3   7   21.92    0.61
  -5  -3  -7   22.24    0.54
   5  -3   7   22.55    0.59
  -5   3   7   22.20    0.61
  -5  -3   7   22.07    0.58
   5  -3  -7   22.48    0.58
   5   3   7   22.05    0.57
   6  -3   7   31.19    0.85
   6   3  -7   32.94    0.82
  -6   3   7   32.87    0.86
   6  -3   7   31.91    0.83
   6  -3  -7   32.44    0.82
  -6  -3   7   32.36    0.82
   6   3   7   32.57    0.84
  -7   3   7   30.64    0.82
   7   3  -7   30.34    0.78
   7  -3   7   30.73    0.83
   7  -3   7   29.63    0.80
   7   3   7   30.88    0.81
   7  -3  -7   29.37    0.78
  -7  -3   7   30.45    0.79
   8  -3   7   16.44    0.52
  -8   3   7   17.40    0.53
   8  -3   7   16.69    0.51
   8   3  -7   16.77    0.50
   8  -3  -7   17.41    0.51
  -8  -3   7   17.36    0.49
   8   3   7   17.22    0.52
   9  -3   7    0.25    0.11
  -9   3   7    0.16    0.10
   9  -3   7    0.17    0.09
   9   3  -7    0.14    0.10
   9  -3  -7    0.22    0.10
   9   3   7    0.17    0.10
   0   4  -7    0.64    0.06
   0   4   7    0.81    0.07
   0  -4  -7    0.82    0.07
   0  -4   7    0.77    0.08
   0   4   7    0.81    0.07
   1  -4   7   15.50    0.41
  -1  -4  -7   15.21    0.39
   1   4  -7   15.29    0.38
   1  -4   7   15.56    0.37
  -1   4   7   14.64    0.41
   1  -4   7   15.39    0.39
   1   4  -7   15.61    0.38
  -1   4   7   15.59    0.39
   1   4   7   15.37    0.40
  -1   4  -7   14.53    0.39
   1  -4  -7   15.63    0.40
  -1  -4   7   15.64    0.41
   2  -4   7   19.94    0.50
  -2   4   7   19.98    0.52
   2  -4   7   19.02    0.45
   2   4  -7   19.79    0.46
   2   4  -7   20.30    0.49
  -2   4   7   19.92    0.49
  -2  -4  -7   19.52    0.48
   2  -4   7   16.73    0.51
   2  -4  -7   19.53    0.49
   2   4   7   19.82    0.50
  -2  -4   7   19.45    0.50
   3   4  -7    1.54    0.10
  -3   4   7    1.38    0.11
  -3  -4  -7    1.51    0.08
   3  -4   7    1.52    0.11
   3  -4   7    1.53    0.10
  -3   4   7    1.41    0.08
  -3  -4   7    1.55    0.09
   3   4   7    1.55    0.10
   4  -4   7    5.37    0.21
   4  -4   7    5.41    0.20
  -4   4   7    5.29    0.18
  -4  -4  -7    5.25    0.17
   4   4  -7    5.20    0.20
  -4  -4   7    5.42    0.19
   5  -4   7    2.89    0.16
  -5   4   7    2.95    0.13
   5  -4   7    2.98    0.16
  -5   4   7    2.93    0.17
  -5  -4  -7    3.31    0.13
   5   4  -7    2.76    0.15
   5   4   7    2.63    0.15
   5  -4  -7    3.03    0.16
  -5  -4   7    3.05    0.14
  -6  -4  -7    0.06    0.05
  -6   4   7   -0.01    0.07
   6  -4   7    0.10    0.07
   6  -4   7   -0.01    0.07
   6   4  -7    0.02    0.07
  -6   4   7    0.09    0.05
  -6  -4   7    0.07    0.06
   6   4   7    0.05    0.07
   6  -4  -7    0.03    0.07
   7  -4   7    0.00    0.07
   7   4  -7   -0.01    0.09
  -7   4   7    0.03    0.08
   7  -4   7    0.04    0.08
   7  -4  -7   -0.01    0.08
   7   4   7    0.01    0.08
  -7  -4   7    0.17    0.07
   8  -4   7    1.19    0.14
   8   4  -7    1.05    0.13
  -8   4   7    0.77    0.13
   8  -4   7    1.19    0.14
   8   4   7    1.01    0.14
   8  -4  -7    1.02    0.13
   9  -4   7    0.83    0.14
   9  -4   7    1.12    0.14
  -9   4   7    0.94    0.14
   9   4   7    0.74    0.13
   9  -4  -7    1.08    0.13
   0  -5   7    0.03    0.04
   0  -5  -7    0.03    0.04
   0  -5   7    0.02    0.01
   0   5   7   -0.01    0.04
   0   5   7    0.06    0.04
   0   5  -7    0.01    0.01
   1  -5   7    6.17    0.20
  -1   5   7    5.82    0.20
  -1  -5  -7    5.95    0.19
   1  -5   7    6.10    0.17
  -1   5   7    6.09    0.19
   1   5  -7    6.24    0.18
   1  -5  -7    6.08    0.19
   1   5   7    5.89    0.19
  -1   5  -7    5.93    0.19
  -1  -5   7    5.74    0.19
   2   5  -7   30.79    0.77
   2  -5   7   31.47    0.75
  -2   5   7   33.10    0.83
  -2  -5  -7   33.05    0.78
   2  -5   7   32.94    0.80
  -2   5   7   32.73    0.79
   2  -5  -7   33.47    0.79
  -2  -5   7   31.58    0.81
   2   5   7   33.41    0.81
  -2   5  -7   33.34    0.80
   3   5  -7   34.43    0.79
   3  -5   7   34.79    0.83
   3   5  -7   34.39    0.81
  -3   5   7   32.62    0.86
  -3  -5  -7   32.90    0.80
  -3   5   7   32.86    0.82
  -3  -5   7   33.13    0.83
   3   5   7   32.46    0.82
   3   5   7   33.03    0.84
  -3   5  -7   33.98    0.84
   4  -5   7  103.85    2.44
  -4  -5  -7  102.55    2.36
  -4   5   7  102.37    2.42
   4  -5   7  102.23    2.51
   4   5  -7  107.18    2.39
   4   5   7  102.79    2.46
  -4  -5   7  105.27    2.47
   5  -5   7    8.01    0.29
   5  -5   7    7.88    0.27
  -5  -5  -7    7.95    0.24
  -5   5   7    8.04    0.25
  -5   5   7    7.91    0.29
   5   5  -7    7.94    0.27
  -5  -5   7    8.69    0.25
   5  -5  -7    7.90    0.27
   5  -5  -7    7.85    0.28
   5   5   7    8.19    0.28
   6  -5   7    9.52    0.34
  -6   5   7    9.50    0.34
  -6  -5  -7    9.86    0.29
  -6   5   7    9.58    0.30
   6   5  -7   10.32    0.32
   6  -5   7   10.09    0.33
   6  -5  -7    9.77    0.34
   6  -5  -7    9.80    0.32
  -6  -5   7    9.78    0.30
   6   5   7    9.69    0.33
   7  -5   7   43.17    1.11
   7  -5   7   43.76    1.15
  -7   5   7   43.49    1.15
   7   5   7   44.47    1.12
   7  -5  -7   43.28    1.09
  -8   5   7    7.82    0.33
   8  -5   7    7.73    0.33
   8  -5   7    8.02    0.32
   8  -5  -7    8.06    0.31
   8   5   7    8.32    0.32
   9  -5   7    2.67    0.21
   9  -5   7    2.92    0.21
  -9   5   7    2.41    0.22
   9  -5  -7    2.82    0.20
   9   5   7    2.66    0.21
  -9   5  -7    2.38    0.21
   0  -6   7  311.11    7.17
   0  -6  -7  308.74    7.13
   0   6   7  319.32    7.43
   0  -6   7  312.55    7.57
   0   6   7  311.03    7.55
   0   6  -7  310.57    7.31
  -1  -6  -7   34.00    0.82
  -1   6   7   33.72    0.84
   1  -6   7   34.43    0.87
  -1   6   7   35.16    0.86
  -1  -6   7   34.73    0.81
  -1   6  -7   33.74    0.84
   1  -6  -7   35.90    0.83
  -1  -6   7   34.04    0.85
   1   6   7   32.18    0.84
   1   6   7   35.02    0.85
   2  -6   7   52.99    1.48
   2  -6   7   61.07    1.38
  -2  -6  -7   61.77    1.41
  -2   6   7   62.09    1.44
   2   6  -7   55.43    1.42
  -2   6   7   62.73    1.48
  -2   6  -7   63.44    1.45
  -2  -6   7   61.80    1.46
   2   6   7   63.12    1.45
   3  -6   7   75.48    1.72
   3  -6   7   73.16    1.62
  -3   6   7   72.30    1.76
  -3  -6  -7   73.18    1.67
   3   6  -7   76.32    1.68
  -3   6   7   72.22    1.71
   3   6   7   70.86    1.72
  -3  -6   7   73.61    1.73
  -3   6  -7   72.25    1.72
   3   6   7   61.46    1.71
  -4   6   7   18.08    0.48
   4  -6   7   17.15    0.51
   4  -6   7   17.90    0.49
  -4  -6  -7   17.30    0.46
  -4   6   7   17.92    0.51
   4  -6  -7   18.16    0.51
  -4  -6   7   18.58    0.47
   4  -6  -7   17.82    0.49
  -4   6  -7   17.53    0.49
  -5   6   7    1.72    0.12
   5  -6   7    1.71    0.14
  -5   6   7    1.84    0.15
   5  -6   7    1.75    0.14
  -5  -6  -7    1.63    0.11
  -5  -6   7    1.82    0.11
  -5   6  -7    1.91    0.15
   5   6   7    1.72    0.14
   5  -6  -7    1.87    0.14
   5  -6  -7    1.66    0.14
  -6  -6  -7   14.18    0.40
  -6   6   7   14.66    0.42
  -6   6   7   14.64    0.46
   6  -6   7   14.44    0.47
   6  -6   7   14.65    0.44
   6  -6  -7   14.30    0.43
   6  -6  -7   14.67    0.46
  -6  -6   7   15.17    0.41
   6   6   7   14.94    0.45
  -6   6  -7   15.31    0.45
   7  -6   7    0.11    0.10
   7  -6   7    0.00    0.09
  -7   6   7    0.21    0.10
   7  -6  -7    0.12    0.09
  -7   6  -7    0.22    0.10
   7   6   7    0.06    0.09
   7  -6  -7    0.20    0.10
   8  -6   7    3.77    0.24
  -8   6   7    3.87    0.24
   8  -6   7    3.85    0.24
   8  -6  -7    3.93    0.24
   8   6   7    4.11    0.23
   8  -6  -7    4.21    0.23
  -8   6  -7    4.15    0.25
   9  -6   7    6.93    0.31
  -9   6   7    6.63    0.32
   9  -6   7    6.87    0.32
  -9   6  -7    6.74    0.32
   9  -6  -7    6.54    0.29
   9   6   7    6.53    0.31
   0  -7   7    0.05    0.04
   0   7  -7    0.06    0.04
   0   7   7   -0.03    0.04
   0   7   7    0.17    0.06
   0  -7  -7   -0.01    0.05
   0  -7   7    0.03    0.05
  -1   7   7   11.63    0.34
  -1   7   7   12.42    0.35
   1   7  -7   12.37    0.33
   1  -7   7   12.48    0.36
  -1  -7  -7   12.27    0.34
  -1   7  -7   12.21    0.34
   1   7   7   12.22    0.35
   1  -7  -7   12.51    0.35
   1   7   7   12.32    0.33
  -1  -7   7   11.96    0.33
  -1  -7   7   11.79    0.34
   2  -7   7   16.59    0.42
  -2   7   7   16.85    0.47
  -2  -7  -7   16.08    0.44
  -2   7   7   17.04    0.45
   2  -7   7   16.87    0.47
  -2  -7   7   16.91    0.44
   2   7   7   16.92    0.46
  -2  -7   7   17.28    0.45
  -2   7  -7   17.01    0.46
  -3   7   7    1.41    0.12
  -3  -7  -7    1.51    0.11
   3  -7   7    1.47    0.07
  -3   7   7    1.51    0.11
  -3  -7   7    1.57    0.10
   3   7   7    1.46    0.07
  -3  -7   7    1.60    0.12
   3   7   7    1.07    0.11
  -3   7  -7    1.68    0.12
   3  -7  -7    1.40    0.12
  -4   7   7   40.55    1.00
  -4   7   7   40.17    1.04
  -4  -7  -7   40.21    0.97
   4  -7   7   40.49    1.05
   4  -7  -7   40.79    1.00
  -4  -7   7   40.50    1.00
   4   7   7   40.06    1.02
  -4   7  -7   40.38    1.02
   4  -7  -7   40.97    1.04
  -5  -7  -7    9.79    0.30
   5  -7   7    9.52    0.34
  -5   7   7    9.98    0.31
  -5   7   7   10.04    0.35
   5  -7  -7   10.09    0.34
   5   7   7   10.14    0.33
   5  -7  -7   10.17    0.33
  -5  -7   7   10.03    0.29
  -5   7  -7   10.05    0.33
   6  -7   7   -0.09    0.08
  -6   7   7    0.04    0.07
   6  -7   7    0.07    0.08
  -6   7   7    0.03    0.08
   6  -7  -7   -0.09    0.07
   6  -7  -7    0.01    0.08
   6   7   7   -0.05    0.07
  -6   7  -7   -0.07    0.08
  -7  -7  -7    1.99    0.15
   7  -7   7    2.08    0.17
  -7   7   7    1.97    0.19
   7  -7   7    1.66    0.18
   7   7   7    1.78    0.18
   7  -7  -7    2.05    0.18
   7  -7  -7    2.15    0.17
  -7   7  -7    2.09    0.19
   8  -7   7   18.37    0.59
   8  -7   7   17.59    0.55
  -8   7   7   17.72    0.58
   8   7   7   18.09    0.56
   8  -7  -7   18.12    0.57
   8  -7  -7   17.54    0.54
  -8   7  -7   17.59    0.56
   0  -8   7    2.73    0.12
   0   8   7    3.05    0.13
   0   8   7    2.84    0.14
   0  -8   7    2.80    0.14
   0  -8  -7    2.71    0.14
   0   8  -7    2.65    0.13
   1  -8   7    3.61    0.13
  -1  -8  -7    3.48    0.15
   1   8  -7    3.87    0.15
  -1   8   7    3.40    0.16
   1  -8   7    3.62    0.17
  -1   8   7    3.42    0.15
  -1  -8   7    3.56    0.15
  -1   8  -7    3.37    0.15
   1   8   7    3.48    0.13
   1   8   7    3.30    0.16
  -1  -8   7    3.60    0.14
   1  -8  -7    3.05    0.15
  -2  -8  -7    9.07    0.27
  -2   8   7    9.26    0.28
   2  -8   7    7.44    0.24
  -2   8   7    9.03    0.29
   2  -8   7    8.92    0.29
   2   8  -7    8.04    0.26
  -2   8  -7    9.20    0.28
  -2  -8   7    9.26    0.27
   2   8   7    8.87    0.29
  -2  -8   7    9.15    0.27
   3  -8   7    3.55    0.19
  -3  -8  -7    3.76    0.16
  -3   8   7    3.66    0.18
  -3   8   7    3.79    0.17
   3   8  -7    3.49    0.14
   3  -8  -7    3.76    0.18
   3   8   7    3.87    0.18
  -3   8  -7    4.05    0.18
   3  -8  -7    3.85    0.18
  -3  -8   7    3.70    0.17
  -3  -8   7    3.93    0.15
  -4   8   7    3.13    0.18
   4  -8   7    3.09    0.18
  -4  -8  -7    3.15    0.16
  -4   8   7    3.08    0.16
  -4   8  -7    3.20    0.18
  -4  -8   7    3.24    0.14
   4   8   7    3.07    0.17
  -4  -8   7    3.08    0.17
   4  -8  -7    3.14    0.18
   4  -8  -7    3.14    0.17
  -5   8   7   13.60    0.44
  -5  -8  -7   13.68    0.40
   5  -8   7   13.53    0.44
  -5   8   7   13.81    0.41
  -5  -8   7   13.92    0.41
  -5   8  -7   13.70    0.43
   5  -8  -7   13.88    0.44
   5  -8  -7   14.35    0.42
   5   8   7   13.85    0.43
  -6  -8  -7    0.14    0.08
  -6   8   7    0.33    0.10
   6  -8   7    0.26    0.10
  -6   8   7    0.18    0.08
  -6   8  -7    0.25    0.10
   6   8   7    0.20    0.09
   6  -8  -7    0.20    0.10
  -6  -8   7    0.33    0.10
   6  -8  -7    0.27    0.09
  -7   8   7    2.01    0.18
  -7  -8  -7    2.10    0.16
   7  -8   7    1.99    0.20
  -7   8   7    1.98    0.20
   7  -8  -7    2.03    0.17
  -7   8  -7    1.81    0.19
   7   8   7    2.07    0.18
  -7  -8   7    2.02    0.18
   7  -8  -7    2.02    0.19
  -8   8   7    0.36    0.12
   8  -8   7    0.37    0.13
   8   8   7    0.35    0.12
  -8   8  -7    0.17    0.12
   8  -8  -7    0.43    0.12
  -8  -8   7    0.27    0.12
   8  -8  -7    0.18    0.12
   0  -9   7    0.06    0.06
   0  -9  -7    0.02    0.06
   0   9   7    0.09    0.05
   0   9   7    0.07    0.06
   0  -9   7    0.05    0.05
   0   9  -7    0.07    0.05
  -1   9   7    5.40    0.21
   1  -9   7    5.77    0.19
   1   9  -7    5.59    0.20
   1  -9   7    5.97    0.22
  -1   9   7    5.59    0.21
  -1  -9  -7    5.58    0.21
  -1  -9   7    5.74    0.20
   1   9   7    5.85    0.22
  -1  -9   7    5.55    0.20
   1   9   7    6.21    0.19
   1  -9  -7    5.65    0.22
  -1   9  -7    5.72    0.21
   2  -9   7   23.74    0.57
   2  -9   7   23.77    0.63
  -2   9   7   22.88    0.61
  -2   9   7   23.11    0.62
   2   9  -7   21.57    0.59
  -2  -9  -7   23.00    0.59
  -2   9  -7   22.89    0.61
   2   9   7   21.76    0.62
  -2  -9   7   23.19    0.59
   2  -9  -7   22.63    0.61
  -2  -9   7   23.54    0.60
  -3   9   7    4.99    0.20
  -3  -9  -7    4.66    0.19
   3   9  -7    4.49    0.17
   3  -9   7    4.99    0.22
  -3   9   7    5.00    0.22
   3  -9  -7    4.87    0.21
  -3   9  -7    4.65    0.21
   3  -9  -7    4.74    0.21
  -3  -9   7    4.63    0.20
   3   9   7    4.91    0.22
  -3  -9   7    5.14    0.18
  -4  -9  -7    9.56    0.31
  -4   9   7    9.70    0.32
   4  -9   7   10.13    0.35
  -4   9   7    9.86    0.34
  -4   9  -7   10.23    0.34
   4   9   7    9.91    0.34
  -4  -9   7    9.93    0.30
   4  -9  -7    9.96    0.34
  -4  -9   7   10.01    0.32
   4  -9  -7   10.04    0.33
  -5   9   7   12.80    0.40
   5  -9   7   13.57    0.44
  -5   9   7   13.41    0.44
  -5  -9  -7   13.09    0.39
   5  -9  -7   13.15    0.43
  -5   9  -7   13.82    0.43
   5  -9  -7   13.23    0.42
  -5  -9   7   13.62    0.41
   5   9   7   13.27    0.43
  -6   9   7    1.26    0.14
   6  -9   7    1.38    0.15
  -6  -9  -7    1.34    0.12
  -6   9   7    1.14    0.14
   6  -9  -7    1.19    0.13
  -6   9  -7    1.23    0.14
   6   9   7    1.41    0.15
  -6  -9   7    1.55    0.15
   6  -9  -7    1.33    0.14
   7  -9   7   23.39    0.71
  -7  -9  -7   23.41    0.63
  -7   9   7   23.11    0.71
  -7   9   7   23.49    0.66
  -7  -9   7   23.86    0.66
   7  -9  -7   22.90    0.67
   7   9   7   23.59    0.69
  -7   9  -7   24.03    0.69
   7  -9  -7   23.72    0.70
   8  -9   7   10.28    0.42
  -8   9   7   10.06    0.41
  -8   9  -7   10.28    0.40
  -8  -9   7   10.50    0.39
   8  -9  -7    9.91    0.38
   8  -9  -7   10.07    0.40
   8   9   7    9.90    0.39
   0 -10  -7   75.60    1.75
   0  10   7   73.98    1.79
   0 -10   7   73.91    1.82
   0  10  -7   75.10    1.78
   0 -10   7   75.12    1.73
   0  10   7   72.77    1.80
  -1  10   7    9.94    0.32
  -1  10   7    9.92    0.32
   1 -10   7    9.69    0.32
   1 -10   7   10.25    0.30
   1  10  -7   10.65    0.32
  -1 -10  -7    9.98    0.32
   1  10   7   10.10    0.29
  -1  10  -7   10.68    0.32
  -1 -10   7    9.99    0.30
   1 -10  -7   10.04    0.32
  -1 -10   7   10.28    0.31
   1  10   7    9.64    0.33
  -2  10   7   14.89    0.44
   2 -10   7   15.47    0.40
  -2  10   7   14.85    0.44
   2  10  -7   14.63    0.42
  -2 -10  -7   14.88    0.43
   2 -10   7   15.21    0.45
  -2 -10   7   15.04    0.42
   2 -10  -7   14.66    0.44
   2 -10  -7   14.94    0.44
  -2  10  -7   14.47    0.43
   2  10   7   14.95    0.45
  -2 -10   7   14.82    0.42
  -3  10   7   19.45    0.56
   3 -10   7   19.19    0.56
  -3 -10  -7   19.46    0.52
   3  10  -7   17.10    0.51
  -3  10   7   19.47    0.54
  -3 -10   7   19.60    0.51
  -3  10  -7   19.23    0.54
   3  10   7   19.04    0.55
   3 -10  -7   19.84    0.54
   3 -10  -7   19.26    0.55
  -3 -10   7   19.18    0.52
  -4 -10  -7   15.00    0.44
  -4  10   7   15.14    0.47
   4 -10   7   15.37    0.48
  -4  10   7   15.04    0.45
   4 -10  -7   15.47    0.47
  -4  10  -7   15.19    0.46
  -4 -10   7   14.74    0.44
   4 -10  -7   15.35    0.46
   4  10   7   14.69    0.46
  -5  10   7    2.55    0.17
   5 -10   7    2.89    0.20
  -5 -10  -7    2.76    0.17
  -5  10   7    2.79    0.21
  -5  10  -7    2.60    0.19
   5  10   7    2.75    0.19
   5 -10  -7    2.59    0.19
   5 -10  -7    2.92    0.19
  -5 -10   7    2.79    0.19
   6 -10   7   28.34    0.81
  -6  10   7   28.55    0.81
  -6  10   7   28.38    0.76
  -6 -10  -7   26.98    0.74
  -6 -10   7   28.43    0.76
   6  10   7   27.80    0.79
   6 -10  -7   28.66    0.80
  -6  10  -7   28.22    0.79
   6 -10  -7   28.46    0.77
  -7  10   7    0.44    0.13
  -7 -10  -7    0.43    0.11
  -7  10   7    0.60    0.12
   7 -10   7    0.62    0.14
  -7 -10   7    0.39    0.12
   7 -10  -7    0.49    0.12
   7  10   7    0.38    0.12
   7 -10  -7    0.45    0.13
  -7  10  -7    0.37    0.13
   0  11   7   -0.06    0.05
   0 -11  -7    0.06    0.07
   0 -11   7    0.01    0.07
   0  11  -7   -0.01    0.06
   0 -11   7    0.02    0.06
   0  11   7    0.09    0.07
  -1  11   7   10.24    0.34
   1 -11   7   10.66    0.31
   1  11  -7   10.35    0.33
  -1  11   7   10.22    0.33
   1 -11   7   10.63    0.35
  -1 -11  -7   10.02    0.33
  -1 -11   7   10.25    0.32
   1 -11  -7   10.31    0.34
  -1 -11   7   10.04    0.32
   1  11   7    9.87    0.34
  -1  11  -7   10.52    0.34
   2 -11   7    9.48    0.33
   2 -11   7    9.82    0.29
   2  11  -7    9.47    0.31
  -2 -11  -7    9.46    0.31
  -2  11   7    9.29    0.33
  -2  11   7    9.33    0.32
  -2 -11   7    9.85    0.31
  -2  11  -7    9.40    0.32
   2 -11  -7    9.54    0.33
   2 -11  -7    9.24    0.32
   2  11   7    9.20    0.33
  -2 -11   7    9.66    0.30
   3  11  -7    0.15    0.06
  -3  11   7    0.18    0.08
  -3 -11  -7    0.33    0.09
   3 -11   7    0.29    0.09
  -3  11   7    0.36    0.09
   3 -11  -7    0.30    0.09
  -3 -11   7    0.33    0.09
  -3  11  -7    0.34    0.09
   3 -11  -7    0.29    0.09
   3  11   7    0.23    0.08
  -4  11   7   16.51    0.50
  -4  11   7   17.43    0.53
  -4 -11  -7   16.89    0.49
   4 -11   7   17.35    0.53
  -4 -11   7   17.13    0.50
   4 -11  -7   17.86    0.53
   4 -11  -7   17.08    0.51
  -4  11  -7   17.27    0.52
   4  11   7   17.04    0.53
  -5  11   7    5.90    0.28
   5 -11   7    6.60    0.29
  -5  11   7    5.50    0.26
  -5 -11  -7    5.62    0.25
  -5 -11   7    6.14    0.26
   5 -11  -7    5.87    0.28
   5  11   7    5.80    0.27
   5 -11  -7    6.36    0.27
  -5  11  -7    6.04    0.28
   6 -11   7    3.86    0.25
  -6 -11  -7    3.87    0.21
  -6  11   7    3.88    0.25
  -6  11   7    3.67    0.22
   6 -11  -7    3.61    0.23
   6  11   7    4.00    0.24
  -6 -11   7    3.64    0.23
  -6  11  -7    3.89    0.25
   6 -11  -7    3.84    0.25
  -7  11   7    0.18    0.10
  -7 -11  -7    0.28    0.10
  -7  11   7    0.12    0.12
   7 -11   7    0.27    0.13
   7 -11  -7    0.07    0.10
   7 -11  -7    0.22    0.12
   7  11   7    0.20    0.11
  -7 -11   7    0.24    0.12
  -7  11  -7    0.20    0.12
   0 -12  -7    1.88    0.16
   0 -12   7    2.06    0.14
   0  12  -7    2.07    0.15
   0  12   7    1.91    0.16
   0 -12   7    2.00    0.15
   1  12  -7    0.65    0.09
  -1  12   7    0.52    0.10
   1 -12   7    0.72    0.09
   1 -12   7    0.50    0.10
  -1 -12  -7    0.68    0.10
  -1  12   7    0.62    0.09
  -1 -12   7    0.55    0.09
  -1  12  -7    0.57    0.09
   1  12   7    0.55    0.11
   1 -12  -7    0.55    0.10
  -1 -12   7    0.57    0.09
   2 -12   7    1.01    0.12
   2  12  -7    1.22    0.12
  -2 -12  -7    0.78    0.11
  -2  12   7    1.08    0.12
  -2  12   7    0.96    0.11
   2 -12  -7    0.88    0.12
   2  12   7    1.01    0.12
  -2 -12   7    0.89    0.10
   2 -12  -7    0.89    0.11
  -2  12  -7    0.92    0.12
  -2 -12   7    1.25    0.12
  -3  12   7    0.74    0.11
  -3  12   7    0.45    0.11
  -3 -12  -7    0.77    0.11
   3 -12   7    0.66    0.12
   3 -12  -7    0.51    0.11
   3 -12  -7    0.74    0.12
   3  12   7    0.72    0.12
  -3  12  -7    0.64    0.11
  -3 -12   7    0.75    0.11
  -4  12   7    0.17    0.10
   4 -12   7    0.22    0.11
  -4  12   7    0.13    0.10
  -4 -12  -7    0.00    0.09
   4 -12  -7    0.23    0.10
  -4  12  -7    0.16    0.10
   4  12   7    0.19    0.10
  -4 -12   7    0.15    0.10
   4 -12  -7    0.18    0.10
   5 -12   7    5.40    0.28
  -5  12   7    5.41    0.26
  -5 -12  -7    5.56    0.25
  -5  12   7    5.34    0.28
   5  12   7    5.27    0.27
   5 -12  -7    5.52    0.27
  -5 -12   7    5.33    0.26
  -5  12  -7    5.34    0.28
   5 -12  -7    5.17    0.27
  -6 -12  -7    0.41    0.11
  -6  12   7    0.11    0.11
  -6  12   7    0.20    0.11
   6 -12   7    0.25    0.13
  -6  12  -7    0.35    0.12
   6 -12  -7    0.16    0.12
   6 -12  -7    0.44    0.12
   6  12   7    0.39    0.12
  -6 -12   7    0.28    0.12
   0  13  -7    0.09    0.08
   0  13   7    0.04    0.09
   0 -13  -7    0.04    0.09
   0 -13   7    0.03    0.07
   0 -13   7    0.05    0.08
   1  13  -7    1.10    0.12
  -1  13   7    1.06    0.13
  -1  13   7    0.80    0.11
   1 -13   7    0.88    0.12
   1 -13   7    1.20    0.13
  -1 -13  -7    1.03    0.12
  -1 -13   7    0.90    0.11
   1 -13  -7    1.00    0.13
   1  13   7    0.95    0.13
  -1  13  -7    0.78    0.11
  -1 -13   7    0.90    0.10
   2 -13   7    4.56    0.25
  -2 -13  -7    4.73    0.23
   2  13  -7    5.11    0.22
  -2  13   7    4.64    0.24
  -2  13   7    4.67    0.23
  -2 -13   7    4.66    0.22
   2 -13  -7    4.52    0.24
   2  13   7    4.82    0.24
  -2  13  -7    4.78    0.24
   2 -13  -7    4.50    0.23
  -3 -13  -7    1.61    0.16
  -3  13   7    1.42    0.15
  -3  13   7    1.33    0.14
   3 -13   7    1.34    0.15
  -3  13  -7    1.37    0.15
   3  13   7    1.62    0.17
   3 -13  -7    1.46    0.15
   3 -13  -7    1.56    0.17
  -3 -13   7    1.43    0.14
  -4  13   7    8.10    0.34
  -4  13   7    8.26    0.33
   4 -13   7    8.46    0.35
  -4 -13  -7    7.94    0.31
  -4  13  -7    8.11    0.34
   4 -13  -7    8.06    0.34
   4 -13  -7    8.37    0.34
   4  13   7    8.21    0.34
  -4 -13   7    8.25    0.32
  -5  13   7    2.74    0.24
   5 -13   7    2.94    0.23
  -5 -13  -7    2.67    0.21
  -5  13   7    3.06    0.21
  -5 -13   7    2.62    0.21
   5  13   7    2.78    0.22
   5 -13  -7    2.94    0.23
   5 -13  -7    2.74    0.24
  -5  13  -7    2.58    0.23
  -6 -13  -7    0.79    0.13
  -6  13   7    0.83    0.15
   6 -13   7    0.59    0.14
  -6  13   7    0.63    0.13
   6 -13  -7    0.85    0.15
   6 -13  -7    0.63    0.14
   6  13   7    0.80    0.15
  -6  13  -7    0.93    0.16
  -6 -13   7    0.70    0.14
   0 -14   7   57.44    1.40
   0 -14  -7   57.98    1.43
   0  14  -7   59.83    1.45
   0 -14   7   57.43    1.46
   0  14   7   57.80    1.47
   1  14  -7    1.58    0.15
  -1 -14  -7    1.19    0.13
  -1  14   7    1.70    0.18
   1 -14   7    1.65    0.14
   1 -14   7    1.63    0.17
   1 -14  -7    1.67    0.16
  -1 -14   7    1.46    0.15
  -1  14  -7    1.51    0.17
   1  14   7    1.53    0.16
  -2  14   7   10.89    0.38
  -2  14   7   11.03    0.39
   2  14  -7   11.45    0.38
  -2 -14  -7   10.92    0.38
   2 -14   7   11.13    0.40
   2 -14  -7   11.21    0.39
   2  14   7   11.22    0.40
  -2  14  -7   10.99    0.39
   2 -14  -7   10.82    0.38
  -2 -14   7   11.57    0.37
  -3  14   7    3.04    0.21
  -3  14   7    2.89    0.21
   3 -14   7    3.06    0.23
  -3 -14  -7    3.01    0.21
  -3  14  -7    2.98    0.23
  -3 -14   7    2.96    0.20
   3 -14  -7    3.23    0.21
   3 -14  -7    2.79    0.20
   3  14   7    3.18    0.22
  -4  14   7    1.93    0.20
   4 -14   7    1.89    0.21
  -4 -14  -7    1.82    0.18
  -4  14   7    1.60    0.17
  -4 -14   7    1.94    0.18
   4  14   7    1.94    0.20
  -4  14  -7    1.60    0.17
   4 -14  -7    1.86    0.19
   4 -14  -7    1.76    0.20
   5 -14   7    1.63    0.18
  -5  14   7    2.05    0.23
  -5 -14  -7    1.56    0.16
  -5  14   7    1.97    0.21
   5  14   7    1.93    0.20
  -5 -14   7    1.44    0.16
  -5  14  -7    1.72    0.19
   5 -14  -7    1.83    0.19
   5 -14  -7    1.59    0.18
   0  15   7    0.04    0.10
   0 -15   7    0.01    0.08
   0  15  -7    0.05    0.09
   0 -15  -7    0.05    0.10
  -1  15   7    8.05    0.33
   1 -15   7    7.69    0.32
  -1 -15  -7    8.20    0.32
   1  15  -7    8.39    0.32
   1  15   7    8.03    0.34
  -1 -15   7    8.15    0.31
   1 -15  -7    8.12    0.34
  -1  15  -7    8.47    0.33
   2 -15   7    4.54    0.26
  -2 -15  -7    4.35    0.24
  -2  15   7    4.58    0.26
  -2 -15   7    4.67    0.24
  -2  15  -7    4.71    0.26
   2 -15  -7    4.75    0.26
   2  15   7    4.68    0.26
  -3 -15  -7    2.67    0.21
  -3  15   7    2.51    0.21
  -3  15   7    2.57    0.21
   3 -15   7    2.27    0.21
   3 -15  -7    2.54    0.21
   3 -15  -7    2.52    0.22
  -3 -15   7    2.41    0.21
  -3  15  -7    2.40    0.21
   3  15   7    2.51    0.22
  -4 -15  -7    4.84    0.26
  -4  15   7    4.94    0.27
  -4  15   7    5.12    0.28
   4 -15   7    4.80    0.29
   4 -15  -7    4.58    0.27
  -4 -15   7    4.49    0.27
  -4  15  -7    4.74    0.28
   4  15   7    4.35    0.27
   4 -15  -7    4.60    0.28
   0 -16   7    0.01    0.08
   0 -16  -7    0.06    0.10
   0  16  -7    0.07    0.09
   0  16   7    0.13    0.11
   1  16  -7    3.55    0.22
  -1  16   7    3.78    0.24
   1 -16   7    3.48    0.23
  -1 -16  -7    3.62    0.23
  -1 -16   7    3.25    0.22
   1  16   7    3.26    0.24
   1 -16  -7    3.42    0.24
  -1  16  -7    3.41    0.22
  -2 -16  -7    0.67    0.13
   2 -16   7    0.68    0.13
  -2  16   7    0.84    0.14
  -2 -16   7    0.62    0.12
   2  16   7    0.74    0.13
   2 -16  -7    0.51    0.13
  -2  16  -7    0.65    0.13
   0   0  -8   11.70    0.29
   0   0   8   11.25    0.32
   0   0   8   11.61    0.30
  -1   0  -8  165.77    3.69
   1   0   8  160.06    3.82
   1   0  -8  162.83    3.70
  -1   0   8  164.38    3.75
   1   0   8  153.67    3.81
   2   0   8   20.30    0.52
  -2   0   8   20.58    0.54
   2   0   8   20.86    0.54
   2   0  -8   21.13    0.52
  -2   0  -8   21.30    0.48
   3   0   8   67.60    1.68
  -3   0  -8   69.87    1.55
   3   0   8   69.85    1.64
   3   0  -8   69.74    1.60
  -3   0   8   69.06    1.68
   4   0   8   18.82    0.52
  -4   0   8   19.70    0.52
   4   0   8   19.51    0.51
   5   0   8   29.57    0.77
   5   0   8   29.67    0.76
  -5   0   8   29.31    0.77
   6   0  -8    5.65    0.22
   6   0   8    5.56    0.23
  -6   0   8    5.70    0.22
   6   0   8    5.62    0.22
   7   0   8   10.92    0.36
  -7   0   8   10.73    0.36
   7   0   8   11.14    0.36
   7   0  -8   10.96    0.36
  -8   0   8    1.15    0.13
   8   0   8    1.09    0.14
   8   0  -8    0.94    0.14
   9   0   8   16.07    0.51
  -9   0   8   15.62    0.49
   9   0  -8   15.67    0.49
   0   1   8    0.05    0.03
   0  -1   8   -0.01    0.03
   0   1   8    0.02    0.04
   0  -1  -8    0.02    0.03
   0  -1   8    0.01    0.03
   0   1  -8   -0.04    0.03
  -1   1   8   47.37    1.12
   1  -1   8   48.21    1.13
  -1  -1  -8   48.44    1.10
   1  -1   8   47.74    1.17
   1   1  -8   47.68    1.11
  -1   1   8   48.38    1.17
  -1  -1   8   48.49    1.11
   1   1   8   47.17    1.16
   1  -1  -8   47.36    1.11
  -1   1  -8   48.88    1.09
   1   1   8   47.47    1.13
  -2  -1  -8    4.51    0.12
   2  -1   8    4.15    0.16
  -2   1   8    4.48    0.12
   2   1  -8    4.27    0.15
   2  -1   8    4.16    0.15
   2   1   8    4.43    0.15
   2  -1  -8    4.37    0.15
  -2   1  -8    4.59    0.11
  -2  -1   8    4.62    0.16
   2   1   8    4.29    0.15
  -3  -1  -8   12.56    0.30
  -3   1   8   12.13    0.35
  -3   1   8   12.74    0.30
   3  -1   8   12.16    0.35
   3   1  -8   12.28    0.34
   3  -1   8   12.57    0.34
   3   1   8   11.90    0.34
   3   1   8   12.03    0.34
  -3  -1   8   12.25    0.35
   3  -1  -8   12.53    0.34
   4  -1   8    1.33    0.11
  -4   1   8    1.32    0.11
  -4   1   8    1.30    0.06
   4  -1   8    1.40    0.10
  -4  -1  -8    1.32    0.06
   4   1  -8    1.13    0.11
   4   1   8    1.14    0.09
   4   1   8    1.22    0.11
  -4  -1   8    1.32    0.10
  -5   1   8   21.94    0.59
   5  -1   8   22.05    0.59
   5  -1   8   21.36    0.58
  -5  -1   8   21.28    0.58
   5   1   8   21.99    0.58
   5   1   8   21.48    0.58
   6  -1   8    3.69    0.19
   6  -1   8    3.66    0.18
   6   1  -8    3.60    0.18
  -6   1   8    3.84    0.18
  -6  -1   8    3.71    0.17
   6   1   8    3.84    0.17
   6  -1  -8    3.48    0.18
   6   1   8    3.69    0.18
  -7   1   8    8.29    0.30
   7  -1   8    8.66    0.30
   7   1  -8    8.23    0.30
   7  -1   8    7.89    0.30
  -7  -1   8    7.54    0.28
   7  -1  -8    7.74    0.29
   7   1   8    7.87    0.30
   7   1   8    8.21    0.28
  -8   1   8    0.67    0.12
   8  -1   8    0.51    0.12
   8  -1   8    0.86    0.12
   8   1  -8    0.69    0.12
   8  -1  -8    0.81    0.12
  -8  -1   8    0.69    0.11
   8   1   8    0.82    0.12
   9  -1   8    0.19    0.11
   9   1  -8    0.26    0.10
  -9   1   8    0.29    0.10
   9   1   8    0.10    0.10
   9  -1  -8    0.19    0.11
  -9  -1   8    0.12    0.09
   0   2  -8   30.43    0.70
   0   2   8   30.10    0.72
   0  -2  -8   29.54    0.71
   0   2   8   29.61    0.75
   0  -2   8   30.63    0.72
   1   2  -8    0.96    0.07
   1  -2   8    0.94    0.07
   1  -2   8    1.17    0.08
  -1   2   8    1.07    0.06
  -1  -2  -8    1.13    0.07
  -1   2   8    1.01    0.08
   1   2  -8    1.06    0.05
   1   2   8    1.15    0.08
  -1  -2   8    1.12    0.05
  -1   2  -8    0.94    0.05
  -1  -2   8    1.05    0.08
   1  -2  -8    1.06    0.08
   1   2   8    1.08    0.07
   2  -2   8   11.90    0.34
   2  -2   8   11.51    0.32
  -2   2   8   12.00    0.29
  -2   2   8   11.85    0.34
   2   2  -8   11.58    0.31
  -2  -2  -8   12.03    0.29
   2  -2  -8   11.76    0.32
   2   2   8   11.63    0.32
  -2  -2   8   11.64    0.33
   2   2   8   11.78    0.32
   3   2  -8    1.98    0.11
  -3  -2  -8    1.93    0.08
   3  -2   8    1.90    0.11
   3  -2   8    1.84    0.11
  -3   2   8    1.95    0.07
   3   2   8    1.93    0.11
   3   2   8    1.90    0.10
  -3  -2   8    1.83    0.11
   3  -2  -8    2.06    0.11
   4  -2   8    3.45    0.16
  -4  -2  -8    3.49    0.11
  -4   2   8    3.49    0.16
  -4   2   8    3.50    0.11
   4   2  -8    3.59    0.16
   4  -2   8    3.44    0.16
  -4  -2   8    3.66    0.15
   4   2   8    3.47    0.14
   4   2   8    3.51    0.16
   5  -2   8    0.83    0.10
   5   2  -8    0.66    0.09
  -5   2   8    0.69    0.09
   5  -2   8    0.85    0.09
   5  -2  -8    0.79    0.09
   5   2   8    0.88    0.08
   5   2   8    1.05    0.10
  -5  -2   8    0.74    0.08
   6  -2   8    2.48    0.15
   6  -2   8    2.45    0.16
  -6   2   8    2.62    0.16
   6   2  -8    2.57    0.16
   6   2   8    2.72    0.16
   6  -2  -8    2.61    0.16
   6   2   8    2.56    0.14
  -6  -2   8    2.53    0.15
   7   2  -8    0.11    0.09
   7  -2   8    0.24    0.09
  -7   2   8    0.16    0.09
   7  -2   8    0.14    0.08
   7   2   8    0.17    0.09
  -7  -2   8    0.21    0.08
   7  -2  -8    0.17    0.09
   8  -2   8    0.31    0.11
   8   2  -8    0.10    0.09
   8  -2   8    0.05    0.08
  -8   2   8    0.06    0.09
   8   2   8    0.22    0.10
  -8  -2   8    0.11    0.08
   8  -2  -8   -0.05    0.09
  -9   2   8   -0.03    0.10
   9  -2   8   -0.09    0.10
   9   2  -8   -0.03    0.09
   9   2   8    0.16    0.11
   9  -2  -8    0.10    0.10
   0   3   8    0.02    0.03
   0  -3  -8    0.09    0.04
   0  -3   8    0.05    0.04
   0  -3   8    0.13    0.03
   0   3  -8    0.10    0.03
   0   3   8    0.02    0.04
   1   3  -8  194.78    4.30
   1  -3   8  194.34    4.53
  -1   3   8  195.26    4.51
  -1   3   8  190.37    4.60
  -1  -3  -8  190.20    4.39
   1   3  -8  192.21    4.45
  -1  -3   8  187.45    4.58
   1  -3  -8  188.40    4.40
   1   3   8  187.43    4.57
   1   3   8  187.38    4.44
   2  -3   8    2.29    0.12
  -2  -3  -8    2.24    0.09
  -2   3   8    2.36    0.09
   2   3  -8    2.24    0.11
  -2   3   8    2.35    0.12
   2  -3   8    2.38    0.11
  -2  -3   8    2.19    0.11
   2  -3  -8    2.26    0.11
   2   3   8    2.19    0.10
   2   3   8    2.29    0.11
  -3  -3  -8   21.56    0.51
   3   3  -8   22.18    0.54
   3  -3   8   21.38    0.55
  -3   3   8   21.43    0.52
   3  -3   8   20.54    0.57
   3  -3  -8   21.32    0.55
  -3  -3   8   21.35    0.56
   3   3   8   21.37    0.55
   3   3   8   21.40    0.56
  -4   3   8    0.77    0.07
   4   3  -8    0.75    0.09
   4  -3   8    0.89    0.10
   4  -3   8    0.69    0.09
  -4  -3  -8    0.98    0.07
  -4  -3   8    0.95    0.09
   4   3   8    0.68    0.08
   5   3  -8   46.93    1.10
   5  -3   8   45.04    1.13
  -5  -3  -8   44.48    1.06
   5  -3   8   45.52    1.16
  -5   3   8   45.75    1.16
   5   3   8   45.92    1.13
   5  -3  -8   46.15    1.10
  -5  -3   8   45.12    1.13
   5   3   8   44.91    1.12
  -6   3   8   15.79    0.48
   6  -3   8   16.19    0.49
   6  -3   8   15.97    0.47
   6   3  -8   16.18    0.46
   6   3   8   16.78    0.48
   6  -3  -8   16.22    0.46
  -6  -3   8   16.19    0.46
   7   3  -8   59.96    1.46
   7  -3   8   61.25    1.54
  -7   3   8   60.23    1.53
   7  -3   8   60.63    1.50
  -7  -3   8   61.52    1.50
   7  -3  -8   60.53    1.47
   7   3   8   61.13    1.51
  -8   3   8    6.76    0.29
   8  -3   8    7.00    0.30
   8   3  -8    6.37    0.28
   8  -3   8    6.76    0.29
  -8  -3   8    6.72    0.26
   8   3   8    6.65    0.29
   8  -3  -8    6.58    0.28
   9  -3   8    1.07    0.14
   9  -3   8    0.69    0.13
  -9   3   8    0.81    0.14
   9   3  -8    1.05    0.14
   9   3   8    0.85    0.14
   9  -3  -8    0.96    0.13
   0   4  -8   19.90    0.56
   0  -4  -8   23.84    0.56
   0   4   8   23.82    0.57
   0  -4   8   22.90    0.59
   0   4   8   24.22    0.59
   1  -4   8  110.52    2.53
   1   4  -8  108.68    2.56
   1  -4   8  109.26    2.46
  -1   4   8  108.45    2.60
  -1  -4  -8  106.92    2.47
  -1   4   8  110.69    2.53
   1   4  -8  110.70    2.47
  -1  -4   8  106.29    2.59
  -1   4  -8  110.77    2.53
   1   4   8  108.88    2.59
   1  -4  -8  109.28    2.48
   1   4   8  106.08    2.54
  -2  -4  -8    0.75    0.07
   2  -4   8    0.75    0.08
   2  -4   8    0.82    0.04
   2  -4   8    0.82    0.08
  -2   4   8    0.65    0.06
   2   4  -8    0.71    0.07
  -2   4   8    0.76    0.09
   2   4  -8    0.74    0.04
   2  -4  -8    0.75    0.08
   2   4   8    0.73    0.06
  -2  -4   8    0.77    0.07
   2   4   8    0.74    0.08
   3  -4   8  263.85    6.50
   3  -4   8  265.86    6.26
   3   4  -8  274.94    6.06
  -3  -4  -8  262.37    6.03
  -3   4   8  265.89    6.25
  -3  -4   8  266.56    6.30
   3   4   8  258.52    6.41
   3   4   8  267.13    6.19
  -4  -4  -8    7.16    0.21
   4   4  -8    7.28    0.24
   4  -4   8    7.11    0.26
   4  -4   8    7.27    0.24
  -4   4   8    6.98    0.21
   4   4   8    7.17    0.22
  -4  -4   8    7.10    0.23
   4   4   8    6.98    0.25
  -5  -4  -8   38.12    0.90
   5  -4   8   38.04    0.96
  -5   4   8   37.66    0.93
   5   4  -8   38.84    0.94
  -5   4   8   38.30    0.99
   5  -4   8   37.71    0.99
  -5  -4   8   38.02    0.96
   5   4   8   37.84    0.95
   5  -4  -8   39.22    0.95
   5   4   8   38.25    0.97
  -6   4   8    0.03    0.07
   6  -4   8   -0.07    0.07
   6   4  -8    0.02    0.07
   6  -4   8    0.04    0.07
  -6  -4   8    0.18    0.06
   6  -4  -8    0.03    0.07
   6   4   8    0.09    0.07
   7   4  -8    8.04    0.30
   7  -4   8    7.83    0.31
   7  -4   8    7.56    0.30
  -7   4   8    7.55    0.31
  -7  -4   8    7.92    0.27
   7   4   8    7.63    0.30
   7  -4  -8    7.50    0.29
  -8   4   8    3.65    0.23
   8   4  -8    3.42    0.22
   8  -4   8    3.67    0.23
   8  -4   8    3.72    0.22
   8   4   8    3.70    0.23
   8  -4  -8    3.39    0.20
   9  -4   8   10.82    0.41
   9  -4   8   11.63    0.42
  -9   4   8   10.95    0.41
   9   4  -8   11.24    0.40
   9   4   8   11.50    0.41
   9  -4  -8   11.43    0.40
   0  -5   8   -0.04    0.03
   0  -5  -8    0.29    0.05
   0  -5   8    0.18    0.05
   0   5   8    0.00    0.04
   0   5   8    0.00    0.04
  -1  -5  -8  189.22    4.26
   1   5  -8  186.01    5.65
  -1   5   8  189.79    5.63
   1  -5   8  185.53    4.47
  -1   5   8  189.59    4.43
   1  -5   8  190.62    4.32
   1   5   8  189.99    4.47
  -1   5  -8  187.43    5.49
   1  -5  -8  189.83    4.27
   1   5   8  193.88    5.67
  -1  -5   8  189.54    4.49
   2  -5   8    1.41    0.06
   2   5  -8    1.26    0.06
   2  -5   8    1.31    0.10
  -2   5   8    1.21    0.10
  -2  -5  -8    1.34    0.08
  -2   5   8    1.38    0.08
   2   5   8    1.30    0.08
   2  -5  -8    1.37    0.10
   2   5   8    1.56    0.10
  -2   5  -8    1.23    0.10
  -2  -5   8    1.25    0.09
   3  -5   8    0.67    0.08
  -3   5   8    0.62    0.09
  -3   5   8    0.92    0.08
  -3  -5  -8    0.69    0.07
   3   5  -8    0.58    0.08
   3   5   8    0.54    0.08
  -3  -5   8    0.83    0.09
   4  -5   8   11.91    0.35
  -4   5   8   11.62    0.33
   4   5  -8   11.75    0.35
  -4  -5  -8   11.69    0.32
   4  -5   8   11.72    0.37
  -4   5   8   11.63    0.37
   4   5   8   12.23    0.36
  -4  -5   8   12.20    0.34
   5  -5   8   33.15    0.89
   5  -5   8   32.75    0.85
  -5  -5  -8   32.93    0.80
  -5   5   8   33.28    0.82
  -5   5   8   33.60    0.88
   5   5  -8   33.33    0.83
   5  -5  -8   33.13    0.84
   5   5   8   33.40    0.86
  -5  -5   8   34.31    0.84
   6  -5   8    0.35    0.09
   6  -5   8    0.31    0.09
  -6   5   8    0.40    0.10
   6   5  -8    0.43    0.09
   6   5   8    0.30    0.08
   6  -5  -8    0.44    0.09
  -6  -5   8    0.46    0.07
  -7   5   8   31.56    0.86
   7  -5   8   30.78    0.86
   7   5  -8   31.38    0.81
   7  -5   8   30.09    0.82
   7   5   8   30.82    0.83
   7  -5  -8   30.91    0.81
   8  -5   8    0.42    0.12
   8  -5   8    0.34    0.11
  -8   5   8    0.30    0.11
   8  -5  -8    0.37    0.11
   8   5   8    0.37    0.11
   9  -5   8    0.24    0.11
  -9   5   8    0.12    0.11
   9  -5   8    0.15    0.11
   9  -5  -8    0.22    0.10
   9   5   8    0.37    0.12
   0   6   8    4.09    0.16
   0  -6   8    4.28    0.15
   0  -6   8    4.54    0.17
   0   6   8    4.41    0.17
   0  -6  -8    4.41    0.17
   0   6  -8    4.32    0.15
  -1   6   8    4.58    0.17
  -1   6   8    4.33    0.17
   1  -6   8    4.43    0.18
  -1  -6  -8    4.28    0.16
  -1  -6   8    4.29    0.15
  -1   6  -8    4.51    0.16
   1   6   8    4.90    0.18
  -1  -6   8    4.45    0.17
   1  -6  -8    4.68    0.17
   1   6   8    4.48    0.16
  -2  -6  -8   18.26    0.47
   2  -6   8   18.28    0.44
   2   6  -8   16.87    0.46
  -2   6   8   18.52    0.48
  -2   6   8   18.32    0.50
  -2  -6   8   18.17    0.49
  -2   6  -8   18.69    0.49
   2   6   8   18.95    0.49
   2  -6  -8   18.83    0.49
   2   6   8   18.24    0.47
   3  -6   8    0.15    0.06
  -3  -6  -8    0.29    0.05
  -3   6   8    0.19    0.05
  -3   6   8    0.29    0.07
  -3   6  -8    0.13    0.06
   3   6   8    0.09    0.06
  -3  -6   8    0.20    0.05
   4  -6   8    4.98    0.20
  -4   6   8    4.75    0.22
  -4   6   8    4.68    0.18
  -4  -6  -8    5.05    0.18
   4  -6   8    4.89    0.22
  -4  -6   8    5.05    0.18
  -4   6  -8    4.79    0.20
   4  -6  -8    5.24    0.21
   4   6   8    4.96    0.21
   5  -6   8   16.39    0.50
  -5   6   8   16.79    0.50
   5  -6   8   16.69    0.48
  -5   6   8   16.16    0.45
  -5  -6  -8   16.86    0.44
   5   6   8   16.91    0.49
  -5   6  -8   16.90    0.49
  -5  -6   8   16.55    0.46
   5  -6  -8   16.98    0.48
  -6   6   8    7.12    0.29
   6  -6   8    7.54    0.29
  -6  -6  -8    7.22    0.24
   6  -6   8    7.11    0.29
   6  -6  -8    7.22    0.28
   6   6   8    7.64    0.29
  -6  -6   8    7.38    0.25
  -6   6  -8    7.42    0.29
   7  -6   8    2.89    0.20
  -7   6   8    3.27    0.21
   7  -6   8    3.05    0.21
   7   6   8    2.98    0.21
   7  -6  -8    2.83    0.20
  -7   6  -8    2.74    0.20
   8  -6   8    0.69    0.13
  -8   6   8    0.54    0.13
   8  -6   8    0.50    0.12
   8   6   8    0.78    0.13
   8  -6  -8    0.82    0.13
  -8   6  -8    0.64    0.13
   0  -7  -8   -0.01    0.05
   0   7   8    0.00    0.04
   0  -7   8    0.04    0.05
   0   7  -8    0.06    0.04
   0   7   8    0.08    0.05
   0  -7   8    0.04    0.04
  -1   7   8   34.98    0.88
   1  -7   8   32.91    0.84
   1  -7   8   35.94    0.91
   1   7  -8   36.09    0.87
  -1   7   8   35.84    0.90
  -1  -7  -8   35.51    0.87
  -1  -7   8   36.30    0.86
   1   7   8   36.47    0.89
  -1  -7   8   35.11    0.90
   1  -7  -8   36.82    0.88
   1   7   8   36.68    0.89
  -1   7  -8   36.39    0.88
   2  -7   8   16.60    0.40
   2  -7   8   16.89    0.47
  -2  -7  -8   16.21    0.43
  -2   7   8   16.19    0.46
  -2   7   8   16.51    0.44
  -2   7  -8   16.49    0.45
   2   7   8   16.82    0.46
   2  -7  -8   14.73    0.44
  -2  -7   8   16.57    0.43
  -2  -7   8   16.04    0.44
   2   7   8   15.66    0.43
  -3  -7  -8   22.34    0.57
   3  -7   8   22.07    0.61
  -3   7   8   22.82    0.58
  -3   7   8   22.33    0.61
  -3  -7   8   22.68    0.58
  -3   7  -8   23.62    0.60
   3   7   8   22.98    0.60
   3  -7  -8   19.09    0.57
   4  -7   8    0.49    0.09
  -4  -7  -8    0.38    0.07
  -4   7   8    0.39    0.09
  -4   7   8    0.41    0.07
  -4   7  -8    0.38    0.09
   4   7   8    0.34    0.08
   4  -7  -8    0.40    0.08
  -4  -7   8    0.46    0.07
   5  -7   8    7.41    0.27
  -5  -7  -8    7.48    0.25
  -5   7   8    7.63    0.26
  -5   7   8    7.29    0.29
   5  -7   8    7.65    0.30
   5   7   8    7.78    0.29
  -5   7  -8    7.25    0.28
   5  -7  -8    7.35    0.28
  -5  -7   8    7.73    0.24
  -6   7   8   -0.01    0.07
  -6   7   8    0.07    0.08
   6  -7   8   -0.02    0.08
   6  -7   8   -0.01    0.08
  -6  -7  -8    0.02    0.06
  -6   7  -8   -0.08    0.08
   6   7   8    0.02    0.08
   6  -7  -8    0.02    0.08
   7  -7   8   28.63    0.82
   7  -7   8   28.47    0.78
  -7   7   8   28.30    0.81
  -7   7  -8   28.43    0.79
   7  -7  -8   28.27    0.77
   7   7   8   28.41    0.79
   8  -7   8    4.71    0.25
   8  -7   8    4.60    0.27
  -8   7   8    4.64    0.27
   8   7   8    4.57    0.26
  -8   7  -8    4.71    0.27
   8  -7  -8    5.04    0.25
   0  -8   8    2.30    0.13
   0   8  -8    2.25    0.12
   0   8   8    2.43    0.13
   0   8   8    2.29    0.12
   0  -8  -8    2.46    0.13
   1  -8   8   11.37    0.35
  -1  -8  -8   11.28    0.33
  -1   8   8   11.03    0.34
   1   8  -8   11.65    0.32
   1  -8   8   11.60    0.31
  -1   8   8   11.06    0.33
  -1  -8   8   11.16    0.34
   1   8   8   11.73    0.34
  -1  -8   8   11.08    0.32
   1   8   8   11.22    0.32
   1  -8  -8   11.02    0.34
  -1   8  -8   11.05    0.33
  -2   8   8    0.36    0.07
   2  -8   8    0.23    0.04
   2  -8   8    0.41    0.08
  -2  -8  -8    0.50    0.07
   2   8  -8    0.38    0.06
  -2   8   8    0.39    0.07
  -2   8  -8    0.36    0.07
  -2  -8   8    0.39    0.07
   2   8   8    0.29    0.07
  -2  -8   8    0.33    0.06
   2  -8  -8    0.23    0.07
   2   8   8    0.38    0.05
   3  -8   8   59.38    1.53
  -3   8   8   61.60    1.53
  -3   8   8   62.65    1.48
  -3  -8  -8   61.51    1.44
   3  -8  -8   61.47    1.46
  -3  -8   8   62.62    1.49
   3   8   8   61.50    1.50
  -3   8  -8   60.74    1.49
  -3  -8   8   59.90    1.44
  -4  -8  -8    0.59    0.08
   4  -8   8    0.55    0.09
  -4   8   8    0.54    0.10
  -4   8   8    0.55    0.08
  -4  -8   8    0.63    0.10
   4   8   8    0.49    0.09
  -4   8  -8    0.55    0.10
  -4  -8   8    0.68    0.08
   4  -8  -8    0.42    0.08
   5  -8   8    5.56    0.24
  -5  -8  -8    4.50    0.19
  -5   8   8    4.67    0.23
  -5   8   8    4.54    0.20
   5   8   8    4.30    0.22
   5  -8  -8    4.58    0.22
  -5   8  -8    4.41    0.22
  -5  -8   8    4.49    0.21
  -6   8   8    0.33    0.10
  -6   8   8    0.26    0.08
  -6  -8  -8    0.31    0.08
   6  -8   8    0.16    0.09
   6  -8  -8    0.35    0.10
  -6  -8   8    0.33    0.10
  -6   8  -8    0.28    0.10
   6  -8  -8    0.35    0.10
   6   8   8    0.19    0.09
  -7   8   8    1.30    0.16
   7  -8   8    1.34    0.16
   7   8   8    1.31    0.15
  -7   8  -8    1.39    0.16
  -7  -8   8    1.21    0.15
   7  -8  -8    1.18    0.14
   8  -8   8    4.69    0.29
  -8   8   8    4.72    0.28
   8  -8  -8    4.50    0.25
   8   8   8    4.65    0.27
  -8  -8   8    4.54    0.27
  -8   8  -8    4.50    0.27
   0  -9   8    0.00    0.05
   0   9   8   -0.03    0.05
   0  -9  -8    0.07    0.07
   0   9  -8    0.04    0.05
   0   9   8    0.03    0.06
   0  -9   8    0.02    0.06
   1   9  -8   45.59    1.11
  -1   9   8   44.51    1.13
   1  -9   8   46.21    1.08
   1  -9   8   45.60    1.15
  -1   9   8   46.37    1.14
  -1  -9  -8   45.87    1.10
  -1  -9   8   45.38    1.09
  -1  -9   8   45.08    1.14
   1   9   8   45.79    1.13
  -1   9  -8   44.13    1.12
   1  -9  -8   45.45    1.11
   1   9   8   46.75    1.12
  -2   9   8    7.92    0.27
   2  -9   8    8.15    0.24
  -2  -9  -8    7.66    0.26
  -2   9   8    7.68    0.27
   2  -9   8    7.94    0.28
   2   9  -8    7.47    0.25
  -2  -9   8    8.02    0.26
  -2  -9   8    7.77    0.26
   2   9   8    7.78    0.28
   2  -9  -8    7.66    0.27
  -2   9  -8    7.90    0.27
  -3   9   8    3.90    0.19
  -3   9   8    3.93    0.18
   3  -9   8    3.85    0.20
  -3  -9  -8    3.78    0.17
   3  -9  -8    4.17    0.19
  -3   9  -8    3.83    0.19
  -3  -9   8    3.55    0.18
   3   9   8    4.04    0.20
  -3  -9   8    3.89    0.17
  -4   9   8    6.92    0.26
  -4  -9  -8    6.97    0.25
   4  -9   8    7.21    0.29
  -4   9   8    6.82    0.28
  -4   9  -8    6.91    0.27
   4  -9  -8    6.52    0.26
  -4  -9   8    7.22    0.24
   4   9   8    6.85    0.27
  -4  -9   8    7.26    0.26
  -5   9   8   17.93    0.55
  -5   9   8   17.94    0.51
  -5  -9  -8   17.47    0.50
   5  -9   8   17.94    0.55
   5  -9  -8   18.17    0.55
   5  -9  -8   18.24    0.53
  -5  -9   8   18.36    0.52
   5   9   8   18.06    0.54
  -5   9  -8   18.17    0.54
  -6   9   8    4.15    0.21
  -6   9   8    4.27    0.25
  -6  -9  -8    4.13    0.20
   6  -9   8    4.15    0.25
   6  -9  -8    4.02    0.23
   6  -9  -8    3.95    0.23
  -6   9  -8    4.09    0.24
   6   9   8    4.24    0.23
  -6  -9   8    4.06    0.22
   7  -9   8    5.35    0.29
  -7   9   8    5.85    0.30
   7  -9  -8    5.78    0.27
  -7   9  -8    5.59    0.29
   7  -9  -8    5.20    0.29
   7   9   8    5.55    0.28
  -7  -9   8    6.01    0.28
   0 -10   8   47.43    1.13
   0  10   8   48.06    1.18
   0  10   8   46.58    1.18
   0 -10   8   46.36    1.19
   0 -10  -8   47.51    1.15
   0  10  -8   48.09    1.17
  -1  10   8    4.99    0.21
  -1 -10  -8    5.20    0.21
   1 -10   8    5.49    0.19
  -1  10   8    4.95    0.21
   1 -10   8    5.14    0.22
   1  10  -8    5.50    0.21
   1  10   8    5.23    0.19
  -1  10  -8    4.96    0.21
  -1 -10   8    4.85    0.19
   1 -10  -8    5.02    0.22
  -1 -10   8    4.97    0.20
   1  10   8    5.29    0.22
  -2 -10  -8    5.49    0.22
  -2  10   8    5.51    0.23
  -2  10   8    5.74    0.23
   2 -10   8    5.55    0.24
   2  10  -8    5.75    0.21
   2  10   8    5.61    0.24
  -2  10  -8    5.39    0.23
  -2 -10   8    5.86    0.22
   2 -10  -8    5.53    0.23
  -2 -10   8    5.75    0.21
  -3  10   8    8.68    0.31
  -3 -10  -8    8.68    0.29
   3 -10   8    8.80    0.32
  -3  10   8    8.70    0.30
   3 -10  -8    8.97    0.31
  -3  10  -8    8.77    0.31
  -3 -10   8    8.73    0.30
   3  10   8    8.33    0.31
  -3 -10   8    8.96    0.28
  -4  10   8    1.87    0.15
  -4  10   8    1.55    0.17
   4 -10   8    2.00    0.17
  -4 -10  -8    1.68    0.15
   4 -10  -8    1.59    0.16
   4  10   8    1.80    0.17
  -4  10  -8    1.71    0.17
   4 -10  -8    1.78    0.16
  -4 -10   8    1.63    0.16
   5 -10   8    2.40    0.19
  -5  10   8    2.20    0.19
  -5 -10  -8    2.25    0.16
  -5  10   8    2.14    0.17
   5 -10  -8    2.17    0.18
  -5 -10   8    2.33    0.18
   5 -10  -8    2.19    0.19
   5  10   8    2.32    0.18
  -5  10  -8    2.16    0.19
  -6  10   8    3.40    0.24
  -6 -10  -8    3.48    0.20
  -6  10   8    3.03    0.20
   6 -10   8    3.38    0.23
  -6  10  -8    3.49    0.23
  -6 -10   8    3.26    0.22
   6 -10  -8    3.26    0.22
   6 -10  -8    3.51    0.23
   6  10   8    3.57    0.23
  -7  10   8    1.24    0.16
   7 -10   8    1.50    0.17
  -7 -10   8    1.30    0.16
   7 -10  -8    1.43    0.16
   7  10   8    1.63    0.18
  -7  10  -8    1.60    0.18
   7 -10  -8    1.21    0.16
   0  11   8    0.00    0.06
   0  11   8    0.04    0.07
   0  11  -8    0.00    0.06
   0 -11   8    0.04    0.07
   0 -11  -8    0.09    0.08
   0 -11   8    0.02    0.06
   1 -11   8   19.47    0.49
   1 -11   8   18.41    0.53
   1  11  -8   19.12    0.51
  -1  11   8   17.98    0.51
  -1  11   8   18.12    0.52
  -1 -11  -8   17.79    0.51
  -1  11  -8   17.83    0.51
  -1 -11   8   17.99    0.49
   1 -11  -8   17.95    0.52
  -1 -11   8   17.82    0.51
   1  11   8   17.93    0.53
   2 -11   8    2.51    0.18
   2  11  -8    2.55    0.15
  -2 -11  -8    2.56    0.16
  -2  11   8    2.22    0.16
  -2  11   8    2.25    0.16
  -2  11  -8    2.22    0.16
  -2 -11   8    2.48    0.16
  -2 -11   8    2.59    0.16
   2 -11  -8    2.62    0.17
   2  11   8    3.13    0.18
   3 -11   8    8.40    0.32
  -3  11   8    7.92    0.29
  -3  11   8    8.13    0.31
  -3 -11  -8    8.25    0.29
  -3 -11   8    8.49    0.30
  -3  11  -8    7.96    0.30
   3  11   8    7.56    0.31
   3 -11  -8    8.20    0.31
  -4 -11  -8    5.41    0.23
   4 -11   8    5.17    0.26
  -4  11   8    4.86    0.24
  -4  11   8    5.23    0.26
  -4 -11   8    5.47    0.24
   4  11   8    5.40    0.26
   4 -11  -8    5.23    0.25
  -4  11  -8    5.41    0.25
   4 -11  -8    5.26    0.25
   5 -11   8   11.51    0.42
  -5  11   8   11.42    0.38
  -5 -11  -8   11.23    0.37
  -5  11   8   11.68    0.42
   5 -11  -8   11.53    0.41
   5  11   8   11.15    0.41
  -5 -11   8   11.43    0.39
   5 -11  -8   11.65    0.40
  -5  11  -8   11.43    0.40
  -6 -11  -8    1.47    0.14
   6 -11   8    1.34    0.16
  -6  11   8    1.28    0.16
  -6  11   8    1.47    0.15
  -6  11  -8    1.33    0.16
   6 -11  -8    1.26    0.16
   6  11   8    1.22    0.16
  -6 -11   8    1.29    0.15
   6 -11  -8    1.44    0.16
   7 -11   8   15.19    0.54
  -7  11   8   14.67    0.53
  -7 -11  -8   14.60    0.46
   7 -11  -8   14.82    0.50
  -7  11  -8   14.94    0.51
  -7 -11   8   15.10    0.49
   7  11   8   14.86    0.52
   7 -11  -8   14.95    0.52
   0  12  -8    2.83    0.17
   0 -12  -8    3.04    0.19
   0 -12   8    2.93    0.18
   0  12   8    3.03    0.19
   0 -12   8    2.93    0.16
   1 -12   8   23.74    0.60
  -1  12   8   23.23    0.64
   1  12  -8   23.62    0.63
  -1 -12  -8   22.96    0.63
   1 -12   8   21.95    0.64
  -1  12   8   22.04    0.62
  -1 -12   8   22.79    0.61
  -1 -12   8   22.70    0.63
   1 -12  -8   22.80    0.63
   1  12   8   22.57    0.64
  -1  12  -8   22.40    0.63
  -2  12   8    0.47    0.10
  -2 -12  -8    0.51    0.10
   2 -12   8    0.55    0.11
  -2  12   8    0.49    0.10
   2  12   8    0.47    0.11
  -2 -12   8    0.46    0.09
  -2  12  -8    0.40    0.10
  -2 -12   8    0.45    0.09
   2 -12  -8    0.52    0.11
  -3  12   8   71.66    1.74
  -3 -12  -8   71.47    1.70
   3 -12   8   70.98    1.79
  -3  12   8   68.72    1.77
   3 -12  -8   72.37    1.72
  -3 -12   8   71.03    1.69
   3  12   8   70.82    1.76
  -3  12  -8   71.17    1.75
  -4  12   8   -0.02    0.09
  -4  12   8    0.09    0.09
  -4 -12  -8   -0.07    0.09
   4 -12   8   -0.08    0.09
  -4  12  -8    0.03    0.10
   4 -12  -8   -0.12    0.09
   4 -12  -8   -0.08    0.09
   4  12   8   -0.04    0.09
  -4 -12   8   -0.07    0.09
  -5  12   8   12.75    0.42
   5 -12   8   12.96    0.46
  -5  12   8   12.65    0.46
  -5 -12  -8   12.97    0.42
  -5 -12   8   12.97    0.43
   5  12   8   12.89    0.46
  -5  12  -8   12.69    0.44
   5 -12  -8   12.60    0.45
   5 -12  -8   13.06    0.44
  -6  12   8    0.16    0.12
  -6  12   8    0.33    0.11
  -6 -12  -8    0.26    0.10
   6 -12   8    0.33    0.13
   6  12   8    0.17    0.11
  -6 -12   8    0.17    0.12
   6 -12  -8    0.19    0.12
  -6  12  -8    0.22    0.12
   6 -12  -8    0.36    0.12
   0 -13   8    0.01    0.08
   0 -13  -8   -0.03    0.08
   0  13   8    0.14    0.09
   0 -13   8    0.15    0.08
   0  13  -8   -0.01    0.08
   1  13  -8   29.88    0.77
  -1  13   8   29.04    0.78
  -1 -13  -8   28.84    0.77
  -1  13   8   28.92    0.78
   1 -13   8   28.62    0.79
  -1  13  -8   27.86    0.77
  -1 -13   8   27.79    0.74
   1  13   8   28.68    0.79
  -1 -13   8   28.43    0.77
   1 -13  -8   28.58    0.77
  -2  13   8    1.26    0.14
  -2 -13  -8    1.29    0.14
  -2  13   8    1.12    0.12
   2 -13   8    1.27    0.14
   2  13   8    1.07    0.14
  -2 -13   8    0.96    0.12
   2 -13  -8    1.17    0.14
  -2  13  -8    1.08    0.13
   3 -13   8    0.24    0.11
  -3  13   8    0.24    0.10
  -3  13   8    0.17    0.10
  -3 -13  -8    0.25    0.10
  -3 -13   8    0.07    0.09
   3 -13  -8    0.12    0.10
   3  13   8    0.20    0.10
  -3  13  -8    0.14    0.10
  -4  13   8    6.26    0.29
  -4 -13  -8    6.45    0.28
  -4  13   8    6.40    0.30
   4 -13   8    6.59    0.31
  -4  13  -8    6.39    0.30
  -4 -13   8    6.62    0.28
   4 -13  -8    6.09    0.29
   4  13   8    6.57    0.31
   4 -13  -8    6.73    0.30
  -5  13   8    9.30    0.36
   5 -13   8    9.62    0.39
  -5  13   8    9.81    0.39
  -5 -13  -8    9.22    0.35
   5 -13  -8    9.57    0.38
  -5  13  -8    9.75    0.39
   5 -13  -8    9.34    0.38
   5  13   8    9.74    0.39
  -5 -13   8    9.63    0.37
   0 -14   8    0.71    0.11
   0 -14   8    0.63    0.11
   0  14   8    0.63    0.12
   0  14  -8    0.59    0.11
   0 -14  -8    0.73    0.12
  -1  14   8    2.58    0.20
   1  14  -8    2.14    0.17
  -1 -14  -8    2.07    0.18
   1 -14   8    1.88    0.19
   1 -14  -8    1.88    0.19
  -1  14  -8    1.97    0.18
  -1 -14   8    1.97    0.17
   1  14   8    1.85    0.19
  -2  14   8    0.32    0.10
  -2 -14  -8    0.62    0.12
  -2  14   8    0.28    0.10
   2 -14   8    0.17    0.11
   2  14   8    0.35    0.11
  -2 -14   8    0.13    0.10
  -2  14  -8    0.15    0.10
   2 -14  -8    0.22    0.10
  -3  14   8    0.34    0.11
  -3  14   8    0.44    0.11
  -3 -14  -8    0.26    0.10
   3 -14   8    0.26    0.11
  -3 -14   8    0.19    0.10
  -3  14  -8    0.13    0.11
   3  14   8    0.24    0.11
   3 -14  -8    0.22    0.10
   4 -14   8    0.60    0.14
  -4 -14  -8    0.90    0.14
  -4  14   8    0.70    0.13
  -4  14   8    0.75    0.13
   4 -14  -8    0.71    0.13
  -4 -14   8    0.64    0.12
   4  14   8    0.70    0.14
  -4  14  -8    0.69    0.14
   4 -14  -8    0.76    0.14
   0 -15  -8    0.06    0.10
   0  15  -8   -0.04    0.09
   0 -15   8    0.04    0.09
   0 -15   8    0.07    0.09
   0  15   8    0.02    0.09
  -1 -15  -8    5.23    0.27
   1  15  -8    5.79    0.27
   1 -15   8    5.39    0.26
  -1  15   8    5.35    0.27
  -1  15  -8    5.51    0.27
  -1 -15   8    4.89    0.25
   1 -15  -8    5.69    0.28
   1  15   8    5.05    0.27
   2 -15   8    0.18    0.11
  -2 -15  -8    0.07    0.09
  -2  15   8    0.15    0.10
   2 -15  -8    0.15    0.11
  -2 -15   8    0.08    0.09
  -2  15  -8    0.02    0.10
   2  15   8    0.06    0.10
   3 -15   8    3.29    0.24
  -3  15   8    3.39    0.23
  -3  15   8    3.26    0.22
  -3 -15  -8    3.35    0.22
  -3  15  -8    3.58    0.25
   3 -15  -8    3.37    0.23
   3  15   8    3.21    0.23
  -3 -15   8    3.16    0.22
   0 -16  -8    1.42    0.16
   0  16   8    1.31    0.16
   0  16  -8    1.41    0.15
  -1  16   8    1.92    0.20
   1 -16   8    1.53    0.16
  -1 -16  -8    2.06    0.21
   1  16   8    1.84    0.20
  -1  16  -8    1.82    0.19
   1 -16  -8    2.00    0.20
  -1 -16   8    1.74    0.18
   0   0   9    0.00    0.03
   0   0  -9   -0.02    0.03
   0   0   9    0.05    0.04
  -1   0   9    0.04    0.02
   1   0   9    0.08    0.04
  -1   0  -9    0.00    0.03
   1   0   9    0.03    0.03
  -1   0   9   -0.08    0.04
   1   0  -9    0.01    0.04
   2   0   9    0.02    0.04
   2   0  -9    0.01    0.04
  -2   0   9   -0.03    0.04
  -2   0  -9    0.02    0.02
   2   0   9    0.03    0.04
   3   0   9   -0.05    0.05
   3   0   9    0.01    0.04
   3   0  -9   -0.09    0.05
  -3   0  -9    0.03    0.02
  -3   0   9   -0.01    0.05
   4   0   9    0.06    0.05
   4   0  -9   -0.03    0.06
   4   0   9   -0.16    0.06
  -4   0   9    0.01    0.05
   5   0  -9    0.04    0.07
  -5   0   9   -0.08    0.05
   5   0   9    0.03    0.05
   5   0   9   -0.05    0.06
   6   0   9   -0.02    0.07
   6   0  -9   -0.08    0.07
   6   0   9    0.05    0.06
  -6   0   9   -0.04    0.06
  -7   0   9   -0.05    0.07
   7   0  -9   -0.14    0.08
   7   0   9   -0.14    0.08
   7   0   9   -0.04    0.06
   8   0   9   -0.04    0.10
  -8   0   9   -0.03    0.08
   8   0  -9   -0.07    0.09
  -9   0   9   -0.11    0.09
   9   0   9   -0.08    0.10
   9   0  -9   -0.07    0.09
   0  -1   9    0.08    0.05
   0   1   9    0.06    0.03
   0   1   9    0.07    0.04
   0  -1  -9    0.10    0.04
   1   1  -9   28.82    0.69
   1  -1   9   29.55    0.70
  -1   1   9   28.47    0.73
  -1   1   9   29.15    0.69
  -1  -1  -9   29.41    0.68
   1  -1   9   28.56    0.74
   1   1   9   28.65    0.73
   1  -1  -9   29.05    0.69
  -1  -1   9   29.37    0.68
  -1   1  -9   29.31    0.67
   1   1   9   28.54    0.71
   2  -1   9    0.46    0.06
  -2   1   9    0.57    0.04
   2   1  -9    0.54    0.06
   2  -1   9    0.39    0.06
  -2  -1  -9    0.67    0.05
   2   1   9    0.59    0.07
  -2  -1   9    0.46    0.06
   2   1   9    0.60    0.06
  -2   1  -9    0.57    0.04
   2  -1  -9    0.49    0.06
   3  -1   9   31.67    0.80
  -3  -1  -9   31.33    0.72
  -3   1   9   31.84    0.72
   3  -1   9   30.62    0.78
   3   1  -9   31.07    0.76
   3   1   9   31.39    0.78
   3  -1  -9   31.39    0.76
   3   1   9   30.11    0.79
  -3  -1   9   31.04    0.79
   4   1  -9  114.57    2.58
  -4   1   9  112.77    2.70
   4  -1   9  109.14    2.70
   4  -1   9  113.98    2.64
  -4  -1   9  114.24    2.69
   4   1   9  112.86    2.64
   4   1   9  107.58    2.69
   4  -1  -9  113.53    2.58
   5  -1   9    5.74    0.22
   5  -1   9    5.70    0.22
  -5   1   9    5.80    0.22
   5   1  -9    5.81    0.22
  -5  -1   9    5.67    0.22
   5   1   9    5.89    0.23
   5   1   9    5.51    0.21
   5  -1  -9    6.15    0.22
   6   1  -9   29.77    0.76
  -6   1   9   29.90    0.79
   6  -1   9   29.20    0.80
   6  -1   9   30.01    0.78
  -6  -1   9   29.54    0.78
   6   1   9   30.37    0.79
   6   1   9   30.34    0.79
   6  -1  -9   28.82    0.76
   7   1  -9    3.87    0.21
  -7   1   9    4.19    0.21
   7  -1   9    4.24    0.20
   7  -1   9    4.19    0.22
  -7  -1   9    4.27    0.20
   7   1   9    4.36    0.20
   7  -1  -9    4.12    0.21
   7   1   9    4.11    0.22
  -8   1   9   31.31    0.84
   8   1  -9   30.54    0.81
   8  -1   9   30.38    0.84
   8  -1   9   30.79    0.84
  -8  -1   9   30.04    0.82
   8  -1  -9   30.38    0.81
   8   1   9   31.07    0.84
   9   1  -9    1.21    0.15
  -9   1   9    1.07    0.14
   9  -1   9    1.36    0.16
   9  -1  -9    1.26    0.15
   9   1   9    1.11    0.15
  -9  -1   9    1.11    0.13
   0  -2  -9  470.88   10.91
   0   2   9  472.35   11.50
   0  -2   9  486.50   11.12
   0   2  -9  486.57   10.86
   0   2   9  479.17   11.17
   1   2  -9    2.05    0.10
  -1  -2  -9    2.05    0.09
   1  -2   9    2.11    0.11
   1  -2   9    2.03    0.10
  -1   2   9    2.05    0.11
  -1   2   9    2.14    0.09
  -1   2  -9    2.09    0.08
  -1  -2   9    1.98    0.11
  -1  -2   9    2.16    0.07
   1  -2  -9    2.26    0.11
   1   2   9    2.18    0.11
   2   2  -9   77.02    1.74
  -2   2   9   78.49    1.75
   2  -2   9   75.74    1.83
   2  -2   9   75.89    1.78
  -2   2   9   66.04    1.82
  -2  -2  -9   77.20    1.71
   2   2   9   75.42    1.82
   2   2   9   76.25    1.78
   2  -2  -9   78.19    1.74
  -2  -2   9   76.26    1.82
  -2   2  -9   74.98    1.69
  -3   2   9   69.63    1.54
   3   2  -9   66.76    1.54
   3  -2   9   63.96    1.62
  -3  -2  -9   67.03    1.51
   3  -2   9   65.58    1.58
   3  -2  -9   67.33    1.55
   3   2   9   66.41    1.58
   3   2   9   65.55    1.61
  -3  -2   9   65.17    1.61
   4  -2   9   74.88    1.83
   4   2  -9   74.67    1.74
  -4   2   9   72.85    1.82
  -4  -2  -9   74.71    1.69
   4  -2   9   75.19    1.78
  -4  -2   9   75.71    1.81
   4   2   9   75.27    1.78
   4  -2  -9   75.20    1.74
   4   2   9   72.53    1.81
   5  -2   9   24.13    0.67
   5  -2   9   24.61    0.65
  -5   2   9   24.44    0.66
   5   2  -9   24.32    0.63
  -5  -2   9   24.07    0.65
   5   2   9   24.67    0.65
   5   2   9   24.70    0.65
   5  -2  -9   24.50    0.64
   6   2  -9    1.05    0.11
  -6   2   9    0.63    0.09
   6  -2   9    0.70    0.10
  -6  -2   9    1.21    0.12
   6   2   9    0.72    0.11
   6   2   9    0.88    0.10
   6  -2  -9    0.67    0.10
   7   2  -9   27.07    0.72
   7  -2   9   26.68    0.74
   7  -2   9   27.22    0.76
  -7   2   9   27.11    0.75
  -7  -2   9   27.78    0.73
   7  -2  -9   27.13    0.72
   7   2   9   27.18    0.74
  -8   2   9    8.33    0.33
   8  -2   9    7.97    0.33
   8   2  -9    7.80    0.32
   8  -2   9    8.59    0.33
  -8  -2   9    8.43    0.31
   8   2   9    8.20    0.33
   8  -2  -9    8.44    0.32
   9   2  -9    7.18    0.31
   9  -2   9    7.36    0.32
  -9   2   9    7.45    0.32
   9  -2  -9    7.57    0.31
   9   2   9    7.39    0.32
   0   3   9   -0.01    0.04
   0  -3   9    0.05    0.03
   0   3   9    0.01    0.04
   0  -3   9    0.00    0.05
   0   3  -9    0.00    0.03
  -1   3   9   75.49    1.71
  -1   3   9   71.90    1.77
   1   3  -9   75.29    1.68
  -1  -3  -9   74.85    1.68
   1   3  -9   73.10    1.70
   1  -3   9   64.71    1.77
   1  -3   9   74.95    1.72
   1  -3  -9   73.87    1.69
   1   3   9   73.32    1.73
  -1  -3   9   73.14    1.77
  -1   3  -9   74.24    1.66
   1   3   9   75.55    1.77
  -2  -3  -9    9.30    0.25
   2  -3   9   10.56    0.30
   2  -3   9   10.03    0.22
   2   3  -9    9.23    0.27
  -2   3   9    8.85    0.29
   2  -3   9    9.27    0.27
  -2   3   9    9.26    0.25
   2   3   9    8.88    0.27
  -2  -3   9    9.91    0.29
   2   3   9    9.37    0.28
   2  -3  -9    9.66    0.28
   3  -3   9    0.50    0.08
  -3   3   9    0.51    0.05
   3  -3   9    0.46    0.07
   3   3  -9    0.37    0.07
  -3  -3  -9    0.52    0.05
   3   3   9    0.39    0.06
   3  -3  -9    0.48    0.08
  -3  -3   9    0.41    0.07
   3   3   9    0.42    0.07
   4   3  -9   55.18    1.26
   4  -3   9   52.33    1.33
   4  -3   9   54.66    1.29
  -4   3   9   54.19    1.25
  -4  -3  -9   53.51    1.22
   4  -3  -9   49.92    1.26
   4   3   9   54.22    1.30
   4   3   9   51.38    1.30
  -4  -3   9   52.59    1.31
   5   3  -9    1.59    0.13
   5  -3   9    1.49    0.14
   5  -3   9    1.44    0.13
  -5   3   9    1.75    0.14
   5  -3  -9    1.96    0.13
   5   3   9    1.66    0.11
   5   3   9    1.51    0.13
  -5  -3   9    1.41    0.12
   6   3  -9    0.13    0.08
  -6   3   9    0.04    0.08
   6  -3   9    0.08    0.08
   6  -3   9    0.01    0.07
  -6  -3   9    0.05    0.06
   6  -3  -9    0.06    0.08
   6   3   9    0.00    0.08
  -7   3   9   11.50    0.39
   7   3  -9   11.05    0.37
   7  -3   9   11.07    0.39
   7  -3   9   11.88    0.39
   7   3   9   11.85    0.39
   7  -3  -9   11.30    0.38
  -7  -3   9   11.12    0.36
  -8   3   9   20.64    0.61
   8   3  -9   19.46    0.58
   8  -3   9   20.54    0.61
   8  -3   9   19.63    0.59
   8   3   9   19.40    0.60
   8  -3  -9   19.52    0.58
  -8  -3   9   19.81    0.57
  -9   3   9    5.61    0.29
   9  -3   9    5.89    0.29
   9  -3   9    6.04    0.29
   9   3  -9    5.68    0.28
   9  -3  -9    6.04    0.28
   9   3   9    6.26    0.29
   0  -4  -9    3.99    0.15
   0   4   9    4.19    0.15
   0   4   9    4.26    0.16
   0  -4   9    4.11    0.17
   1   4  -9    0.44    0.05
  -1  -4  -9    0.56    0.06
  -1   4   9    0.54    0.06
  -1   4   9    0.43    0.06
   1  -4   9    0.45    0.06
   1   4  -9    0.43    0.06
   1   4   9    0.49    0.06
  -1  -4   9    0.35    0.06
   1  -4  -9    0.42    0.06
   1   4   9    0.53    0.06
  -2   4   9    0.29    0.06
   2  -4   9    0.32    0.03
   2  -4   9    0.31    0.06
   2   4  -9    0.34    0.06
  -2  -4  -9    0.28    0.05
  -2   4   9    0.38    0.05
   2   4   9    0.28    0.06
  -2  -4   9    0.22    0.06
   2   4   9    0.25    0.05
   2  -4  -9    0.28    0.06
  -3   4   9    0.13    0.04
  -3  -4  -9    0.08    0.04
   3   4  -9    0.42    0.07
  -3   4   9    0.10    0.06
   3  -4   9    0.06    0.06
   3  -4   9    0.03    0.05
   3   4   9    0.12    0.04
   3   4   9    0.06    0.06
  -3  -4   9    0.15    0.05
   3  -4  -9    0.00    0.06
   4  -4   9   -0.01    0.07
  -4  -4  -9    0.08    0.04
  -4   4   9   -0.01    0.07
   4   4  -9   -0.04    0.07
  -4   4   9    0.05    0.04
   4  -4   9    0.08    0.06
   4   4   9    0.03    0.04
   4   4   9    0.05    0.07
   4  -4  -9   -0.04    0.06
  -4  -4   9    0.03    0.06
   5  -4   9    0.33    0.08
  -5   4   9    0.05    0.07
   5   4  -9   -0.03    0.07
   5  -4   9    0.01    0.07
   5  -4  -9    0.22    0.07
  -5  -4   9   -0.03    0.06
   5   4   9    0.09    0.07
   6  -4   9    2.62    0.18
   6   4  -9    2.70    0.17
  -6   4   9    2.56    0.18
   6  -4   9    2.56    0.17
   6   4   9    2.75    0.17
   6  -4  -9    2.53    0.17
  -6  -4   9    2.65    0.15
   7   4  -9    0.02    0.09
   7  -4   9    0.02    0.09
   7  -4   9    0.12    0.09
  -7   4   9    0.07    0.09
   7  -4  -9    0.13    0.09
   7   4   9    0.11    0.10
  -7  -4   9    0.15    0.08
   8  -4   9    0.47    0.12
  -8   4   9    0.60    0.13
   8  -4   9    0.63    0.12
   8   4  -9    0.72    0.13
   8  -4  -9    0.51    0.12
   8   4   9    0.52    0.13
   9   4  -9    0.78    0.14
   9  -4   9    0.82    0.14
   9  -4   9    0.69    0.14
  -9   4   9    0.78    0.14
   9  -4  -9    0.66    0.13
   9   4   9    0.69    0.13
   0   5  -9    0.09    0.03
   0  -5  -9    0.05    0.05
   0   5   9    0.05    0.04
   0  -5   9    0.08    0.05
   1  -5   9   35.60    0.81
  -1   5   9   34.93    0.85
  -1   5   9   34.39    0.88
   1   5  -9   35.15    0.84
  -1  -5  -9   34.20    0.84
  -1   5  -9   34.59    0.85
   1   5   9   34.76    0.86
   1   5   9   35.72    0.87
  -1  -5   9   35.11    0.88
   1  -5  -9   35.10    0.85
  -2   5   9    2.97    0.12
   2   5  -9    2.74    0.10
   2   5  -9    2.98    0.14
  -2   5   9    2.92    0.15
  -2  -5  -9    3.13    0.13
   2  -5   9    3.13    0.09
   2  -5   9    2.96    0.14
   2   5   9    2.95    0.12
  -2  -5   9    2.95    0.14
  -2   5  -9    3.15    0.14
   2  -5  -9    3.03    0.14
   2   5   9    3.69    0.15
  -3   5   9    3.34    0.13
   3  -5   9    3.07    0.16
   3   5  -9    3.38    0.15
   3  -5   9    3.26    0.15
  -3   5   9    3.31    0.17
  -3  -5  -9    3.41    0.13
   3   5   9    3.27    0.13
   3  -5  -9    3.11    0.16
  -3  -5   9    3.27    0.15
   3   5   9    3.54    0.16
   4  -5   9   65.31    1.54
  -4  -5  -9   63.75    1.47
  -4   5   9   62.48    1.58
   4   5  -9   65.91    1.50
   4  -5   9   62.78    1.58
  -4   5   9   64.88    1.51
  -4  -5   9   64.25    1.55
   4   5   9   60.01    1.54
   4  -5  -9   63.54    1.51
   4   5   9   63.63    1.55
   5   5  -9    0.31    0.08
  -5   5   9    0.27    0.09
   5  -5   9    0.23    0.08
   5  -5   9    0.22    0.08
  -5  -5  -9    0.21    0.05
   5   5   9    0.17    0.07
   5  -5  -9    0.29    0.08
  -5  -5   9    0.23    0.07
  -6   5   9    1.24    0.13
   6   5  -9    1.23    0.12
   6  -5   9    1.33    0.14
   6  -5   9    1.32    0.14
  -6  -5   9    1.14    0.12
   6   5   9    1.14    0.12
   6  -5  -9    1.32    0.13
  -7   5   9    4.03    0.23
   7   5  -9    4.07    0.22
   7  -5   9    3.92    0.24
   7  -5   9    4.14    0.22
   7   5   9    3.94    0.22
  -7  -5   9    4.14    0.19
   7  -5  -9    4.02    0.22
   8  -5   9   30.82    0.88
   8  -5   9   31.07    0.85
  -8   5   9   31.34    0.88
   8   5  -9   31.34    0.84
   8  -5  -9   30.52    0.83
   8   5   9   31.03    0.86
   0  -6   9  251.69    6.05
   0  -6  -9  247.60    5.79
   0   6   9  251.01    5.86
   0  -6   9  252.55    5.77
   0   6  -9  250.80    5.93
   0   6   9  249.64    6.05
   1  -6   9    0.13    0.06
  -1  -6  -9   -0.02    0.05
   1   6  -9    0.02    0.02
  -1   6   9    0.01    0.05
  -1   6   9    0.02    0.05
  -1   6  -9    0.03    0.04
  -1  -6   9    0.07    0.05
   1  -6  -9    0.11    0.06
   1   6   9    0.13    0.05
   1   6   9    0.09    0.04
  -2   6   9    7.99    0.24
   2   6  -9    7.10    0.22
  -2   6   9    7.78    0.27
  -2  -6  -9    7.87    0.24
   2  -6  -9    8.36    0.26
   2   6   9    8.34    0.26
  -2  -6   9    7.96    0.25
  -2   6  -9    8.16    0.25
   2   6   9    7.99    0.24
  -3   6   9   83.56    1.93
   3  -6   9   83.94    1.95
  -3   6   9   82.50    2.00
   3  -6   9   78.61    2.00
  -3  -6  -9   82.82    1.89
   3   6   9   81.68    1.96
  -3   6  -9   83.42    1.95
  -3  -6   9   80.12    1.97
   3  -6  -9   83.92    1.92
   3   6   9   79.19    1.96
  -4  -6  -9   19.13    0.48
   4  -6   9   18.46    0.54
   4  -6   9   18.51    0.52
  -4   6   9   18.32    0.54
  -4   6   9   18.84    0.49
  -4   6  -9   18.40    0.52
   4  -6  -9   18.80    0.52
   4   6   9   18.43    0.52
  -4  -6   9   18.70    0.50
   5  -6   9   24.40    0.69
   5  -6   9   24.88    0.67
  -5  -6  -9   24.64    0.62
  -5   6   9   24.96    0.69
   5   6   9   24.45    0.67
   5  -6  -9   24.91    0.66
  -5   6  -9   24.48    0.67
  -5  -6   9   24.87    0.65
  -6   6   9   10.06    0.37
   6  -6   9    9.79    0.35
   6  -6   9    9.90    0.37
   6  -6  -9   10.08    0.35
  -6  -6   9   10.52    0.32
  -6   6  -9   10.66    0.36
   6   6   9   10.17    0.36
   7  -6   9   18.83    0.59
  -7   6   9   19.12    0.59
   7  -6   9   18.12    0.56
   7  -6  -9   18.65    0.56
  -7   6  -9   19.32    0.57
   7   6   9   18.94    0.57
   8  -6   9    0.47    0.13
   8  -6   9    0.76    0.14
  -8   6   9    0.82    0.15
   8  -6  -9    0.70    0.13
   8   6   9    0.82    0.14
  -8   6  -9    0.52    0.13
   0   7   9    0.11    0.05
   0   7  -9    0.03    0.04
   0  -7   9    0.10    0.04
   0  -7   9    0.02    0.06
   0   7   9    0.05    0.05
   0  -7  -9    0.05    0.05
  -1  -7  -9    5.69    0.20
   1  -7   9    5.81    0.18
   1  -7   9    5.88    0.22
  -1   7   9    5.78    0.21
   1   7  -9    6.12    0.19
  -1   7   9    5.84    0.21
   1   7   9    5.75    0.21
   1  -7  -9    5.98    0.21
  -1   7  -9    5.79    0.20
   1   7   9    6.26    0.20
  -1  -7   9    5.86    0.21
  -1  -7   9    5.93    0.19
  -2  -7  -9   12.14    0.35
  -2   7   9   12.24    0.35
   2  -7   9   12.63    0.38
  -2   7   9   11.78    0.37
  -2  -7   9   12.49    0.35
   2  -7  -9   12.58    0.36
   2   7   9   12.63    0.37
  -2  -7   9   12.06    0.36
   2   7   9   12.30    0.34
  -2   7  -9   12.23    0.36
  -3  -7  -9    9.12    0.27
   3  -7   9    8.57    0.30
  -3   7   9    9.38    0.28
  -3   7   9    8.48    0.30
  -3   7  -9    9.11    0.30
   3   7   9    9.16    0.30
  -3  -7   9    9.11    0.28
   3  -7  -9    8.99    0.30
  -4   7   9   34.75    0.92
  -4   7   9   35.28    0.87
   4  -7   9   33.49    0.92
  -4  -7  -9   35.23    0.85
  -4   7  -9   34.79    0.90
   4   7   9   34.87    0.90
  -4  -7   9   35.52    0.89
   4  -7  -9   36.01    0.89
  -5  -7  -9    0.03    0.06
   5  -7   9    0.11    0.08
  -5   7   9    0.04    0.06
  -5   7   9    0.09    0.09
   5  -7   9    0.11    0.08
  -5   7  -9    0.07    0.08
  -5  -7   9    0.01    0.06
   5   7   9    0.10    0.08
   5  -7  -9    0.06    0.08
  -6   7   9    4.04    0.23
   6  -7   9    3.95    0.22
   6  -7   9    4.22    0.22
   6   7   9    3.76    0.22
  -6   7  -9    3.71    0.22
   6  -7  -9    3.62    0.21
  -7   7   9   10.04    0.38
   7  -7   9   10.00    0.39
   7  -7   9    9.44    0.36
  -7   7  -9   10.11    0.37
   7   7   9    9.91    0.37
   7  -7  -9    9.50    0.36
   8  -7   9    4.10    0.25
  -8   7   9    4.22    0.27
   8  -7   9    4.64    0.27
   8  -7  -9    4.44    0.26
  -8   7  -9    4.40    0.26
   8   7   9    4.48    0.27
   0   8   9   17.44    0.48
   0  -8  -9   17.72    0.48
   0  -8   9   17.45    0.45
   0  -8   9   17.10    0.49
   0   8  -9   17.75    0.47
   0   8   9   17.37    0.48
   1   8  -9    1.49    0.10
  -1   8   9    1.40    0.12
  -1   8   9    1.52    0.11
   1  -8   9    1.52    0.09
  -1  -8  -9    1.52    0.11
   1  -8   9    1.53    0.13
   1   8   9    1.57    0.12
  -1  -8   9    1.44    0.12
   1   8   9    1.65    0.10
  -1   8  -9    1.29    0.11
  -1  -8   9    1.45    0.11
   1  -8  -9    1.35    0.12
  -2  -8  -9    5.59    0.21
   2  -8   9    5.78    0.23
  -2   8   9    5.86    0.22
  -2   8   9    5.76    0.21
  -2   8  -9    5.66    0.21
  -2  -8   9    5.61    0.21
   2   8   9    5.47    0.22
   2  -8  -9    5.71    0.22
  -2  -8   9    5.56    0.21
   2   8   9    5.43    0.19
   3  -8   9    3.38    0.19
  -3   8   9    3.33    0.19
  -3   8   9    3.52    0.16
  -3  -8  -9    3.42    0.16
  -3  -8   9    3.45    0.15
  -3   8  -9    3.21    0.17
  -3  -8   9    3.32    0.17
   3   8   9    3.23    0.18
   3  -8  -9    3.16    0.17
  -4   8   9    0.00    0.08
  -4  -8  -9    0.01    0.06
   4  -8   9    0.13    0.08
  -4   8   9    0.02    0.06
  -4  -8   9    0.13    0.08
   4   8   9    0.04    0.07
  -4  -8   9    0.10    0.06
   4  -8  -9    0.02    0.08
  -4   8  -9   -0.02    0.07
   5  -8   9    1.90    0.17
  -5   8   9    1.45    0.16
  -5   8   9    1.63    0.13
  -5  -8  -9    1.82    0.13
  -5   8  -9    1.58    0.16
   5   8   9    1.69    0.16
   5  -8  -9    1.69    0.16
  -5  -8   9    1.56    0.12
  -6   8   9    0.60    0.12
   6  -8   9    0.61    0.12
   6   8   9    0.60    0.12
   6  -8  -9    0.50    0.11
  -6   8  -9    0.67    0.12
  -7   8   9    2.95    0.23
   7  -8   9    3.02    0.23
   7  -8  -9    2.69    0.20
  -7   8  -9    2.77    0.22
   7   8   9    2.79    0.22
  -8   8   9    0.82    0.16
   8  -8   9    0.95    0.16
  -8  -8   9    1.08    0.16
   8  -8  -9    1.16    0.15
  -8   8  -9    0.95    0.16
   8   8   9    0.84    0.15
   0   9  -9    0.10    0.06
   0  -9   9    0.21    0.07
   0  -9  -9    0.16    0.07
   0   9   9    0.10    0.06
   0  -9   9    0.13    0.06
   0   9   9    0.15    0.07
  -1   9   9   11.36    0.36
   1   9  -9   12.20    0.35
   1  -9   9   11.96    0.33
  -1   9   9   11.61    0.36
   1  -9   9   12.02    0.37
  -1  -9  -9   11.82    0.36
  -1  -9   9   11.60    0.36
   1  -9  -9   11.84    0.36
  -1   9  -9   11.28    0.35
   1   9   9   11.97    0.34
   1   9   9   11.98    0.37
  -1  -9   9   11.40    0.34
  -2   9   9    0.37    0.08
  -2   9   9    0.31    0.07
  -2  -9  -9    0.30    0.07
   2  -9   9    0.33    0.08
  -2   9  -9    0.29    0.07
  -2  -9   9    0.32    0.07
  -2  -9   9    0.28    0.07
   2  -9  -9    0.34    0.08
   2   9   9    0.44    0.09
  -3   9   9    0.06    0.07
  -3   9   9    0.11    0.08
  -3  -9  -9    0.06    0.07
   3  -9   9    0.08    0.08
  -3  -9   9    0.10    0.06
  -3   9  -9    0.10    0.08
  -3  -9   9    0.06    0.08
   3  -9  -9    0.14    0.08
   3   9   9    0.12    0.08
  -4  -9  -9   51.21    1.25
  -4   9   9   52.39    1.33
  -4   9   9   53.33    1.28
   4  -9   9   51.51    1.34
   4  -9  -9   51.93    1.28
   4   9   9   51.51    1.31
  -4  -9   9   52.89    1.29
  -4   9  -9   51.43    1.30
  -4  -9   9   51.14    1.26
  -5   9   9   12.78    0.43
   5  -9   9   12.18    0.43
  -5   9   9   12.49    0.39
  -5  -9  -9   12.43    0.38
   5   9   9   12.74    0.42
  -5   9  -9   12.78    0.42
  -5  -9   9   12.43    0.40
   5  -9  -9   12.97    0.42
  -6  -9  -9    4.92    0.21
  -6   9   9    4.92    0.27
   6  -9   9    4.75    0.27
  -6  -9   9    4.49    0.24
  -6   9  -9    4.50    0.25
   6   9   9    4.51    0.25
   6  -9  -9    4.81    0.25
   7  -9   9    2.03    0.21
  -7   9   9    2.01    0.21
   7  -9  -9    1.80    0.18
   7   9   9    1.90    0.20
  -7   9  -9    1.92    0.21
  -7  -9   9    1.86    0.20
   0  10   9  146.11    3.51
   0 -10  -9  147.37    3.38
   0  10   9  148.09    3.47
   0  10  -9  149.02    3.45
   0 -10   9  148.46    3.35
   0 -10   9  145.75    3.53
  -1 -10  -9    4.21    0.20
   1 -10   9    4.28    0.21
  -1  10   9    4.20    0.19
   1  10  -9    4.48    0.19
   1 -10   9    4.52    0.17
  -1  10   9    4.01    0.19
  -1 -10   9    4.20    0.20
   1 -10  -9    4.11    0.20
  -1  10  -9    4.22    0.19
   1  10   9    4.50    0.21
  -1 -10   9    4.20    0.18
  -2 -10  -9   14.46    0.42
  -2  10   9   14.18    0.43
  -2  10   9   14.29    0.43
   2 -10   9   14.81    0.45
  -2 -10   9   14.69    0.41
   2  10   9   14.03    0.44
   2 -10  -9   14.26    0.43
  -2  10  -9   14.05    0.42
  -2 -10   9   14.45    0.42
  -3  10   9   15.83    0.46
  -3 -10  -9   15.59    0.45
   3 -10   9   15.43    0.49
  -3  10   9   15.68    0.48
  -3  10  -9   15.66    0.47
   3  10   9   16.11    0.49
  -3 -10   9   16.20    0.46
  -3 -10   9   16.42    0.45
   3 -10  -9   15.79    0.47
  -4  10   9    5.40    0.26
  -4 -10  -9    5.59    0.23
   4 -10   9    5.05    0.26
  -4  10   9    5.27    0.23
  -4 -10   9    5.02    0.23
   4  10   9    5.23    0.25
  -4  10  -9    5.38    0.26
   4 -10  -9    5.25    0.25
  -5  10   9    1.64    0.18
   5 -10   9    1.72    0.18
  -5 -10  -9    1.56    0.14
  -5  10   9    1.46    0.14
   5  10   9    1.56    0.16
   5 -10  -9    1.38    0.15
  -5 -10   9    1.58    0.15
  -5  10  -9    1.33    0.15
  -6 -10  -9   12.90    0.40
   6 -10   9   12.42    0.46
  -6  10   9   13.04    0.47
  -6 -10   9   13.27    0.43
   6  10   9   13.03    0.46
   6 -10  -9   13.10    0.44
  -6  10  -9   13.50    0.46
  -7  10   9    4.77    0.29
   7 -10   9    5.07    0.29
   7  10   9    5.45    0.29
  -7 -10   9    5.21    0.28
  -7  10  -9    5.36    0.29
   7 -10  -9    5.21    0.28
   0 -11   9    0.02    0.07
   0 -11   9    0.31    0.07
   0  11   9    0.06    0.08
   0 -11  -9    0.17    0.09
   0  11  -9    0.06    0.06
   0  11   9    0.00    0.06
  -1  11   9    6.18    0.25
  -1 -11  -9    6.35    0.25
   1 -11   9    5.97    0.26
  -1  11   9    6.54    0.26
   1  11  -9    6.59    0.24
  -1 -11   9    6.34    0.23
   1 -11  -9    6.83    0.26
  -1 -11   9    6.36    0.25
  -1  11  -9    6.34    0.25
   1  11   9    6.16    0.26
  -2  11   9   19.47    0.56
  -2  11   9   19.30    0.55
  -2 -11  -9   19.76    0.54
   2 -11   9   19.58    0.58
   2  11   9   20.12    0.57
   2 -11  -9   18.95    0.56
  -2 -11   9   20.17    0.54
  -2 -11   9   19.87    0.55
  -2  11  -9   18.87    0.55
  -3  11   9    0.38    0.10
   3 -11   9    0.46    0.11
  -3  11   9    0.47    0.10
  -3 -11  -9    0.40    0.09
  -3  11  -9    0.54    0.11
  -3 -11   9    0.52    0.09
   3  11   9    0.53    0.11
  -3 -11   9    0.27    0.10
   3 -11  -9    0.29    0.10
  -4 -11  -9   11.54    0.37
   4 -11   9   11.52    0.41
  -4  11   9   11.63    0.41
  -4  11   9   11.84    0.38
   4 -11  -9   11.54    0.40
  -4 -11   9   11.51    0.38
  -4  11  -9   11.43    0.40
   4  11   9   11.22    0.40
  -5  11   9    0.81    0.12
  -5 -11  -9    0.98    0.12
  -5  11   9    1.23    0.15
   5 -11   9    0.98    0.15
  -5  11  -9    0.96    0.14
  -5 -11   9    1.12    0.14
   5 -11  -9    0.92    0.14
   5  11   9    0.93    0.14
  -6 -11  -9    0.12    0.09
   6 -11   9    0.10    0.11
  -6  11   9    0.10    0.11
   6  11   9    0.04    0.10
   6 -11  -9    0.10    0.11
  -6 -11   9   -0.01    0.10
  -6  11  -9   -0.07    0.11
   0  12   9    7.44    0.29
   0 -12   9    7.30    0.29
   0 -12  -9    7.43    0.29
   0  12  -9    7.20    0.27
   0 -12   9    7.68    0.26
  -1  12   9    0.77    0.10
  -1 -12  -9    0.78    0.12
   1 -12   9    0.61    0.11
   1  12  -9    0.93    0.11
  -1  12   9    0.76    0.11
  -1  12  -9    0.84    0.11
  -1 -12   9    0.91    0.11
   1 -12  -9    0.83    0.12
   1  12   9    0.64    0.11
  -1 -12   9    0.74    0.10
  -2 -12  -9    0.30    0.09
   2 -12   9    0.28    0.10
  -2  12   9    0.19    0.09
  -2  12   9    0.19    0.08
   2 -12  -9    0.22    0.10
  -2 -12   9    0.24    0.09
   2  12   9    0.27    0.10
  -2  12  -9    0.19    0.09
  -2 -12   9    0.19    0.08
  -3 -12  -9    3.87    0.21
  -3  12   9    4.04    0.22
  -3  12   9    3.79    0.23
   3 -12   9    4.29    0.24
  -3 -12   9    4.11    0.22
   3  12   9    3.81    0.23
  -3  12  -9    4.18    0.23
   3 -12  -9    4.05    0.23
  -4 -12  -9    0.03    0.09
   4 -12   9    0.04    0.10
  -4  12   9    0.04    0.09
  -4  12   9   -0.02    0.10
   4 -12  -9    0.04    0.10
  -4 -12   9   -0.06    0.09
  -4  12  -9    0.04    0.10
   4  12   9   -0.07    0.09
  -5 -12  -9    0.38    0.11
  -5  12   9    0.28    0.11
  -5  12   9    0.32    0.10
   5 -12   9    0.34    0.13
  -5  12  -9    0.26    0.12
   5 -12  -9    0.32    0.12
  -5 -12   9    0.46    0.12
   5  12   9    0.29    0.11
   6 -12   9    1.32    0.18
  -6  12   9    1.27    0.17
  -6 -12  -9    1.22    0.14
  -6  12  -9    1.01    0.15
  -6 -12   9    1.22    0.16
   6 -12  -9    1.00    0.16
   6  12   9    1.25    0.17
   0  13   9   -0.02    0.09
   0 -13  -9    0.01    0.09
   0 -13   9    0.07    0.08
   0 -13   9   -0.02    0.07
   0  13  -9    0.11    0.08
  -1  13   9    3.83    0.22
   1 -13   9    3.40    0.21
  -1 -13  -9    3.86    0.23
  -1 -13   9    3.55    0.20
  -1  13  -9    3.36    0.20
  -1 -13   9    3.78    0.20
   1  13   9    3.74    0.22
   1 -13  -9    3.73    0.22
  -2  13   9    5.24    0.24
  -2 -13  -9    5.53    0.25
   2 -13   9    5.45    0.27
  -2  13   9    5.51    0.25
   2 -13  -9    5.33    0.26
  -2  13  -9    5.55    0.26
   2  13   9    5.45    0.27
  -2 -13   9    5.35    0.24
  -3 -13  -9    0.13    0.10
  -3  13   9    0.21    0.10
  -3  13   9    0.05    0.10
   3 -13   9    0.21    0.11
   3  13   9    0.16    0.10
  -3  13  -9    0.12    0.11
   3 -13  -9    0.17    0.10
  -3 -13   9    0.26    0.10
  -4  13   9    7.49    0.30
  -4 -13  -9    7.34    0.30
  -4  13   9    7.07    0.32
   4 -13   9    7.57    0.33
  -4 -13   9    7.54    0.31
   4 -13  -9    7.26    0.32
  -4  13  -9    7.27    0.33
   4  13   9    7.28    0.33
  -5  13   9    2.00    0.21
   5 -13   9    2.29    0.23
  -5  13   9    2.31    0.20
  -5 -13  -9    2.28    0.20
  -5  13  -9    2.18    0.22
  -5 -13   9    2.13    0.22
   5 -13  -9    2.29    0.21
   5  13   9    1.94    0.21
   0 -14  -9   16.22    0.50
   0  14  -9   16.39    0.49
   0  14   9   15.35    0.50
   0 -14   9   15.68    0.50
  -1  14   9    2.60    0.20
   1 -14   9    2.37    0.21
  -1 -14  -9    2.61    0.20
   1  14   9    2.60    0.20
  -1 -14   9    2.62    0.18
   1 -14  -9    2.45    0.20
  -1  14  -9    2.30    0.19
   2 -14   9    3.98    0.24
  -2  14   9    4.20    0.23
  -2  14   9    3.96    0.24
  -2 -14  -9    3.91    0.23
  -2  14  -9    3.96    0.24
   2 -14  -9    4.08    0.24
   2  14   9    4.00    0.24
  -2 -14   9    4.44    0.23
   3 -14   9   10.47    0.41
  -3 -14  -9   10.19    0.37
  -3  14   9   11.02    0.39
  -3  14   9   10.49    0.39
   3  14   9   10.31    0.40
  -3 -14   9   10.41    0.37
   3 -14  -9   10.77    0.40
  -3  14  -9   10.56    0.40
  -4  14   9    2.79    0.22
  -4  14   9    2.46    0.21
  -4 -14  -9    2.87    0.21
   4 -14   9    2.42    0.23
  -4 -14   9    2.44    0.21
  -4  14  -9    2.72    0.24
   4  14   9    2.79    0.24
   4 -14  -9    2.50    0.22
   0 -15  -9   -0.07    0.10
   0  15  -9   -0.11    0.08
   0 -15   9    0.02    0.09
   0  15   9   -0.07    0.09
  -1  15   9    3.52    0.23
  -1 -15  -9    3.63    0.23
   1 -15   9    3.77    0.24
  -1 -15   9    3.96    0.22
   1  15   9    3.78    0.24
  -1  15  -9    3.77    0.23
   1 -15  -9    3.62    0.23
  -2 -15  -9    2.56    0.21
  -2  15   9    2.39    0.20
   2 -15   9    2.34    0.21
  -2  15  -9    2.43    0.21
   2 -15  -9    2.47    0.21
   2  15   9    2.18    0.21
  -2 -15   9    2.34    0.19
   0   0 -10  144.61    3.22
   0   0  10  140.38    3.40
   0   0  10  144.36    3.30
   1   0  10   61.02    1.45
  -1   0 -10   62.61    1.40
  -1   0  10   62.12    1.43
   1   0 -10   61.45    1.42
   1   0  10   59.88    1.50
   2   0  10   13.58    0.38
   2   0  10   13.37    0.37
  -2   0 -10   13.57    0.33
   2   0 -10   13.48    0.36
   3   0  10   38.91    0.99
   3   0 -10   39.58    0.94
  -3   0  10   38.76    0.98
   3   0  10   38.76    0.96
   4   0 -10   34.90    0.85
   4   0  10   34.71    0.87
   4   0  10   33.79    0.89
  -4   0  10   33.76    0.88
   5   0  10    4.22    0.19
   5   0  10    4.19    0.19
  -5   0  10    4.50    0.20
   5   0 -10    4.15    0.19
   6   0 -10   19.54    0.53
  -6   0  10   18.46    0.54
   6   0  10   19.23    0.55
   6   0  10   18.89    0.54
   7   0  10    0.00    0.07
   7   0 -10   -0.01    0.09
   7   0  10   -0.14    0.08
  -7   0  10    0.01    0.08
   8   0  10   11.66    0.41
  -8   0  10   11.52    0.40
   8   0 -10   11.78    0.40
  -9   0  10    9.21    0.35
   9   0  10    9.48    0.37
   9   0 -10    9.50    0.36
   0   1 -10    0.05    0.04
   0   1  10    0.14    0.04
   0   1  10    0.00    0.05
   0  -1  10    0.00    0.03
   0  -1  10    0.10    0.05
   1   1 -10   26.30    0.63
  -1   1  10   25.31    0.68
  -1  -1 -10   26.42    0.62
   1  -1  10   26.19    0.68
   1  -1  10   26.64    0.65
  -1   1  10   26.07    0.63
   1  -1 -10   25.94    0.64
  -1   1 -10   26.56    0.61
   1   1  10   26.34    0.68
   1   1  10   26.05    0.65
  -1  -1  10   26.47    0.62
   2  -1  10   25.54    0.64
  -2   1  10   25.79    0.60
  -2  -1 -10   26.30    0.60
   2  -1  10   24.94    0.67
   2   1 -10   25.91    0.63
  -2  -1  10   22.83    0.66
   2   1  10   26.15    0.64
   2  -1 -10   26.09    0.63
   2   1  10   25.54    0.66
  -2   1 -10   26.26    0.59
   3  -1  10   12.72    0.37
  -3  -1 -10   12.47    0.31
   3  -1  10   12.45    0.36
   3   1 -10   12.73    0.35
  -3  -1  10   12.27    0.37
   3   1  10   12.40    0.36
   3   1  10   12.45    0.37
   3  -1 -10   13.01    0.36
   4  -1  10   46.08    1.17
   4   1 -10   45.71    1.11
   4  -1  10   46.52    1.14
  -4   1  10   46.75    1.16
   4   1  10   47.02    1.14
  -4  -1  10   46.14    1.16
   4  -1 -10   46.45    1.11
   4   1  10   44.66    1.16
   5   1 -10    0.59    0.09
  -5   1  10    0.47    0.08
   5  -1  10    0.49    0.09
   5  -1  10    0.65    0.09
   5   1  10    0.53    0.08
   5   1  10    0.52    0.09
  -5  -1  10    0.45    0.08
   5  -1 -10    0.55    0.09
   6  -1  10    0.46    0.10
   6  -1  10    0.45    0.08
   6   1 -10    0.50    0.10
  -6   1  10    0.46    0.10
   6   1  10    0.46    0.09
  -6  -1  10    0.35    0.09
   6  -1 -10    0.50    0.10
   6   1  10    0.46    0.08
   7  -1  10   15.27    0.47
  -7   1  10   14.77    0.46
   7  -1  10   14.53    0.46
   7   1 -10   14.47    0.45
   7   1  10   14.84    0.46
  -7  -1  10   14.54    0.45
   7  -1 -10   14.56    0.45
   8  -1  10   19.58    0.59
  -8   1  10   19.67    0.59
   8  -1  10   19.89    0.60
   8   1 -10   19.34    0.57
  -8  -1  10   19.44    0.57
   8  -1 -10   19.50    0.57
   8   1  10   19.18    0.59
  -9   1  10    0.73    0.13
   9   1 -10    0.96    0.15
   9  -1  10    0.86    0.15
  -9  -1  10    0.90    0.13
   9   1  10    0.74    0.14
   9  -1 -10    0.73    0.14
   0   2  10   21.32    0.54
   0  -2 -10   21.61    0.53
   0   2  10   22.08    0.57
   0  -2  10   22.07    0.53
   0   2 -10   21.76    0.53
   1  -2  10   10.91    0.29
   1  -2  10   10.75    0.32
  -1   2  10   10.67    0.28
  -1  -2 -10   10.85    0.28
   1   2 -10   10.85    0.29
  -1   2  10   10.48    0.32
  -1   2 -10   11.06    0.27
   1   2  10   10.54    0.30
   1  -2 -10   10.59    0.30
   1   2  10   10.47    0.31
  -1  -2  10   10.54    0.27
  -2  -2 -10    8.59    0.23
  -2   2  10    8.81    0.23
   2  -2  10    8.88    0.28
   2  -2  10    8.30    0.25
   2   2 -10    8.52    0.25
   2   2  10    8.53    0.26
   2   2  10    8.75    0.27
  -2  -2  10    8.79    0.27
  -2   2 -10    8.68    0.21
   2  -2 -10    8.61    0.26
  -3  -2 -10    2.84    0.10
   3   2 -10    2.87    0.14
   3  -2  10    2.64    0.13
   3  -2  10    2.57    0.14
  -3  -2  10    2.66    0.14
   3  -2 -10    2.64    0.14
   3   2  10    2.60    0.14
   3   2  10    2.71    0.13
  -4   2  10    3.82    0.18
   4   2 -10    3.56    0.17
   4  -2  10    3.60    0.18
   4  -2  10    3.68    0.17
   4   2  10    3.76    0.16
   4  -2 -10    3.95    0.18
   4   2  10    3.86    0.18
  -4  -2  10    3.87    0.17
   5  -2  10    0.16    0.08
   5  -2  10    0.16    0.07
  -5   2  10    0.16    0.07
   5   2 -10    0.23    0.08
   5  -2 -10    0.24    0.08
   5   2  10    0.25    0.06
  -5  -2  10    0.20    0.07
   5   2  10    0.16    0.08
   6   2 -10    2.84    0.17
  -6   2  10    2.69    0.17
   6  -2  10    2.72    0.17
   6  -2  10    2.59    0.17
   6   2  10    2.73    0.15
  -6  -2  10    2.83    0.16
   6   2  10    2.77    0.18
   6  -2 -10    2.78    0.17
   7  -2  10    3.25    0.20
   7  -2  10    3.35    0.20
   7   2 -10    3.14    0.20
  -7   2  10    3.33    0.20
   7  -2 -10    3.14    0.20
  -7  -2  10    3.27    0.18
   7   2  10    3.00    0.20
   8   2 -10   -0.06    0.10
   8  -2  10   -0.02    0.11
   8  -2  10    0.01    0.08
  -8   2  10    0.00    0.09
  -8  -2  10   -0.01    0.09
   8  -2 -10    0.26    0.11
   8   2  10   -0.02    0.10
   0   3  10    0.08    0.04
   0   3 -10   -0.09    0.04
   0  -3 -10    0.08    0.05
   0  -3  10    0.10    0.04
   0   3  10    0.05    0.05
   1   3 -10    4.82    0.14
   1  -3  10    5.05    0.16
  -1  -3 -10    4.76    0.16
  -1   3  10    4.88    0.15
  -1   3  10    4.98    0.19
   1   3 -10    4.95    0.17
   1   3  10    4.85    0.17
   1  -3 -10    4.72    0.17
   1   3  10    4.93    0.18
  -1   3 -10    4.93    0.14
  -1  -3  10    4.79    0.18
  -2  -3 -10   55.04    1.26
   2   3 -10   55.44    1.28
   2  -3  10   54.24    1.36
   2  -3  10   55.43    1.31
  -2   3  10   56.02    1.29
  -2   3  10   53.78    1.35
   2   3  10   54.37    1.34
   2   3  10   54.34    1.32
  -2  -3  10   54.41    1.34
   2  -3 -10   54.91    1.29
  -3   3  10   45.97    1.08
   3  -3  10   45.41    1.15
  -3  -3 -10   45.92    1.06
   3  -3  10   45.34    1.11
   3   3 -10   45.38    1.09
   3   3  10   45.30    1.14
   3   3  10   45.75    1.12
   3  -3 -10   46.36    1.10
  -3  -3  10   46.14    1.14
   4  -3  10   65.68    1.65
   4  -3  10   66.77    1.61
   4   3 -10   68.59    1.57
  -4   3  10   65.60    1.65
   4  -3 -10   67.16    1.58
   4   3  10   68.52    1.61
   4   3  10   65.11    1.63
  -5   3  10    0.62    0.10
   5  -3  10    0.57    0.09
   5  -3  10    0.47    0.09
   5   3 -10    0.59    0.09
   5   3  10    0.67    0.10
  -5  -3  10    0.62    0.08
   5   3  10    0.48    0.07
   5  -3 -10    0.64    0.10
   6   3 -10    0.35    0.10
  -6   3  10    0.30    0.09
   6  -3  10    0.26    0.09
   6  -3  10    0.36    0.09
   6   3  10    0.21    0.09
   6  -3 -10    0.28    0.09
  -6  -3  10    0.30    0.08
   7   3 -10    8.70    0.32
  -7   3  10    8.81    0.33
   7  -3  10    8.59    0.33
   7  -3  10    8.57    0.32
   7   3  10    8.72    0.33
  -7  -3  10    8.46    0.30
   7  -3 -10    8.36    0.32
  -8   3  10   16.01    0.52
   8   3 -10   15.89    0.50
   8  -3  10   15.36    0.50
   8  -3  10   15.62    0.52
   8  -3 -10   16.10    0.50
  -8  -3  10   16.34    0.48
   8   3  10   15.57    0.51
   0   4  10  210.73    5.04
   0   4  10  208.60    4.97
   0   4 -10  212.56    4.78
   0  -4 -10  210.50    4.85
   1   4 -10   25.16    0.60
  -1   4  10   24.36    0.65
  -1  -4 -10   24.59    0.60
  -1   4  10   24.60    0.61
   1  -4  10   25.22    0.61
   1   4 -10   24.77    0.59
  -1  -4  10   24.95    0.65
   1   4  10   24.33    0.64
   1   4  10   24.85    0.63
   1  -4 -10   23.77    0.61
  -2  -4 -10   17.43    0.44
   2  -4  10   17.23    0.46
  -2   4  10   16.70    0.48
   2   4 -10   17.68    0.45
  -2   4  10   17.51    0.44
   2  -4 -10   17.83    0.47
   2   4  10   17.33    0.47
   2   4  10   17.31    0.47
  -2  -4  10   18.00    0.48
  -3   4  10   12.38    0.38
   3   4 -10   12.69    0.36
   3  -4  10   12.61    0.36
  -3   4  10   13.10    0.33
  -3  -4 -10   12.84    0.33
   3  -4  10   12.47    0.39
  -3  -4  10   12.90    0.37
   3   4  10   12.28    0.36
   3   4  10   12.49    0.37
   3  -4 -10   12.83    0.37
   4   4 -10   19.53    0.52
   4  -4  10   18.73    0.52
  -4  -4 -10   19.27    0.48
  -4   4  10   18.72    0.54
   4  -4  10   19.48    0.55
   4   4  10   17.96    0.52
  -4  -4  10   19.19    0.52
   4  -4 -10   19.63    0.52
   4   4  10   19.86    0.53
  -5   4  10    2.35    0.15
   5  -4  10    2.30    0.16
   5   4 -10    2.49    0.16
   5  -4  10    2.28    0.16
   5  -4 -10    2.40    0.16
  -5  -4  10    2.21    0.15
   5   4  10    2.48    0.17
   6  -4  10   55.59    1.39
   6  -4  10   54.17    1.43
  -6   4  10   56.12    1.43
   6   4 -10   56.11    1.36
   6   4  10   56.40    1.40
  -6  -4  10   56.51    1.39
   6  -4 -10   57.37    1.37
   7  -4  10   -0.10    0.08
  -7   4  10    0.06    0.10
   7   4 -10   -0.03    0.09
   7  -4  10    0.02    0.09
   7  -4 -10   -0.03    0.09
  -7  -4  10    0.00    0.07
   7   4  10    0.00    0.10
  -8   4  10   29.91    0.86
   8  -4  10   29.43    0.83
   8   4 -10   30.23    0.81
   8  -4  10   30.77    0.86
   8  -4 -10   30.46    0.82
   8   4  10   29.93    0.84
   0  -5 -10    0.06    0.05
   0   5  10    0.27    0.06
   0   5 -10    0.08    0.04
   0  -5  10    0.06    0.06
   0   5  10    0.13    0.05
  -1   5  10    4.76    0.19
  -1  -5 -10    4.92    0.17
   1   5 -10    5.05    0.15
   1   5  10    4.90    0.18
  -1   5 -10    4.98    0.17
  -1  -5  10    4.91    0.19
   1  -5 -10    5.08    0.18
   1   5  10    5.01    0.18
  -2   5  10   36.30    0.96
   2   5 -10   37.30    0.91
  -2   5  10   37.87    0.91
  -2  -5 -10   38.23    0.90
   2  -5  10   38.28    0.93
   2   5  10   37.98    0.94
  -2   5 -10   37.54    0.93
  -2  -5  10   37.71    0.95
   2   5  10   37.74    0.94
   2  -5 -10   38.36    0.92
  -3   5  10    0.01    0.06
  -3  -5 -10   -0.04    0.04
   3   5 -10    0.01    0.06
   3  -5  10   -0.04    0.06
   3  -5  10    0.01    0.06
  -3   5  10    0.06    0.04
   3   5  10   -0.02    0.06
   3  -5 -10   -0.07    0.06
  -3  -5  10    0.05    0.06
   3   5  10    0.06    0.04
  -4   5  10   75.88    1.87
  -4  -5 -10   76.01    1.75
   4  -5  10   76.32    1.82
   4   5 -10   78.02    1.78
   4  -5  10   76.93    1.88
   4   5  10   71.51    1.83
   4  -5 -10   77.00    1.79
   4   5  10   75.39    1.83
  -4  -5  10   76.28    1.84
   5  -5  10    0.65    0.10
   5  -5  10    0.58    0.10
   5   5 -10    0.60    0.10
  -5   5  10    0.55    0.10
   5  -5 -10    0.73    0.10
  -5  -5  10    0.68    0.09
   5   5  10    0.60    0.10
  -6   5  10    1.19    0.13
   6   5 -10    1.13    0.13
   6  -5  10    1.27    0.14
   6  -5  10    1.17    0.13
   6   5  10    1.20    0.13
  -6  -5  10    1.18    0.13
   6  -5 -10    1.46    0.16
   7  -5  10    1.60    0.17
  -7   5  10    1.50    0.16
   7   5 -10    1.46    0.15
   7  -5  10    1.16    0.14
   7  -5 -10    1.37    0.15
   7   5  10    1.30    0.15
  -7  -5  10    1.40    0.14
   8  -5  10   17.75    0.56
  -8   5  10   18.32    0.58
   8  -5  10   17.83    0.59
   8   5 -10   18.49    0.55
   8   5  10   18.42    0.57
   8  -5 -10   17.78    0.56
   0  -6  10   21.37    0.57
   0  -6 -10   21.14    0.55
   0  -6  10   20.84    0.52
   0   6  10   21.40    0.57
   0   6  10   20.82    0.55
   0   6 -10   21.65    0.54
  -1  -6 -10    1.71    0.11
  -1   6  10    1.74    0.12
  -1   6  10    1.76    0.11
   1  -6  10    1.63    0.12
   1  -6 -10    1.62    0.11
   1   6  10    1.72    0.11
  -1   6 -10    1.80    0.11
  -1  -6  10    1.61    0.11
   1   6  10    1.52    0.11
   2  -6  10    0.07    0.06
  -2   6  10    0.10    0.06
  -2   6  10    0.22    0.05
   2  -6 -10    0.08    0.06
   2   6  10    0.07    0.06
  -2   6 -10    0.11    0.06
  -2  -6  10    0.22    0.06
   2   6  10    0.10    0.04
  -3  -6 -10    1.88    0.11
  -3   6  10    1.83    0.11
  -3   6  10    1.89    0.15
   3  -6  10    2.09    0.15
   3  -6  10    1.95    0.14
   3  -6 -10    2.12    0.14
  -3  -6  10    2.02    0.13
   3   6  10    1.88    0.14
  -3   6 -10    1.99    0.14
   3   6  10    1.76    0.11
  -4   6  10    0.88    0.11
  -4  -6 -10    0.92    0.10
  -4   6  10    0.96    0.09
   4  -6  10    1.08    0.12
   4  -6  10    1.04    0.11
   4  -6 -10    1.14    0.12
  -4   6 -10    0.94    0.11
   4   6  10    0.97    0.11
  -4  -6  10    0.88    0.09
  -5   6  10   15.34    0.48
   5  -6  10   15.66    0.49
   5  -6  10   15.44    0.46
  -5   6 -10   15.36    0.47
  -5  -6  10   15.40    0.44
   5  -6 -10   15.56    0.46
   5   6  10   15.48    0.47
  -6   6  10   -0.01    0.09
   6  -6  10    0.13    0.09
   6  -6  10    0.03    0.08
   6  -6 -10   -0.06    0.08
  -6   6 -10    0.03    0.09
   6   6  10    0.05    0.09
  -6  -6  10   -0.02    0.07
  -7   6  10    0.61    0.13
   7  -6  10    0.61    0.13
   7  -6  10    0.50    0.12
  -7   6 -10    0.41    0.12
   7   6  10    0.50    0.12
   7  -6 -10    0.37    0.11
   8  -6  10    0.62    0.14
   8  -6  10    0.66    0.13
  -8   6  10    0.40    0.13
   8  -6 -10    0.59    0.13
  -8   6 -10    0.56    0.14
   8   6  10    0.52    0.13
   0  -7 -10   -0.01    0.05
   0   7  10   -0.01    0.05
   0   7 -10    0.00    0.04
   0   7  10    0.07    0.05
   0  -7  10    0.05    0.06
   0  -7  10    0.04    0.04
  -1  -7 -10    1.28    0.10
  -1   7  10    1.26    0.11
   1   7 -10    1.41    0.09
   1  -7  10    1.33    0.08
  -1   7  10    1.15    0.10
   1  -7  10    1.06    0.11
   1   7  10    1.21    0.10
  -1   7 -10    1.43    0.10
   1   7  10    1.17    0.11
  -1  -7  10    1.26    0.09
  -1  -7  10    1.20    0.11
   1  -7 -10    1.17    0.11
  -2   7  10    9.53    0.32
  -2  -7 -10   10.30    0.30
  -2   7  10    9.84    0.30
   2  -7  10   10.23    0.33
   2   7  10    9.82    0.30
  -2   7 -10    9.94    0.31
   2  -7 -10    9.97    0.32
   2   7  10   10.00    0.32
  -2  -7  10    9.66    0.31
  -3   7  10    9.14    0.28
  -3  -7 -10    9.17    0.28
   3  -7  10    9.14    0.32
  -3   7  10    8.65    0.31
   3   7  10    9.11    0.31
  -3  -7  10    9.19    0.29
   3  -7 -10    9.34    0.31
  -3   7 -10    9.15    0.30
   4  -7  10   12.47    0.41
  -4   7  10   12.45    0.41
  -4  -7 -10   12.71    0.36
  -4   7  10   12.52    0.36
  -4   7 -10   12.40    0.39
  -4  -7  10   12.83    0.38
   4  -7 -10   12.77    0.40
   4   7  10   13.29    0.41
  -5  -7 -10    0.13    0.06
   5  -7  10    0.07    0.08
   5  -7  10    0.19    0.09
  -5   7  10    0.11    0.09
  -5  -7  10    0.21    0.07
   5   7  10    0.13    0.09
  -5   7 -10    0.19    0.09
   5  -7 -10    0.24    0.09
   6  -7  10    0.37    0.11
   6  -7  10    0.39    0.11
  -6   7  10    0.29    0.11
   6  -7 -10    0.39    0.11
   6   7  10    0.33    0.10
  -6   7 -10    0.41    0.11
   7  -7  10   15.95    0.53
  -7   7  10   16.05    0.52
   7  -7  10   15.32    0.50
   7  -7 -10   15.34    0.49
   7   7  10   15.25    0.51
  -7   7 -10   15.56    0.50
  -8   7  10    5.12    0.29
   8  -7  10    5.14    0.29
   8  -7  10    5.31    0.28
   8   7  10    5.57    0.29
  -8   7 -10    5.03    0.28
   8  -7 -10    5.48    0.28
   0  -8  10  109.71    2.68
   0   8 -10  111.45    2.61
   0  -8 -10  111.21    2.57
   0  -8  10  112.22    2.54
   0   8  10  112.03    2.63
   0   8  10  111.44    2.67
  -1   8  10    2.00    0.13
  -1   8  10    1.98    0.13
   1  -8  10    2.04    0.14
  -1  -8 -10    2.02    0.13
   1  -8  10    2.21    0.11
   1   8 -10    2.18    0.11
  -1   8 -10    1.86    0.13
   1   8  10    2.07    0.12
  -1  -8  10    1.89    0.12
  -1  -8  10    1.76    0.13
   1   8  10    1.97    0.13
   1  -8 -10    2.06    0.14
  -2   8  10    4.61    0.19
  -2  -8 -10    4.32    0.18
  -2   8  10    4.58    0.20
   2  -8  10    4.66    0.21
   2   8  10    4.52    0.17
  -2  -8  10    4.46    0.18
   2  -8 -10    4.37    0.20
   2   8  10    4.78    0.21
  -2  -8  10    4.49    0.19
  -2   8 -10    4.69    0.19
   3  -8  10   36.64    0.98
  -3   8  10   37.00    0.97
  -3   8  10   37.11    0.92
  -3  -8 -10   36.94    0.91
   3   8  10   36.63    0.95
   3  -8 -10   37.84    0.94
  -3  -8  10   36.86    0.92
  -3   8 -10   37.10    0.94
  -3  -8  10   37.08    0.94
   4  -8  10   15.06    0.48
  -4   8  10   15.31    0.43
  -4  -8 -10   15.24    0.42
  -4   8  10   14.75    0.47
  -4  -8  10   15.22    0.44
   4  -8 -10   14.91    0.46
   4   8  10   15.45    0.47
  -4  -8  10   15.08    0.44
  -4   8 -10   15.06    0.46
  -5   8  10    0.99    0.14
  -5  -8 -10    1.12    0.10
   5  -8  10    1.21    0.14
  -5  -8  10    0.96    0.10
   5  -8 -10    1.17    0.13
   5   8  10    1.18    0.13
  -5   8 -10    1.20    0.14
   6  -8  10   24.36    0.72
  -6   8  10   23.57    0.71
  -6   8 -10   23.81    0.69
   6   8  10   24.04    0.70
   6  -8 -10   24.08    0.68
  -7   8  10    0.39    0.13
   7  -8  10    0.48    0.13
  -7   8 -10    0.43    0.13
   7  -8 -10    0.37    0.12
   7   8  10    0.40    0.12
   0  -9  10    0.15    0.06
   0   9  10    0.29    0.08
   0   9 -10    0.30    0.07
   0  -9  10    0.07    0.08
   0   9  10    0.13    0.06
   0  -9 -10    0.06    0.07
  -1   9  10   18.86    0.53
  -1  -9 -10   18.94    0.52
   1  -9  10   19.26    0.54
  -1   9  10   18.70    0.52
  -1  -9  10   19.06    0.50
   1   9  10   19.31    0.52
  -1  -9  10   18.21    0.53
   1   9  10   18.64    0.53
   1  -9 -10   18.46    0.52
  -1   9 -10   19.14    0.52
   2  -9  10    6.51    0.26
  -2  -9 -10    6.27    0.23
  -2   9  10    6.45    0.25
  -2   9  10    6.31    0.23
   2  -9 -10    6.28    0.25
  -2  -9  10    6.30    0.24
   2   9  10    6.47    0.25
  -2  -9  10    6.22    0.23
  -2   9 -10    6.37    0.24
   3  -9  10    0.24    0.09
  -3  -9 -10    0.33    0.08
  -3   9  10    0.30    0.09
  -3   9  10    0.31    0.08
   3  -9 -10    0.24    0.09
   3   9  10    0.21    0.09
  -3  -9  10    0.22    0.07
  -3   9 -10    0.30    0.09
  -3  -9  10    0.28    0.09
  -4   9  10   19.39    0.53
  -4   9  10   18.72    0.57
   4  -9  10   18.63    0.57
  -4  -9 -10   19.94    0.52
   4  -9 -10   18.74    0.55
   4   9  10   18.60    0.56
  -4  -9  10   18.19    0.53
  -4  -9  10   19.07    0.53
  -4   9 -10   18.69    0.55
   5  -9  10    0.13    0.09
  -5  -9 -10    0.14    0.08
  -5   9  10    0.17    0.10
   5  -9 -10    0.14    0.10
   5   9  10    0.08    0.10
  -5  -9  10    0.12    0.09
  -5   9 -10    0.13    0.10
   6  -9  10    0.43    0.12
  -6   9  10    0.38    0.13
   6  -9 -10    0.44    0.12
  -6   9 -10    0.35    0.12
   6   9  10    0.25    0.11
  -6  -9  10    0.19    0.11
  -7   9  10    0.02    0.12
   7  -9  10    0.10    0.12
   7   9  10    0.17    0.11
  -7   9 -10    0.08    0.12
  -7  -9  10    0.18    0.12
   7  -9 -10    0.14    0.11
   0 -10 -10    2.44    0.16
   0 -10  10    2.21    0.13
   0 -10  10    2.43    0.16
   0  10 -10    2.39    0.15
   0  10  10    2.43    0.15
   0  10  10    2.21    0.16
  -1 -10 -10    0.89    0.11
  -1  10  10    0.92    0.10
   1 -10  10    0.77    0.11
  -1  10  10    0.97    0.11
  -1 -10  10    0.94    0.11
   1 -10 -10    0.86    0.11
  -1 -10  10    1.04    0.10
  -1  10 -10    0.85    0.10
   1  10  10    0.79    0.11
  -2  10  10    0.24    0.08
  -2  10  10    0.14    0.08
   2 -10  10    0.16    0.09
  -2 -10 -10    0.29    0.09
  -2 -10  10    0.16    0.08
   2 -10 -10    0.17    0.09
  -2  10 -10    0.17    0.08
  -2 -10  10    0.08    0.08
   2  10  10    0.33    0.09
   3 -10  10    3.84    0.22
  -3 -10 -10    4.02    0.20
  -3  10  10    3.96    0.22
  -3  10  10    3.85    0.19
  -3  10 -10    3.55    0.20
   3  10  10    3.82    0.21
  -3 -10  10    3.94    0.19
   3 -10 -10    3.90    0.21
  -3 -10  10    3.80    0.20
   4 -10  10    0.13    0.10
  -4  10  10    0.16    0.09
  -4 -10 -10    0.04    0.08
  -4  10  10    0.14    0.09
   4  10  10    0.24    0.10
  -4  10 -10    0.29    0.11
  -4 -10  10    0.09    0.09
   4 -10 -10    0.18    0.09
   5 -10  10    9.03    0.36
  -5  10  10    9.11    0.36
  -5 -10 -10    9.30    0.31
   5 -10 -10    8.65    0.34
  -5 -10  10    9.04    0.33
   5  10  10    8.76    0.35
  -5  10 -10    9.21    0.35
   6 -10  10    0.83    0.14
  -6  10  10    1.15    0.16
   6 -10 -10    1.19    0.16
  -6 -10  10    1.04    0.15
   6  10  10    0.92    0.14
   0  11  10    0.10    0.06
   0  11  10    0.04    0.08
   0 -11 -10   -0.01    0.08
   0  11 -10    0.10    0.06
   0 -11  10    0.05    0.06
   0 -11  10    0.05    0.08
  -1 -11 -10    8.39    0.30
   1 -11  10    8.07    0.31
  -1  11  10    8.05    0.30
  -1  11  10    8.82    0.30
  -1 -11  10    8.02    0.27
  -1  11 -10    8.19    0.29
   1  11  10    8.34    0.31
   1 -11 -10    7.99    0.30
  -1 -11  10    8.36    0.30
  -2  11  10   17.92    0.54
  -2 -11 -10   19.23    0.53
   2 -11  10   18.55    0.56
  -2  11  10   18.24    0.53
  -2 -11  10   18.77    0.53
  -2 -11  10   18.42    0.51
   2  11  10   18.13    0.55
  -2  11 -10   18.29    0.53
   2 -11 -10   18.34    0.54
  -3 -11 -10    7.71    0.28
  -3  11  10    7.25    0.30
   3 -11  10    7.37    0.31
  -3  11  10    7.46    0.28
  -3 -11  10    7.07    0.28
   3 -11 -10    7.48    0.30
  -3 -11  10    7.55    0.27
  -3  11 -10    7.47    0.30
   3  11  10    7.23    0.31
  -4  11  10   24.24    0.65
   4 -11  10   22.33    0.69
  -4 -11 -10   23.40    0.64
  -4  11  10   23.33    0.69
  -4  11 -10   23.58    0.67
  -4 -11  10   24.22    0.65
   4  11  10   23.67    0.68
   4 -11 -10   22.67    0.67
  -5  11  10    0.28    0.10
   5 -11  10    0.49    0.13
  -5 -11 -10    0.29    0.10
  -5  11  10    0.45    0.13
  -5  11 -10    0.15    0.11
  -5 -11  10    0.23    0.11
   5 -11 -10    0.35    0.11
   5  11  10    0.44    0.12
   6 -11  10    1.60    0.19
  -6  11  10    1.57    0.18
   6  11  10    1.40    0.17
  -6  11 -10    1.73    0.18
   6 -11 -10    1.73    0.18
  -6 -11  10    1.41    0.17
   0  12 -10   30.47    0.80
   0  12  10   29.90    0.81
   0 -12 -10   29.60    0.80
   0 -12  10   30.99    0.82
  -1  12  10    0.29    0.09
  -1 -12 -10    0.44    0.10
   1 -12  10    0.41    0.10
  -1  12  10    0.24    0.08
   1  12  10    0.34    0.11
  -1 -12  10    0.26    0.09
  -1  12 -10    0.34    0.09
   1 -12 -10    0.49    0.11
  -1 -12  10    0.24    0.08
  -2  12  10    8.17    0.31
  -2 -12 -10    8.14    0.31
  -2  12  10    7.49    0.31
   2 -12  10    7.70    0.32
   2  12  10    7.90    0.32
  -2 -12  10    7.83    0.29
  -2 -12  10    8.15    0.30
   2 -12 -10    7.93    0.31
  -2  12 -10    7.96    0.31
  -3  12  10    4.99    0.24
   3 -12  10    5.04    0.27
  -3  12  10    4.97    0.25
  -3 -12 -10    5.21    0.24
  -3  12 -10    5.10    0.26
   3  12  10    4.95    0.26
   3 -12 -10    5.12    0.26
  -3 -12  10    5.28    0.24
  -4  12  10    5.05    0.27
  -4  12  10    5.18    0.25
  -4 -12 -10    5.33    0.25
   4 -12  10    5.02    0.28
  -4  12 -10    5.00    0.26
  -4 -12  10    5.24    0.26
   4  12  10    4.55    0.26
   4 -12 -10    5.30    0.27
  -5  12  10    1.15    0.14
  -5 -12 -10    0.95    0.13
   5 -12  10    0.96    0.15
  -5  12  10    0.93    0.15
   5 -12 -10    1.19    0.16
   5  12  10    0.75    0.14
  -5  12 -10    1.14    0.15
  -5 -12  10    0.87    0.14
   0  13  10    0.06    0.09
   0 -13  10   -0.03    0.08
   0 -13 -10    0.22    0.10
  -1 -13 -10    3.73    0.22
   1 -13  10    3.48    0.22
  -1  13  10    3.54    0.21
   1 -13 -10    3.59    0.22
  -1 -13  10    3.48    0.19
  -1 -13  10    3.25    0.21
  -1  13 -10    3.39    0.20
   1  13  10    3.51    0.22
  -2  13  10   16.02    0.49
  -2 -13 -10   15.74    0.48
   2 -13  10   15.57    0.50
  -2  13  10   15.78    0.49
  -2 -13  10   15.48    0.47
  -2  13 -10   15.49    0.49
   2  13  10   15.27    0.50
   2 -13 -10   15.33    0.49
  -3  13  10    7.96    0.32
  -3  13  10    7.86    0.31
  -3 -13 -10    8.17    0.31
   3 -13  10    8.25    0.34
   3  13  10    7.82    0.34
   3 -13 -10    8.11    0.34
  -3  13 -10    8.09    0.33
  -3 -13  10    7.67    0.31
  -4  13  10   17.43    0.56
  -4 -13 -10   17.71    0.52
   4 -13  10   17.47    0.57
  -4  13  10   17.54    0.53
  -4  13 -10   17.82    0.56
  -4 -13  10   16.91    0.52
   4 -13 -10   16.53    0.55
   4  13  10   16.95    0.56
   0  14  10    1.79    0.19
   0 -14 -10    1.80    0.17
   0 -14  10    1.66    0.18
  -1  14  10    7.99    0.33
   1 -14  10    7.84    0.33
  -1 -14 -10    8.15    0.33
  -1 -14  10    7.61    0.29
  -1 -14  10    7.70    0.32
   1  14  10    8.01    0.33
   1 -14 -10    7.71    0.33
  -1  14 -10    8.27    0.32
  -2  14  10    0.11    0.10
   2 -14  10   -0.01    0.10
  -2 -14 -10    0.03    0.10
   2  14  10    0.07    0.10
  -2  14 -10   -0.02    0.10
   2 -14 -10    0.03    0.10
  -2 -14  10   -0.03    0.09
   3 -14  10    0.17    0.11
  -3  14  10    0.19    0.10
  -3  14  10    0.22    0.11
  -3 -14 -10    0.25    0.10
   3 -14 -10    0.07    0.11
   3  14  10    0.12    0.11
  -3  14 -10    0.19    0.12
  -3 -14  10    0.25    0.11
   0 -15 -10   -0.02    0.10
   0 -15  10    0.00    0.09
   0  15  10   -0.03    0.09
  -1  15  10    0.34    0.11
  -1 -15 -10    0.27    0.11
   1 -15  10    0.31    0.12
  -1  15 -10    0.22    0.10
   1 -15 -10    0.30    0.12
   1  15  10    0.27    0.11
   0   0  11    0.34    0.06
  -1   0 -11    0.00    0.03
  -1   0  11   -0.01    0.02
   1   0 -11    0.01    0.05
  -1   0  11    0.03    0.03
   1   0  11    0.02    0.05
   1   0  11    0.04    0.04
  -2   0 -11    0.02    0.03
  -2   0  11   -0.01    0.02
   2   0  11   -0.01    0.04
   2   0  11   -0.01    0.05
   2   0 -11   -0.03    0.05
   3   0  11    0.18    0.06
   3   0 -11   -0.06    0.06
   3   0  11   -0.11    0.05
  -3   0  11    0.02    0.06
   4   0  11    0.07    0.06
   4   0  11   -0.03    0.06
  -4   0  11    0.00    0.06
   4   0 -11   -0.07    0.06
   5   0  11    0.00    0.07
   5   0 -11    0.06    0.08
   5   0  11    0.00    0.06
  -5   0  11   -0.05    0.07
   6   0 -11   -0.09    0.08
   6   0  11   -0.07    0.08
  -6   0  11   -0.07    0.07
   6   0  11   -0.07    0.06
   7   0  11    0.05    0.08
   7   0 -11   -0.19    0.09
  -7   0  11    0.03    0.09
   7   0  11   -0.14    0.10
   8   0  11   -0.08    0.10
   8   0 -11   -0.05    0.11
  -8   0  11    0.05    0.09
   0   1  11   -0.04    0.05
   0   1  11    0.01    0.04
   0  -1  11    0.00    0.03
   0  -1 -11    0.09    0.04
   0  -1  11    0.16    0.05
   0   1 -11   -0.01    0.04
  -1   1  11   49.31    1.15
   1   1 -11   49.51    1.15
  -1  -1 -11   49.15    1.13
   1  -1  11   47.54    1.22
  -1   1  11   48.88    1.22
   1  -1  11   49.18    1.17
   1   1  11   48.47    1.22
   1   1  11   49.23    1.17
   1  -1 -11   49.14    1.15
  -1  -1  11   49.44    1.15
  -1   1 -11   50.28    1.13
   2  -1  11    7.83    0.27
   2   1 -11    7.90    0.25
   2  -1  11    8.19    0.25
  -2  -1 -11    8.20    0.22
   2   1  11    8.08    0.26
   2  -1 -11    8.36    0.25
   2   1  11    7.87    0.25
  -3   1  11   13.69    0.45
   3  -1  11   16.08    0.45
   3  -1  11   17.13    0.47
   3   1 -11   16.36    0.44
   3   1  11   16.67    0.45
  -3  -1  11   16.65    0.46
   3   1  11   16.14    0.46
   3  -1 -11   16.76    0.44
  -4   1  11    3.66    0.18
   4  -1  11    3.39    0.17
   4   1 -11    3.19    0.17
   4  -1  11    3.29    0.17
   4  -1 -11    3.15    0.16
   4   1  11    2.95    0.17
  -4  -1  11    3.10    0.16
   4   1  11    3.11    0.16
   5   1 -11   23.81    0.63
   5  -1  11   23.66    0.66
  -5   1  11   23.46    0.65
   5  -1  11   24.26    0.64
   5   1  11   23.61    0.64
   5  -1 -11   24.29    0.63
   5   1  11   22.99    0.65
  -5  -1  11   24.11    0.65
   6   1 -11    0.72    0.11
   6  -1  11    0.77    0.11
  -6   1  11    0.74    0.11
   6  -1  11    0.79    0.11
   6   1  11    0.75    0.11
   6   1  11    1.00    0.11
   6  -1 -11    0.67    0.11
  -6  -1  11    1.06    0.12
  -7   1  11   36.51    0.98
   7  -1  11   36.38    0.97
   7  -1  11   35.86    0.99
   7   1 -11   36.94    0.95
  -7  -1  11   37.06    0.97
   7  -1 -11   37.26    0.95
   7   1  11   36.89    0.97
   8  -1  11    0.03    0.11
   8   1 -11    0.10    0.11
  -8   1  11    0.16    0.10
  -8  -1  11    0.19    0.10
   8  -1 -11    0.24    0.11
   8   1  11    0.14    0.11
   0   2  11    5.77    0.18
   0   2 -11    6.46    0.18
   0  -2 -11    5.61    0.19
   0  -2  11    5.81    0.17
   0   2  11    5.60    0.21
  -1  -2 -11   99.82    2.27
  -1   2  11   98.10    2.40
   1  -2  11  100.66    2.33
   1  -2  11   98.25    2.41
   1   2 -11  101.44    2.28
  -1   2  11  100.48    2.32
   1  -2 -11   98.96    2.29
  -1   2 -11  104.83    2.26
   1   2  11  100.40    2.34
   1   2  11  100.29    2.40
  -1  -2  11   97.72    2.31
   2  -2  11   -0.04    0.04
  -2  -2 -11    0.07    0.04
   2  -2  11    0.00    0.05
   2   2 -11   -0.04    0.05
  -2   2  11    0.09    0.03
  -2   2  11    0.09    0.06
   2   2  11   -0.01    0.04
  -2  -2  11    0.00    0.06
   2   2  11    0.07    0.05
   2  -2 -11    0.00    0.05
   3  -2  11  137.63    3.21
   3   2 -11  138.12    3.13
   3  -2  11  136.46    3.30
  -3   2  11  131.65    3.29
   3   2  11  136.27    3.28
   3   2  11  137.95    3.21
   3  -2 -11  140.79    3.14
  -3  -2  11  140.99    3.28
   4  -2  11   -0.09    0.06
   4   2 -11    0.25    0.08
  -4   2  11   -0.06    0.06
   4  -2 -11    0.01    0.06
   4   2  11    0.05    0.05
  -4  -2  11    0.00    0.06
   4   2  11   -0.01    0.06
   5  -2  11    5.66    0.23
   5  -2  11    5.81    0.24
   5   2 -11    5.63    0.23
  -5   2  11    5.50    0.24
   5   2  11    5.43    0.23
  -5  -2  11    5.66    0.23
   5   2  11    5.17    0.21
   5  -2 -11    5.54    0.23
  -6   2  11   40.22    1.05
   6  -2  11   40.19    1.03
   6  -2  11   40.46    1.07
   6   2 -11   40.95    1.01
  -6  -2  11   39.67    1.04
   6  -2 -11   40.40    1.01
   6   2  11   39.60    1.03
   6   2  11   40.54    1.05
   7  -2  11   11.74    0.41
  -7   2  11   11.56    0.40
   7   2 -11   11.21    0.39
   7  -2  11   11.41    0.39
  -7  -2  11   11.24    0.38
   7  -2 -11   11.52    0.39
   7   2  11   11.18    0.40
   8   2 -11    0.40    0.12
   8  -2  11    0.67    0.14
  -8   2  11    0.55    0.12
   8  -2  11    0.83    0.13
   8   2  11    0.50    0.13
  -8  -2  11    0.81    0.12
   8  -2 -11    0.75    0.13
   0   3 -11   -0.09    0.04
   0  -3  11   -0.03    0.03
   0   3  11    0.02    0.05
   0  -3 -11    0.06    0.05
   0   3  11    0.14    0.05
   0  -3  11    0.00    0.01
  -1   3  11    6.74    0.20
   1   3 -11    6.82    0.18
   1   3 -11    7.04    0.21
   1  -3  11    6.88    0.21
  -1  -3 -11    6.72    0.20
  -1   3  11    6.85    0.23
   1  -3 -11    6.78    0.22
   1   3  11    6.63    0.22
  -1  -3  11    6.48    0.23
  -1   3 -11    6.67    0.19
   1   3  11    6.65    0.23
  -2  -3 -11   13.62    0.35
  -2   3  11   12.74    0.39
  -2   3  11   13.43    0.34
   2  -3  11   12.95    0.40
   2   3 -11   13.49    0.37
   2  -3  11   13.51    0.37
   2   3  11   13.28    0.38
   2  -3 -11   13.46    0.37
  -2  -3  11   13.33    0.39
   2   3  11   13.32    0.38
   3   3 -11    0.12    0.07
  -3  -3 -11    0.20    0.04
  -3   3  11    0.11    0.06
   3  -3  11    0.36    0.07
   3  -3  11    0.11    0.06
   3  -3 -11    0.11    0.07
   3   3  11    0.13    0.05
  -3  -3  11    0.21    0.07
   3   3  11    0.08    0.07
   4   3 -11   -0.06    0.07
  -4   3  11    0.08    0.07
   4  -3  11   -0.02    0.07
   4  -3 -11    0.14    0.08
   4   3  11    0.21    0.07
  -4  -3  11    0.06    0.07
   4   3  11    0.02    0.05
   5   3 -11   19.94    0.55
  -5   3  11   19.88    0.58
   5  -3  11   20.06    0.58
   5  -3  11   19.81    0.56
   5   3  11   19.92    0.56
  -5  -3  11   20.22    0.56
   5   3  11   19.64    0.56
   5  -3 -11   20.34    0.55
   6  -3  11    1.87    0.16
   6  -3  11    1.77    0.17
   6   3 -11    1.68    0.17
  -6   3  11    2.07    0.17
   6   3  11    1.91    0.17
  -6  -3  11    1.78    0.15
   6  -3 -11    2.03    0.17
   7  -3  11   39.88    1.08
  -7   3  11   40.17    1.07
   7  -3  11   40.33    1.05
   7   3 -11   40.08    1.03
   7  -3 -11   40.78    1.03
   7   3  11   40.27    1.06
  -7  -3  11   40.11    1.04
   8  -3  11    0.25    0.12
   8  -3  11    0.21    0.11
  -8   3  11    0.18    0.11
   8   3 -11    0.02    0.10
   8  -3 -11    0.22    0.11
   8   3  11    0.18    0.11
  -8  -3  11    0.16    0.10
   0  -4 -11   23.56    0.60
   0   4  11   24.55    0.61
   0   4 -11   23.96    0.59
   0   4  11   25.12    0.64
  -1  -4 -11    4.20    0.15
  -1   4  11    4.10    0.15
  -1   4  11    3.85    0.17
   1   4 -11    4.16    0.15
   1  -4  11    4.03    0.15
   1   4  11    4.04    0.16
   1  -4 -11    4.00    0.16
   1   4  11    4.28    0.17
  -1  -4  11    4.19    0.18
  -2  -4 -11    0.29    0.05
   2  -4  11    0.23    0.07
  -2   4  11    0.22    0.05
  -2   4  11    0.27    0.07
   2  -4  11    0.21    0.06
   2   4 -11    0.16    0.06
  -2  -4  11    0.30    0.07
   2   4  11    0.20    0.06
   2  -4 -11    0.24    0.07
   2   4  11    0.17    0.05
  -3  -4 -11    0.60    0.06
   3   4 -11    0.44    0.08
   3  -4  11    0.53    0.09
   3  -4  11    0.57    0.08
  -3   4  11    0.49    0.09
   3   4  11    0.39    0.08
   3   4  11    0.44    0.07
   3  -4 -11    0.47    0.08
  -3  -4  11    0.47    0.08
   4  -4  11    0.79    0.11
   4   4 -11    0.77    0.10
  -4   4  11    0.70    0.10
   4  -4  11    0.75    0.10
   4  -4 -11    0.77    0.10
   4   4  11    0.78    0.08
   4   4  11    0.78    0.10
  -4  -4  11    0.73    0.09
   5  -4  11    0.42    0.10
   5   4 -11    0.39    0.09
  -5   4  11    0.22    0.08
   5  -4  11    0.29    0.09
   5   4  11    0.33    0.10
  -5  -4  11    0.27    0.08
   5  -4 -11    0.35    0.09
   6  -4  11    0.40    0.10
   6   4 -11    0.42    0.10
   6  -4  11    0.31    0.10
  -6   4  11    0.27    0.10
   6  -4 -11    0.34    0.10
  -6  -4  11    0.31    0.09
   6   4  11    0.43    0.11
   7   4 -11    0.43    0.12
   7  -4  11    0.69    0.12
   7  -4  11    0.37    0.12
  -7   4  11    0.60    0.12
   7   4  11    0.64    0.13
  -7  -4  11    0.75    0.11
   7  -4 -11    0.72    0.13
   8  -4  11    0.25    0.11
   8  -4  11    0.17    0.11
  -8   4  11    0.15    0.12
   8   4 -11    0.23    0.11
   8   4  11    0.28    0.11
   8  -4 -11    0.27    0.11
   0   5  11    0.08    0.05
   0  -5  11    0.09    0.06
   0  -5 -11    0.02    0.05
   0   5 -11    0.01    0.04
   0   5  11    0.00    0.05
  -1   5  11    3.32    0.16
  -1   5  11    3.33    0.14
  -1  -5 -11    3.33    0.14
   1  -5  11    3.36    0.16
  -1   5 -11    3.21    0.14
   1  -5 -11    3.20    0.15
   1   5  11    3.36    0.15
  -1  -5  11    3.30    0.16
   1   5  11    3.28    0.15
  -2   5  11   36.18    0.95
   2   5 -11   37.50    0.90
   2  -5  11   37.97    0.92
   2  -5  11   36.04    0.96
  -2  -5 -11   37.32    0.89
  -2   5  11   37.80    0.90
   2  -5 -11   36.66    0.91
   2   5  11   37.16    0.94
   2   5  11   36.49    0.93
  -2   5 -11   36.97    0.92
  -2  -5  11   37.81    0.94
  -3   5  11    4.49    0.21
   3   5 -11    4.65    0.19
  -3  -5 -11    4.66    0.17
  -3   5  11    4.63    0.16
   3  -5  11    4.78    0.20
   3  -5  11    4.63    0.21
   3   5  11    4.44    0.18
  -3  -5  11    4.64    0.19
   3  -5 -11    4.78    0.20
   3   5  11    4.72    0.20
  -4   5  11    0.12    0.08
   4  -5  11    0.35    0.09
   4  -5  11    0.32    0.08
   4   5 -11    0.24    0.08
   4  -5 -11    0.30    0.08
   4   5  11    0.32    0.07
   4   5  11    0.60    0.10
  -4  -5  11    0.25    0.08
   5   5 -11   28.49    0.74
   5  -5  11   28.49    0.79
  -5   5  11   29.21    0.79
   5  -5  11   27.80    0.75
   5   5  11   28.61    0.77
   5  -5 -11   28.78    0.75
  -5  -5  11   28.30    0.75
   6  -5  11    4.92    0.25
  -6   5  11    4.92    0.25
   6  -5  11    4.92    0.24
   6   5 -11    5.02    0.24
   6   5  11    4.78    0.24
   6  -5 -11    5.08    0.24
  -6  -5  11    5.12    0.22
   7   5 -11   32.56    0.87
   7  -5  11   33.22    0.89
  -7   5  11   33.05    0.92
   7  -5  11   32.98    0.93
  -7  -5  11   32.89    0.87
   7   5  11   33.82    0.91
   7  -5 -11   32.90    0.88
   8  -5  11    0.38    0.13
  -8   5  11    0.36    0.12
   8   5 -11    0.18    0.12
   8  -5  11    0.31    0.12
   8  -5 -11    0.62    0.13
   8   5  11    0.32    0.13
   0   6  11    6.19    0.22
   0   6  11    6.36    0.23
   0  -6  11    6.03    0.19
   0   6 -11    6.62    0.20
   0  -6  11    6.18    0.23
   0  -6 -11    6.16    0.22
  -1  -6 -11   42.72    1.02
  -1   6  11   41.60    1.08
  -1   6  11   43.85    1.04
   1  -6  11   42.75    1.09
   1  -6 -11   42.82    1.04
   1   6  11   42.51    1.05
   1   6  11   42.64    1.07
  -1   6 -11   43.02    1.04
  -1  -6  11   42.78    1.08
   2  -6  11    0.18    0.07
  -2  -6 -11    0.22    0.06
  -2   6  11    0.22    0.07
  -2   6  11    0.19    0.06
  -2   6 -11    0.20    0.06
   2   6  11    0.19    0.05
   2  -6 -11    0.24    0.07
   2   6  11    0.15    0.07
  -2  -6  11    0.20    0.07
  -3  -6 -11   90.76    2.07
   3  -6  11   89.60    2.21
  -3   6  11   87.44    2.19
  -3   6  11   94.04    2.12
   3  -6  11   89.45    2.14
   3   6  11   87.04    2.17
   3   6  11   91.58    2.15
   3  -6 -11   90.54    2.10
  -3  -6  11   88.73    2.18
  -3   6 -11   90.48    2.14
  -4  -6 -11    0.20    0.06
   4  -6  11    0.17    0.08
  -4   6  11    0.30    0.09
   4  -6  11    0.27    0.08
   4   6 -11    0.12    0.08
  -4   6 -11    0.22    0.08
  -4  -6  11    0.23    0.07
   4  -6 -11    0.23    0.09
   4   6  11    0.25    0.09
   5   6 -11    0.05    0.09
   5  -6  11    0.14    0.09
   5  -6  11    0.14    0.09
  -5  -6  11    0.15    0.08
   5   6  11    0.57    0.11
   5  -6 -11    0.20    0.10
  -5   6 -11    0.13    0.09
  -6   6  11    6.65    0.30
   6  -6  11    6.91    0.28
   6  -6  11    6.51    0.30
   6  -6 -11    6.54    0.28
   6   6  11    6.84    0.29
  -6  -6  11    6.37    0.25
  -6   6 -11    6.97    0.29
  -7   6  11    6.58    0.31
   7  -6  11    6.04    0.31
   7  -6  11    6.33    0.29
   7  -6 -11    6.46    0.29
   7   6  11    6.24    0.30
  -7   6 -11    6.21    0.30
   0  -7  11   -0.03    0.06
   0  -7 -11    0.01    0.06
   0  -7  11    0.20    0.06
   0   7  11    0.03    0.05
   0   7 -11    0.00    0.04
   0   7  11    0.06    0.06
   1  -7  11   25.78    0.69
  -1   7  11   25.23    0.68
  -1  -7 -11   25.86    0.65
  -1   7  11   25.36    0.65
   1   7  11   25.64    0.67
  -1  -7  11   25.24    0.63
  -1   7 -11   24.76    0.65
   1   7  11   24.90    0.66
   1  -7 -11   25.01    0.65
  -1  -7  11   24.50    0.67
  -2   7  11    0.08    0.07
   2  -7  11    0.06    0.07
  -2  -7 -11    0.07    0.06
  -2   7 -11    0.04    0.06
   2  -7 -11    0.05    0.07
  -2  -7  11    0.02    0.06
   2   7  11    0.02    0.05
   2   7  11    0.04    0.07
  -3   7  11    4.65    0.18
  -3   7  11    4.46    0.21
  -3  -7 -11    4.81    0.19
   3  -7  11    4.71    0.22
  -3   7 -11    4.46    0.20
  -3  -7  11    4.82    0.20
   3  -7 -11    4.67    0.21
   3   7  11    4.60    0.22
  -4  -7 -11    4.03    0.17
   4  -7  11    4.24    0.22
  -4   7  11    4.16    0.22
  -4   7 -11    3.97    0.21
  -4  -7  11    4.02    0.18
   4  -7 -11    4.20    0.21
   4   7  11    3.95    0.21
   5  -7  11   14.51    0.48
   5  -7  11   14.91    0.46
  -5   7  11   14.49    0.48
  -5   7 -11   15.31    0.46
   5   7  11   14.63    0.47
  -5  -7  11   14.69    0.43
   5  -7 -11   14.50    0.46
  -6   7  11   -0.03    0.10
   6  -7  11   -0.11    0.09
   6  -7  11    0.04    0.09
   6  -7 -11   -0.12    0.09
  -6   7 -11   -0.05    0.10
   6   7  11   -0.13    0.09
   7  -7  11   17.29    0.57
   7  -7  11   17.45    0.54
  -7   7  11   17.79    0.57
   7  -7 -11   17.01    0.54
  -7   7 -11   17.15    0.55
   7   7  11   17.60    0.56
   0  -8  11   16.28    0.43
   0   8 -11   16.06    0.44
   0  -8 -11   16.47    0.46
   0   8  11   15.96    0.46
   0   8  11   16.40    0.47
   0  -8  11   16.48    0.48
   1  -8  11    1.42    0.14
  -1  -8 -11    1.34    0.12
  -1   8  11    1.34    0.12
  -1   8  11    1.49    0.12
  -1  -8  11    1.22    0.13
   1   8  11    1.43    0.13
   1  -8 -11    1.45    0.13
   1   8  11    1.42    0.11
  -1  -8  11    1.23    0.11
  -1   8 -11    1.34    0.11
   2  -8  11    5.23    0.23
  -2   8  11    5.50    0.23
  -2  -8 -11    5.25    0.20
  -2   8  11    5.41    0.21
   2  -8 -11    4.93    0.22
   2   8  11    5.18    0.23
  -2   8 -11    5.27    0.21
  -2  -8  11    5.14    0.20
  -2  -8  11    5.22    0.22
  -3  -8 -11    0.20    0.07
   3  -8  11    0.10    0.08
  -3   8  11    0.22    0.07
  -3   8  11    0.18    0.08
  -3  -8  11    0.21    0.08
  -3   8 -11    0.08    0.08
   3   8  11    0.15    0.08
   3  -8 -11    0.19    0.08
  -3  -8  11    0.18    0.08
  -4   8  11    0.40    0.10
   4  -8  11    0.44    0.10
  -4  -8 -11    0.45    0.08
   4  -8 -11    0.49    0.11
  -4  -8  11    0.44    0.08
   4   8  11    0.32    0.10
  -4   8 -11    0.37    0.10
   5  -8  11    2.85    0.21
  -5   8  11    2.87    0.21
  -5   8 -11    3.03    0.21
   5   8  11    2.92    0.21
   5  -8 -11    2.77    0.20
  -5  -8  11    3.10    0.17
   6  -8  11    4.31    0.25
  -6   8  11    4.15    0.26
   6  -8 -11    4.24    0.25
   6   8  11    3.91    0.24
  -6   8 -11    4.17    0.24
  -7   8  11    0.07    0.11
   7  -8  11    0.03    0.11
   7   8  11    0.02    0.11
   7  -8 -11    0.07    0.11
  -7   8 -11    0.04    0.12
   0   9 -11    0.12    0.06
   0   9  11    0.07    0.07
   0   9  11    0.05    0.06
   0  -9  11   -0.03    0.05
   0  -9  11    0.08    0.08
   0  -9 -11    0.04    0.07
   1  -9  11   18.28    0.54
  -1   9  11   18.24    0.53
  -1   9  11   18.57    0.52
  -1  -9 -11   18.74    0.52
  -1  -9  11   19.32    0.54
  -1  -9  11   18.75    0.50
   1   9  11   18.67    0.52
   1   9  11   19.02    0.53
  -1   9 -11   18.56    0.51
   1  -9 -11   18.93    0.53
  -2  -9 -11    5.16    0.21
   2  -9  11    5.25    0.24
  -2   9  11    5.19    0.23
  -2   9  11    5.56    0.22
  -2  -9  11    5.37    0.23
  -2  -9  11    5.38    0.22
   2   9  11    5.41    0.23
  -2   9 -11    5.33    0.22
   2  -9 -11    4.96    0.23
   3  -9  11    1.61    0.16
  -3   9  11    1.44    0.13
  -3   9  11    1.55    0.16
  -3  -9 -11    1.47    0.13
  -3  -9  11    1.18    0.12
   3  -9 -11    1.60    0.16
   3   9  11    1.38    0.15
  -3  -9  11    1.47    0.14
  -3   9 -11    1.49    0.15
  -4   9  11    3.33    0.19
   4  -9  11    3.68    0.22
  -4  -9 -11    3.47    0.18
  -4   9  11    3.61    0.22
  -4  -9  11    3.30    0.18
   4  -9 -11    3.29    0.20
  -4  -9  11    3.53    0.20
   4   9  11    3.34    0.21
  -4   9 -11    3.39    0.20
  -5   9  11    7.17    0.32
   5  -9  11    7.65    0.33
  -5  -9  11    7.16    0.29
  -5   9 -11    7.32    0.30
   5  -9 -11    7.08    0.30
   5   9  11    6.96    0.31
   6  -9  11    0.17    0.11
  -6   9  11    0.08    0.11
   6   9  11    0.01    0.11
  -6  -9  11    0.21    0.11
   6  -9 -11    0.13    0.11
  -6   9 -11    0.04    0.10
   0  10  11    0.26    0.07
   0  10  11    0.23    0.09
   0 -10 -11    0.19    0.09
   0 -10  11    0.29    0.09
  -1 -10 -11   20.27    0.56
   1 -10  11   20.98    0.59
  -1  10  11   20.06    0.56
  -1  10  11   20.27    0.57
   1  10  11   20.05    0.57
  -1 -10  11   20.11    0.54
  -1 -10  11   19.85    0.57
   1 -10 -11   20.03    0.57
  -1  10 -11   19.51    0.55
  -2  10  11    1.50    0.16
  -2 -10 -11    1.36    0.15
   2 -10  11    1.57    0.17
  -2  10  11    1.55    0.14
  -2  10 -11    1.50    0.15
   2  10  11    1.51    0.16
   2 -10 -11    1.49    0.14
  -2 -10  11    1.65    0.15
  -2 -10  11    1.47    0.15
  -3  10  11   66.39    1.63
  -3  10  11   67.59    1.69
   3 -10  11   67.34    1.70
  -3 -10 -11   67.10    1.60
   3 -10 -11   65.73    1.62
  -3 -10  11   67.29    1.66
  -3 -10  11   68.84    1.60
   3  10  11   65.94    1.66
  -3  10 -11   67.47    1.65
  -4  10  11    6.09    0.29
  -4  10  11    6.18    0.25
  -4 -10 -11    6.15    0.25
   4 -10  11    5.95    0.29
   4 -10 -11    6.42    0.28
  -4 -10  11    5.90    0.26
  -4 -10  11    6.14    0.27
  -4  10 -11    6.17    0.28
   4  10  11    6.10    0.29
  -5 -10 -11    6.51    0.26
   5 -10  11    6.31    0.31
  -5  10  11    6.55    0.31
  -5  10 -11    6.44    0.29
   5  10  11    6.62    0.31
   5 -10 -11    6.47    0.30
  -5 -10  11    6.55    0.28
   6 -10  11    2.49    0.22
  -6  10  11    2.42    0.23
  -6 -10  11    2.46    0.21
  -6  10 -11    2.63    0.22
   6  10  11    2.31    0.21
   6 -10 -11    2.48    0.23
[truncated: 100,231 more chars]
