# Supplementary material for: Crystal structure, solvothermal synthesis, thermogravimetric studies and DFT calculations of a five-coordinate cobalt(II) compound based on the N,N-bis­(2-hy­droxy­eth­yl)glycine anion
Source: Acta Crystallogr E Crystallogr Commun. 2016 Sep 23;72(Pt 10):1463–7. doi: 10.1107/S2056989016014596 (PMC5050777; doi:10.1107/S2056989016014596)
Supplement: Supplementary file 2 [file e-72-01463-Isup5.hkl]

data_I                                                                          
_shelx_title ' aaa in Pbca No61' 
_shelx_refln_list_code          4                                               
_shelx_F_calc_maximum      299.48                                               
_exptl_crystal_F_000      1048.00                                               
_reflns_d_resolution_high  0.7994                                               
                                                                                
loop_                                                                           
 _space_group_symop_operation_xyz                                               
 'x, y, z'                                                                      
 '-x+1/2, -y, z+1/2'                                                            
 'x+1/2, -y+1/2, -z'                                                            
 '-x, y+1/2, -z+1/2'                                                            
 '-x, -y, -z'                                                                   
 'x-1/2, y, -z-1/2'                                                             
 '-x-1/2, y-1/2, z'                                                             
 'x, -y-1/2, z-1/2'                                                             
                                                                                
_cell_length_a     8.3925                                                       
_cell_length_b    14.0939                                                       
_cell_length_c    15.8448                                                       
_cell_angle_alpha  90.000                                                       
_cell_angle_beta   90.000                                                       
_cell_angle_gamma  90.000                                                       
                                                                                
_shelx_F_squared_multiplier     1.000                                           
                                                                                
loop_                                                                           
 _refln_index_h                                                                 
 _refln_index_k                                                                 
 _refln_index_l                                                                 
 _refln_F_squared_calc                                                          
 _refln_F_squared_meas                                                          
 _refln_F_squared_sigma                                                         
 _refln_observed_status                                                         
   2   0   0        575.71        671.27         9.92 o                         
   4   0   0      14706.47      12473.93       292.04 o                         
   6   0   0       2736.70       2584.67        36.74 o                         
   8   0   0       1485.43       1498.83        23.64 o                         
  10   0   0        171.12        176.95        14.09 o                         
   2   1   0       1790.16       2357.54        49.51 o                         
   4   1   0      48188.66      42353.87      1729.49 o                         
   6   1   0        429.13        415.59         5.91 o                         
   8   1   0       4203.60       4103.84        41.00 o                         
  10   1   0       1021.77       1010.56        23.25 o                         
   0   2   0        131.51        140.50        29.75 o                         
   2   2   0        508.81        521.84         6.60 o                         
   4   2   0         95.53        117.26         3.18 o                         
   6   2   0       1198.38       1203.96        13.20 o                         
   8   2   0        805.43        808.41        12.88 o                         
  10   2   0        400.98        426.94        14.82 o                         
   2   3   0        975.43       1153.89        12.53 o                         
   4   3   0      21390.81      21512.03       215.60 o                         
   6   3   0       1653.74       1655.22        19.23 o                         
   8   3   0       5385.47       5240.77        63.47 o                         
  10   3   0        465.63        487.39         9.57 o                         
   0   4   0      67498.13      58120.77      2640.77 o                         
   2   4   0        136.44         73.93         3.48 o                         
   4   4   0      10682.62      10023.32        95.20 o                         
   6   4   0         46.82         77.77         2.79 o                         
   8   4   0        389.63        353.71         6.67 o                         
  10   4   0          2.32          2.46         4.96 o                         
   2   5   0        408.81        619.29         8.43 o                         
   4   5   0       7412.60       7463.81        77.76 o                         
   6   5   0         27.77         26.26         2.34 o                         
   8   5   0       3350.81       3333.25        37.42 o                         
  10   5   0        320.89        303.29        10.38 o                         
   0   6   0        462.17        439.78         7.98 o                         
   2   6   0        101.54        103.01         2.79 o                         
   4   6   0        278.85        259.20         5.46 o                         
   6   6   0        213.61        197.84         5.07 o                         
   8   6   0         99.36         94.08         4.47 o                         
   2   7   0       2600.42       2550.37        31.10 o                         
   4   7   0      13483.23      14019.66       168.10 o                         
   6   7   0        946.86        901.82        12.28 o                         
   8   7   0       7158.64       7235.78        87.24 o                         
   0   8   0      63582.35      60003.57      1609.20 o                         
   2   8   0       8243.82       7773.39       100.80 o                         
   4   8   0       6595.77       6563.42        69.29 o                         
   6   8   0       1230.02       1225.73        15.91 o                         
   8   8   0       1018.00       1038.72        17.07 o                         
   2   9   0       5119.91       4581.15        54.79 o                         
   4   9   0      12443.68      12602.24       130.88 o                         
   6   9   0        493.24        502.75         8.76 o                         
   8   9   0        919.51        905.43        15.70 o                         
   0  10   0         12.54          8.34         2.65 o                         
   2  10   0        450.41        429.07         7.64 o                         
   4  10   0        274.61        233.80         5.71 o                         
   6  10   0        745.42        722.57        11.30 o                         
   8  10   0         77.48         68.58         6.35 o                         
   2  11   0        149.82        158.12         4.89 o                         
   4  11   0       3026.32       2945.64        33.66 o                         
   6  11   0        485.94        443.20         8.79 o                         
   8  11   0        402.19        396.97        10.66 o                         
   0  12   0       9301.30       9102.23       123.67 o                         
   2  12   0        823.70        810.91        11.83 o                         
   4  12   0        623.27        560.83         9.71 o                         
   6  12   0       1495.87       1576.71        20.84 o                         
   2  13   0        263.33        301.52         6.99 o                         
   4  13   0        612.58        614.97        13.89 o                         
   6  13   0        360.27        318.51         9.56 o                         
   0  14   0          2.09          9.13         4.12 o                         
   2  14   0        105.33         74.38         4.12 o                         
   4  14   0        125.77        119.75         5.51 o                         
   6  14   0         15.67         12.09         4.37 o                         
   2  15   0       1692.58       1673.34        21.63 o                         
   4  15   0        618.48        659.63        12.03 o                         
   0  16   0       2398.83       2367.50        45.65 o                         
   2  16   0        989.81       1049.77        15.88 o                         
   4  16   0        440.33        450.08        10.33 o                         
   2  17   0        856.72        896.81        16.53 o                         
   1   1   1      28122.10      25242.46       342.63 o                         
   2   1   1        270.50        278.66         2.30 o                         
   3   1   1       2551.73       2704.39        21.30 o                         
   4   1   1      12520.65      12772.13       204.42 o                         
   5   1   1        552.03        450.30         4.47 o                         
   6   1   1       1404.39       1408.90        10.69 o                         
   7   1   1       5285.61       5463.19        39.36 o                         
   8   1   1        891.73        869.36         8.11 o                         
   9   1   1        496.39        504.39         7.02 o                         
  10   1   1        581.58        600.55        13.56 o                         
   0   2   1      27236.45      24311.26       416.12 o                         
   1   2   1        193.07        229.73         4.74 o                         
   2   2   1          4.51          6.73         0.57 o                         
   3   2   1      44519.48      42825.92       383.35 o                         
   4   2   1       2102.98       2111.04        15.55 o                         
   5   2   1       1089.02       1199.96        10.51 o                         
   6   2   1       1473.54       1546.90        11.63 o                         
   7   2   1        181.36        183.65         4.17 o                         
   8   2   1        358.67        339.35         5.42 o                         
   9   2   1        835.84        830.03        10.39 o                         
  10   2   1         49.51         52.81         4.14 o                         
   1   3   1      10447.50      10667.82        82.46 o                         
   2   3   1       5146.60       5407.00        52.49 o                         
   3   3   1        304.32        321.46         8.13 o                         
   4   3   1       2138.23       2126.87        19.78 o                         
   5   3   1        501.18        472.54         4.52 o                         
   6   3   1        660.42        692.21         6.63 o                         
   7   3   1       2375.90       2406.26        19.39 o                         
   8   3   1       2450.58       2349.28        19.29 o                         
   9   3   1         34.15         41.54         2.57 o                         
  10   3   1        268.15        270.09         6.37 o                         
   0   4   1       5891.37       6357.28       105.66 o                         
   1   4   1       5709.48       5710.96        42.97 o                         
   2   4   1        564.06        605.02         6.12 o                         
   3   4   1         62.88         78.99         4.39 o                         
   4   4   1        158.20        135.94         2.05 o                         
   5   4   1        958.24       1032.66         7.69 o                         
   6   4   1         57.11         61.73         1.69 o                         
   7   4   1        400.58        402.16         5.10 o                         
   8   4   1         17.85         21.08         2.22 o                         
   9   4   1        237.05        239.26         4.58 o                         
  10   4   1        190.41        191.07         5.82 o                         
   1   5   1       6297.54       6591.17        64.69 o                         
   2   5   1       1031.25        966.48         9.53 o                         
   3   5   1       5420.94       5376.09        53.38 o                         
   4   5   1        142.94        137.03         3.13 o                         
   5   5   1       2693.35       2738.40        19.38 o                         
   6   5   1          1.31          0.82         1.26 o                         
   7   5   1       4364.72       4398.34        32.25 o                         
   8   5   1       2343.52       2276.60        19.06 o                         
   9   5   1        278.89        267.83         5.65 o                         
  10   5   1        153.66        149.42         6.04 o                         
   0   6   1       2202.67       2283.13        38.52 o                         
   1   6   1       4807.18       4284.19        32.05 o                         
   2   6   1       3860.29       3573.00        30.23 o                         
   3   6   1       9463.86       9652.55        67.64 o                         
   4   6   1       5337.54       5209.86        40.70 o                         
   5   6   1       2138.70       2117.31        17.82 o                         
   6   6   1       2475.65       2545.74        20.35 o                         
   7   6   1        756.06        738.08         7.74 o                         
   8   6   1        391.79        376.68         5.89 o                         
   9   6   1        622.27        623.84         9.36 o                         
   1   7   1      19040.06      19374.48       149.03 o                         
   2   7   1       2688.67       2419.70        17.80 o                         
   3   7   1        843.58       1001.13         8.68 o                         
   4   7   1        722.62        810.49         9.85 o                         
   5   7   1       1577.78       1522.90        14.24 o                         
   6   7   1        800.11        772.84         7.82 o                         
   7   7   1        587.37        592.32         6.84 o                         
   8   7   1        333.08        374.10         6.03 o                         
   9   7   1        162.77        170.29         5.56 o                         
   0   8   1        257.06        385.59        12.32 o                         
   1   8   1       5189.11       5527.77        39.30 o                         
   2   8   1        925.38        959.37        11.14 o                         
   3   8   1         11.65         21.39         1.99 o                         
   4   8   1        349.99        346.37         5.65 o                         
   5   8   1       1503.68       1564.02        13.40 o                         
   6   8   1        469.19        432.18         5.54 o                         
   7   8   1         16.45         21.18         2.66 o                         
   8   8   1          0.04          3.58         2.29 o                         
   9   8   1        386.42        404.20         7.83 o                         
   1   9   1       2932.98       2898.37        22.55 o                         
   2   9   1         81.64         84.57         2.23 o                         
   3   9   1       2388.11       2365.85        22.81 o                         
   4   9   1       2063.72       2051.03        16.94 o                         
   5   9   1        747.77        787.46         8.04 o                         
   6   9   1        410.32        388.49         5.38 o                         
   7   9   1       1770.40       1812.39        16.97 o                         
   8   9   1        731.11        708.74         9.51 o                         
   9   9   1        103.35        102.42         4.61 o                         
   0  10   1       5672.09       5351.38        84.87 o                         
   1  10   1        778.87        760.21         7.26 o                         
   2  10   1        991.68        944.91         9.20 o                         
   3  10   1       5996.12       5808.27        43.90 o                         
   4  10   1        419.82        395.37         6.27 o                         
   5  10   1       2496.66       2389.28        19.76 o                         
   6  10   1        875.47        947.03         9.65 o                         
   7  10   1        575.29        545.43         7.63 o                         
   8  10   1        250.00        242.78         6.56 o                         
   1  11   1       4818.77       4704.56        32.78 o                         
   2  11   1       1580.68       1568.52        13.59 o                         
   3  11   1       1530.59       1459.59        12.94 o                         
   4  11   1        310.25        297.99         4.83 o                         
   5  11   1        394.45        411.98         5.81 o                         
   6  11   1        336.02        308.25         5.73 o                         
   7  11   1        181.29        200.94         5.31 o                         
   8  11   1         88.67         82.84         4.49 o                         
   0  12   1        544.48        645.78         9.08 o                         
   1  12   1       2134.51       1984.49        15.85 o                         
   2  12   1        154.67        141.13         3.48 o                         
   3  12   1        153.38        161.78         3.84 o                         
   4  12   1         78.05         70.10         2.86 o                         
   5  12   1        495.05        470.20         6.46 o                         
   6  12   1         78.93         95.08         3.78 o                         
   7  12   1        281.65        269.17         6.48 o                         
   1  13   1        780.47        780.16         8.21 o                         
   2  13   1        779.47        756.27         8.21 o                         
   3  13   1        737.71        688.34         7.92 o                         
   4  13   1        660.19        661.03         7.89 o                         
   5  13   1        258.54        240.18         5.10 o                         
   6  13   1         11.28          6.62         2.69 o                         
   7  13   1       1032.49       1037.13        13.93 o                         
   0  14   1        166.21        182.69         7.50 o                         
   1  14   1        315.51        327.09         5.18 o                         
   2  14   1         60.92         62.74         2.83 o                         
   3  14   1       2205.52       2266.47        19.50 o                         
   4  14   1        110.78        115.06         3.77 o                         
   5  14   1        888.63        883.16        10.11 o                         
   6  14   1        863.07        833.85        10.48 o                         
   1  15   1       1645.27       1679.88        16.11 o                         
   2  15   1        730.12        727.33         8.60 o                         
   3  15   1        510.55        502.05         7.07 o                         
   4  15   1        189.54        218.12         5.30 o                         
   5  15   1        347.49        335.14         6.73 o                         
   0  16   1          4.67         21.03         5.79 o                         
   1  16   1        101.68         97.59         4.07 o                         
   2  16   1        121.27        150.07         4.94 o                         
   3  16   1         23.71         29.48         2.83 o                         
   4  16   1         22.18         19.35         2.79 o                         
   1  17   1        286.50        324.80         6.87 o                         
   2  17   1          4.44         18.26         3.04 o                         
   0   0   2      19309.09      19460.94       445.50 o                         
   1   0   2       8057.52       9035.86        95.23 o                         
   2   0   2         88.83        101.09         7.15 o                         
   3   0   2      64722.23      58423.31       736.55 o                         
   4   0   2        176.97        103.73         5.05 o                         
   5   0   2        418.78        510.59         7.13 o                         
   6   0   2         26.75         45.13         3.99 o                         
   7   0   2         22.03         46.73         4.00 o                         
   8   0   2        226.92        210.79         5.05 o                         
   9   0   2       1525.03       1429.02        18.33 o                         
  10   0   2        113.17        120.57         8.30 o                         
   1   1   2      24354.98      22743.39       269.86 o                         
   2   1   2         41.20         61.07         2.06 o                         
   3   1   2       1466.68       1590.56        14.61 o                         
   4   1   2       2811.29       3133.08        23.66 o                         
   5   1   2       8467.93       8425.31        62.29 o                         
   6   1   2        647.93        603.61         5.43 o                         
   7   1   2      12486.35      12875.94        86.67 o                         
   8   1   2        787.44        773.96         7.14 o                         
   9   1   2          5.30          9.31         2.34 o                         
  10   1   2        176.24        171.59         7.83 o                         
   0   2   2        928.84        929.42        11.33 o                         
   1   2   2         31.57         59.88         1.03 o                         
   2   2   2         23.23         11.50         1.05 o                         
   3   2   2          7.94          2.84         0.67 o                         
   4   2   2         91.34         73.44         1.49 o                         
   5   2   2         37.15         41.87         2.15 o                         
   6   2   2         32.46         25.39         1.34 o                         
   7   2   2        920.80        909.65         8.12 o                         
   8   2   2        270.70        254.71         4.12 o                         
   9   2   2          9.42          5.25         2.32 o                         
  10   2   2         36.61         44.03         3.89 o                         
   1   3   2        507.78        610.88         4.99 o                         
   2   3   2        448.93        448.54         4.46 o                         
   3   3   2       5926.97       6432.49        53.26 o                         
   4   3   2       5790.58       5778.19        41.11 o                         
   5   3   2       3247.19       3198.68        23.34 o                         
   6   3   2        408.35        449.54         4.50 o                         
   7   3   2       5140.26       5327.63        38.41 o                         
   8   3   2       1328.77       1385.05        13.11 o                         
   9   3   2        285.69        314.88         6.19 o                         
  10   3   2         69.44         79.94         7.46 o                         
   0   4   2      89687.07      72250.30      1629.69 o                         
   1   4   2      29419.91      27211.88       350.10 o                         
   2   4   2       3648.89       4012.62        45.34 o                         
   3   4   2       9318.87       9063.99        78.55 o                         
   4   4   2       1865.90       1918.96        14.36 o                         
   5   4   2        540.79        728.56         6.65 o                         
   6   4   2         21.14         23.06         1.67 o                         
   7   4   2       1601.40       1491.85        13.57 o                         
   8   4   2          5.46          4.50         2.01 o                         
   9   4   2       1596.01       1576.69        16.02 o                         
  10   4   2         47.05         62.74         4.54 o                         
   1   5   2        334.22        262.71         3.09 o                         
   2   5   2        442.59        465.69         4.59 o                         
   3   5   2         42.17         56.13         2.94 o                         
   4   5   2       4156.32       4305.57        36.11 o                         
   5   5   2       3900.45       4056.28        29.40 o                         
   6   5   2        386.02        411.65         4.91 o                         
   7   5   2       1196.23       1284.87        11.51 o                         
   8   5   2         73.03         90.70         4.58 o                         
   9   5   2         53.02         54.82         2.99 o                         
  10   5   2        300.82        298.35         7.49 o                         
   0   6   2        706.30        608.91        10.09 o                         
   1   6   2       2425.57       2432.23        19.62 o                         
   2   6   2        984.50       1082.59        10.81 o                         
   3   6   2        908.91       1027.99         9.81 o                         
   4   6   2        362.04        367.23         5.10 o                         
   5   6   2        676.32        661.77         6.44 o                         
   6   6   2        936.66        953.49         8.98 o                         
   7   6   2          0.40         -1.65         1.88 o                         
   8   6   2          8.56         12.52         2.21 o                         
   9   6   2         16.70         17.87         2.69 o                         
   1   7   2        813.39        833.70         6.94 o                         
   2   7   2        114.95        137.52         2.98 o                         
   3   7   2       2272.01       2120.87        17.67 o                         
   4   7   2       2059.93       2079.61        19.56 o                         
   5   7   2       6033.91       6029.41        50.12 o                         
   6   7   2        865.10        883.61         8.61 o                         
   7   7   2       5237.52       5180.98        42.10 o                         
   8   7   2        514.92        528.79         7.72 o                         
   9   7   2          7.64         10.45         2.98 o                         
   0   8   2       5412.31       5431.12        59.52 o                         
   1   8   2      13059.18      12346.88        87.04 o                         
   2   8   2        590.15        597.90         5.04 o                         
   3   8   2      15691.49      15412.79       120.87 o                         
   4   8   2        412.24        423.24         8.03 o                         
   5   8   2       2759.98       2772.90        22.06 o                         
   6   8   2         34.22         43.39         2.19 o                         
   7   8   2        705.35        718.29         8.52 o                         
   8   8   2         32.83         40.48         3.08 o                         
   9   8   2       1823.18       1817.57        20.09 o                         
   1   9   2       6933.20       7001.59        52.17 o                         
   2   9   2         96.72         79.53         3.26 o                         
   3   9   2         75.60         74.29         2.89 o                         
   4   9   2         27.21         59.98         4.16 o                         
   5   9   2       1939.56       1877.55        15.88 o                         
   6   9   2         11.42         12.08         2.07 o                         
   7   9   2       1286.40       1307.30        13.16 o                         
   8   9   2         37.40         53.70         3.43 o                         
   0  10   2          1.99         25.69         3.20 o                         
   1  10   2        256.96        242.83         3.55 o                         
   2  10   2         23.97         31.03         1.68 o                         
   3  10   2        839.48        820.61         8.18 o                         
   4  10   2          0.48          2.66         1.59 o                         
   5  10   2        479.90        499.06         6.24 o                         
   6  10   2        249.55        257.82         5.08 o                         
   7  10   2        253.66        245.29         5.29 o                         
   8  10   2         13.53         16.49         3.27 o                         
   1  11   2       1479.26       1461.00        11.48 o                         
   2  11   2        386.22        418.70         5.41 o                         
   3  11   2        560.51        557.05         6.53 o                         
   4  11   2        461.49        466.76         6.05 o                         
   5  11   2       1145.02       1148.54        11.15 o                         
   6  11   2         42.93         54.73         3.01 o                         
   7  11   2       1936.84       1941.71        19.56 o                         
   8  11   2        525.58        556.18         9.64 o                         
   0  12   2       1441.18       1388.80        15.91 o                         
   1  12   2        816.11        808.15         7.79 o                         
   2  12   2       1231.47       1196.79        11.14 o                         
   3  12   2       3079.07       3060.88        24.70 o                         
   4  12   2        453.56        439.40         6.05 o                         
   5  12   2         60.90         65.81         2.96 o                         
   6  12   2        125.10        129.38         4.38 o                         
   7  12   2        406.78        409.09         7.54 o                         
   1  13   2        738.93        755.69         8.11 o                         
   2  13   2        632.80        621.36         7.27 o                         
   3  13   2        311.28        292.30         5.02 o                         
   4  13   2        264.57        259.72         4.98 o                         
   5  13   2        544.02        549.39         7.81 o                         
   6  13   2        245.18        244.76         5.83 o                         
   7  13   2        337.34        356.59         8.04 o                         
   0  14   2        158.31        196.97         6.73 o                         
   1  14   2        313.13        290.58         4.93 o                         
   2  14   2         14.54         25.65         2.32 o                         
   3  14   2        231.28        232.76         4.87 o                         
   4  14   2          3.15          1.30         2.18 o                         
   5  14   2         81.58         95.92         3.96 o                         
   6  14   2         48.72         73.19         4.14 o                         
   1  15   2        338.59        335.65         5.95 o                         
   2  15   2         65.14         93.49         6.65 o                         
   3  15   2         42.99         46.63         2.91 o                         
   4  15   2        251.11        261.37         5.54 o                         
   5  15   2        900.97        880.42        11.33 o                         
   0  16   2        191.28        243.59        19.58 o                         
   1  16   2        642.20        656.42         9.26 o                         
   2  16   2        154.83        156.36         4.93 o                         
   3  16   2       1314.85       1256.02        12.77 o                         
   4  16   2          0.32         -1.01         2.66 o                         
   1  17   2       1129.01       1155.70        13.48 o                         
   2  17   2         43.05         66.95         3.86 o                         
   1   1   3       4524.97       4602.77        35.95 o                         
   2   1   3       4034.13       3991.94        31.48 o                         
   3   1   3       2003.25       2395.69        21.28 o                         
   4   1   3      12935.26      13078.77        90.11 o                         
   5   1   3          0.83          3.03         0.91 o                         
   6   1   3          5.16          1.87         1.12 o                         
   7   1   3        355.71        377.84         4.55 o                         
   8   1   3       6356.46       6244.70        45.41 o                         
   9   1   3        162.21        148.00         4.68 o                         
  10   1   3        925.12        925.49        13.93 o                         
   0   2   3      63300.95      51189.76       571.38 o                         
   1   2   3        217.70        286.65         2.39 o                         
   2   2   3        315.17        325.95         4.88 o                         
   3   2   3       3306.72       3563.23        37.32 o                         
   4   2   3      12149.74      12259.66        83.40 o                         
   5   2   3        972.26        984.99         8.05 o                         
   6   2   3       5329.44       5523.49        36.29 o                         
   7   2   3       1859.72       1813.36        13.10 o                         
   8   2   3       1417.61       1376.00        11.70 o                         
   9   2   3         66.08         69.99         3.17 o                         
  10   2   3        279.06        262.57         7.34 o                         
   1   3   3       7531.58       7560.26        63.92 o                         
   2   3   3       4777.05       4823.04        60.21 o                         
   3   3   3       3606.20       3951.15        30.86 o                         
   4   3   3       9310.97       9385.55        62.99 o                         
   5   3   3         42.61         36.80         1.44 o                         
   6   3   3        464.25        457.83         4.76 o                         
   7   3   3        160.05        174.39         4.92 o                         
   8   3   3       3963.14       3886.67        32.11 o                         
   9   3   3        253.71        235.87         5.99 o                         
  10   3   3        990.78        972.36        13.52 o                         
   0   4   3       2698.82       2678.24        24.17 o                         
   1   4   3        992.36       1068.49        19.24 o                         
   2   4   3        573.10        639.00         7.59 o                         
   3   4   3         43.32         57.50         2.17 o                         
   4   4   3        809.82        846.79         7.34 o                         
   5   4   3        201.52        180.28         2.69 o                         
   6   4   3        292.48        318.99         4.05 o                         
   7   4   3        896.99        885.46         9.66 o                         
   8   4   3          4.91          4.72         2.65 o                         
   9   4   3         67.63         74.73         3.69 o                         
  10   4   3        177.58        175.32         5.70 o                         
   1   5   3        587.90        701.28         6.67 o                         
   2   5   3        197.32        197.87         2.24 o                         
   3   5   3       1219.89       1243.89        14.05 o                         
   4   5   3      11207.82      11000.27       153.33 o                         
   5   5   3       1369.80       1358.46        11.49 o                         
   6   5   3       1381.84       1438.81        11.70 o                         
   7   5   3        613.11        637.77         7.41 o                         
   8   5   3       5649.21       5792.59        49.86 o                         
   9   5   3        131.28        114.03         4.41 o                         
   0   6   3      26710.21      25506.64       461.64 o                         
   1   6   3        499.70        393.17         8.47 o                         
   2   6   3       3748.51       3724.87        28.98 o                         
   3   6   3         82.27        104.45         3.79 o                         
   4   6   3       9242.71       9279.35        87.83 o                         
   5   6   3          0.54          3.60         1.10 o                         
   6   6   3       3949.03       4056.65        31.21 o                         
   7   6   3       1064.93       1078.52        10.84 o                         
   8   6   3       1586.55       1572.24        15.99 o                         
   9   6   3        129.93        126.75         4.47 o                         
   1   7   3       2620.21       2632.02        18.47 o                         
   2   7   3       9094.11       8871.31        62.46 o                         
   3   7   3          5.94          4.96         1.01 o                         
   4   7   3       3018.34       3045.93        38.88 o                         
   5   7   3        555.44        548.67         7.08 o                         
   6   7   3        134.75        137.05         3.52 o                         
   7   7   3        139.94        153.24         4.03 o                         
   8   7   3       1443.06       1429.88        14.98 o                         
   9   7   3        198.59        209.71         5.52 o                         
   0   8   3       1131.13        985.31        12.18 o                         
   1   8   3        220.78        239.28         3.21 o                         
   2   8   3          2.89          1.92         1.16 o                         
   3   8   3         27.01         33.73         2.20 o                         
   4   8   3       1599.23       1611.38        15.17 o                         
   5   8   3        185.69        194.64         3.61 o                         
   6   8   3        810.21        780.29         8.62 o                         
   7   8   3         58.40         55.80         3.06 o                         
   8   8   3         16.73         27.31         2.93 o                         
   9   8   3         75.99         87.38         4.07 o                         
   1   9   3         99.11         97.54         2.30 o                         
   2   9   3       1056.83       1033.69         9.32 o                         
   3   9   3        530.74        513.86         5.36 o                         
   4   9   3       3712.39       3612.30        28.13 o                         
   5   9   3         40.91         39.18         2.10 o                         
   6   9   3        331.01        334.21         5.44 o                         
   7   9   3         89.03        113.05         4.25 o                         
   8   9   3       3253.26       3281.65        30.34 o                         
   0  10   3       5258.34       5050.26        60.66 o                         
   1  10   3        174.30        201.46         3.26 o                         
   2  10   3       1662.13       1622.38        13.06 o                         
   3  10   3       1480.29       1364.93        12.09 o                         
   4  10   3       2158.08       2159.55        17.93 o                         
   5  10   3         40.02         42.19         2.28 o                         
   6  10   3       3653.06       3717.20        31.32 o                         
   7  10   3         49.95         47.08         3.28 o                         
   8  10   3        734.75        713.37         9.93 o                         
   1  11   3          2.11         16.08         2.78 o                         
   2  11   3       4476.70       4352.48        32.01 o                         
   3  11   3        187.06        143.07         3.44 o                         
   4  11   3        810.71        775.68         8.25 o                         
   5  11   3        178.29        167.14         4.41 o                         
   6  11   3         40.93         35.54         2.72 o                         
   7  11   3        528.85        580.58         8.83 o                         
   8  11   3        250.35        262.30         6.57 o                         
   0  12   3        295.14        331.72         6.05 o                         
   1  12   3        185.67        144.42         3.32 o                         
   2  12   3         95.73        114.50         3.40 o                         
   3  12   3          2.39         17.80         2.00 o                         
   4  12   3        488.03        446.38         6.13 o                         
   5  12   3        250.18        258.12         5.40 o                         
   6  12   3        204.72        204.14         5.62 o                         
   7  12   3        257.62        227.68         6.24 o                         
   1  13   3         33.53         39.85         2.29 o                         
   2  13   3        497.46        481.86         6.26 o                         
   3  13   3          2.14          1.29         1.90 o                         
   4  13   3       1390.80       1369.72        15.22 o                         
   5  13   3         75.40         61.87         3.38 o                         
   6  13   3        188.62        185.31         5.85 o                         
   0  14   3       2206.83       2248.90        26.81 o                         
   1  14   3          1.84          5.08         1.93 o                         
   2  14   3       1070.69       1054.18        10.62 o                         
   3  14   3        546.99        542.78         7.19 o                         
   4  14   3        417.07        405.30         6.74 o                         
   5  14   3        127.78        103.84         4.04 o                         
   6  14   3       2239.91       2261.39        22.78 o                         
   1  15   3         12.64         24.60         2.71 o                         
   2  15   3       2703.24       2633.65        22.22 o                         
   3  15   3         17.18         16.96         2.48 o                         
   4  15   3        288.12        288.84         6.19 o                         
   5  15   3          1.62          5.92         3.06 o                         
   0  16   3        388.44        363.05         9.56 o                         
   1  16   3          8.89         15.99         2.98 o                         
   2  16   3         53.10         56.74         3.52 o                         
   3  16   3        256.93        285.05         5.82 o                         
   4  16   3         65.02         49.57         3.55 o                         
   1  17   3          0.45         11.74         2.90 o                         
   2  17   3        380.05        413.32         7.73 o                         
   0   0   4      83224.59      70126.79      2787.96 o                         
   1   0   4      33353.12      31912.90       514.78 o                         
   2   0   4          9.36         32.64         2.32 o                         
   3   0   4      14146.80      13590.52       258.50 o                         
   4   0   4       8861.25       9049.53       161.76 o                         
   5   0   4       5285.70       5596.92        58.91 o                         
   6   0   4       3972.35       4023.35        43.61 o                         
   7   0   4       1159.20       1149.88        14.76 o                         
   8   0   4       4744.96       4787.96        58.89 o                         
   9   0   4        845.16        769.57        15.52 o                         
  10   0   4         33.90         44.35         6.64 o                         
   1   1   4       3113.48       3279.08        27.41 o                         
   2   1   4        492.21        405.08         4.28 o                         
   3   1   4       2065.33       1940.03        16.44 o                         
   4   1   4      14101.25      14592.71       103.67 o                         
   5   1   4       2033.25       2032.08        15.39 o                         
   6   1   4         29.92         30.15         1.30 o                         
   7   1   4       2970.60       3053.11        21.06 o                         
   8   1   4       2743.46       2731.37        22.30 o                         
   9   1   4         45.25         43.33         3.65 o                         
  10   1   4        342.99        333.95         8.19 o                         
   0   2   4       1243.80       1484.49        13.48 o                         
   1   2   4        455.01        550.44         4.34 o                         
   2   2   4       2185.18       2148.02        18.02 o                         
   3   2   4          8.74          7.90         0.84 o                         
   4   2   4       1726.27       1770.86        12.67 o                         
   5   2   4       1279.49       1341.49        11.06 o                         
   6   2   4          1.35          4.19         1.11 o                         
   7   2   4        435.55        409.16         4.71 o                         
   8   2   4        284.40        276.97         5.03 o                         
   9   2   4         75.88         81.66         4.84 o                         
  10   2   4        115.01        120.98         5.57 o                         
   1   3   4        833.62        774.64         6.97 o                         
   2   3   4          7.49         13.66         1.11 o                         
   3   3   4       1382.33       1431.88        11.78 o                         
   4   3   4       5966.41       6079.72        42.78 o                         
   5   3   4       4500.21       4846.56        36.26 o                         
   6   3   4         97.87        103.18         2.48 o                         
   7   3   4       9521.52       9326.72        69.24 o                         
   8   3   4       1900.13       1830.65        17.87 o                         
   9   3   4         79.36         87.21         4.31 o                         
  10   3   4        395.38        410.99         8.41 o                         
   0   4   4      10730.65      10591.81       102.33 o                         
   1   4   4       9145.05       9390.78        78.86 o                         
   2   4   4        423.48        492.57         4.67 o                         
   3   4   4      23600.91      23121.60       165.12 o                         
   4   4   4       8931.47       9215.37        68.45 o                         
   5   4   4        451.26        477.70         4.87 o                         
   6   4   4        608.19        683.20         6.82 o                         
   7   4   4         74.02         96.91         4.74 o                         
   8   4   4       1558.52       1491.00        16.11 o                         
   9   4   4        376.77        366.42         7.50 o                         
  10   4   4         55.45         64.58         4.05 o                         
   1   5   4       6023.26       6234.81        85.40 o                         
   2   5   4         11.66         20.61         0.87 o                         
   3   5   4        177.02        185.25         2.30 o                         
   4   5   4       3730.86       3476.97        29.31 o                         
   5   5   4       1362.26       1401.47        12.93 o                         
   6   5   4         39.75         38.16         1.82 o                         
   7   5   4       3916.83       3949.80        34.67 o                         
   8   5   4       2645.84       2600.75        24.22 o                         
   9   5   4         99.04        105.04         4.61 o                         
   0   6   4        656.86        755.40         9.45 o                         
   1   6   4       1510.30       1601.37        14.45 o                         
   2   6   4         62.29         75.90         1.97 o                         
   3   6   4        606.23        703.42         6.78 o                         
   4   6   4         30.80         42.79         1.85 o                         
   5   6   4        148.27        139.82         3.23 o                         
   6   6   4        560.57        495.62         6.14 o                         
   7   6   4        852.48        823.22         9.72 o                         
   8   6   4         84.36         94.55         3.68 o                         
   9   6   4        321.12        329.47         7.57 o                         
   1   7   4        278.76        301.71         3.35 o                         
   2   7   4       1604.36       1595.25        12.91 o                         
   3   7   4       2376.77       2357.74        18.66 o                         
   4   7   4       5326.31       5368.87        48.30 o                         
   5   7   4       1633.03       1644.63        14.74 o                         
   6   7   4         41.28         47.81         2.42 o                         
   7   7   4       3761.80       3726.67        33.15 o                         
   8   7   4       2046.62       2095.99        20.48 o                         
   9   7   4         54.44         51.44         3.78 o                         
   0   8   4      12253.08      12302.98       128.68 o                         
   1   8   4       2894.13       3038.60        22.27 o                         
   2   8   4        267.75        252.92         3.09 o                         
   3   8   4       3895.18       3886.58        28.31 o                         
   4   8   4       2418.32       2477.71        18.82 o                         
   5   8   4        249.67        259.44         4.46 o                         
   6   8   4       1738.07       1698.60        15.61 o                         
   7   8   4       1104.50       1113.09        12.36 o                         
   8   8   4       1828.51       1849.07        18.65 o                         
   9   8   4        277.75        273.78         7.02 o                         
   1   9   4        350.53        308.19         4.38 o                         
   2   9   4       1802.33       1695.21        13.27 o                         
   3   9   4        595.80        584.47         5.87 o                         
   4   9   4       6409.94       6255.35        47.11 o                         
   5   9   4        552.25        563.09         6.85 o                         
   6   9   4        130.33        108.69         3.92 o                         
   7   9   4        507.67        555.70         8.18 o                         
   8   9   4        979.58        996.36        12.14 o                         
   0  10   4        681.18        694.90        10.65 o                         
   1  10   4       1650.87       1715.52        14.25 o                         
   2  10   4         17.34         13.18         1.52 o                         
   3  10   4        330.12        318.29         4.65 o                         
   4  10   4         54.23         49.92         2.44 o                         
   5  10   4        503.08        474.71         6.53 o                         
   6  10   4          3.32          9.52         2.51 o                         
   7  10   4         40.02         52.03         3.40 o                         
   8  10   4         61.24         63.89         3.85 o                         
   1  11   4          9.79         16.71         1.62 o                         
   2  11   4        187.37        205.20         3.60 o                         
   3  11   4        239.10        242.94         4.30 o                         
   4  11   4        455.28        464.21         6.05 o                         
   5  11   4       1559.60       1619.32        15.41 o                         
   6  11   4          0.48         -1.61         2.44 o                         
   7  11   4       1464.61       1400.81        15.40 o                         
   0  12   4       4861.10       4815.27        47.72 o                         
   1  12   4       1700.25       1713.09        14.07 o                         
   2  12   4         31.85         34.78         2.16 o                         
   3  12   4       2302.74       2173.59        18.36 o                         
   4  12   4        306.67        300.54         5.43 o                         
   5  12   4       1100.74       1075.05        11.67 o                         
   6  12   4       1541.58       1544.88        16.45 o                         
   7  12   4        373.76        356.61         7.24 o                         
   1  13   4       1884.77       1820.57        15.76 o                         
   2  13   4         59.33         62.41         2.71 o                         
   3  13   4          1.46          2.13         1.96 o                         
   4  13   4        817.91        793.34         9.52 o                         
   5  13   4        400.76        419.94         7.43 o                         
   6  13   4        273.25        255.16         6.33 o                         
   0  14   4         15.50         34.39         3.28 o                         
   1  14   4         22.46         20.16         2.27 o                         
   2  14   4         43.84         49.15         2.69 o                         
   3  14   4         82.44        106.16         5.56 o                         
   4  14   4         50.60         35.93         2.96 o                         
   5  14   4        157.90        167.64         5.65 o                         
   6  14   4         86.12         93.88         4.44 o                         
   1  15   4        584.36        598.15         8.05 o                         
   2  15   4        511.02        522.35         7.14 o                         
   3  15   4          4.57         10.74         2.65 o                         
   4  15   4        292.20        285.41         6.07 o                         
   5  15   4        174.91        164.52         5.79 o                         
   0  16   4       1045.36       1057.92        17.60 o                         
   1  16   4        110.91         98.77         4.11 o                         
   2  16   4        180.10        203.83         5.46 o                         
   3  16   4        759.03        784.09        10.02 o                         
   1  17   4         50.72         65.25         3.82 o                         
   1   1   5        140.28        142.13         2.64 o                         
   2   1   5       1638.81       1801.96        14.49 o                         
   3   1   5         70.54         95.67         2.39 o                         
   4   1   5        222.64        189.33         2.46 o                         
   5   1   5       3303.36       3383.29        24.52 o                         
   6   1   5         16.56         11.10         1.17 o                         
   7   1   5       8449.45       8450.88        66.78 o                         
   8   1   5       1643.51       1629.29        17.33 o                         
   9   1   5          0.89         -0.58         2.58 o                         
  10   1   5          1.60          0.29         3.28 o                         
   0   2   5       3146.05       3218.04        47.08 o                         
   1   2   5       8074.50       8392.15        65.56 o                         
   2   2   5       1327.88       1542.38        12.63 o                         
   3   2   5      21754.72      21148.61       163.51 o                         
   4   2   5       2626.70       2690.54        29.95 o                         
   5   2   5        902.52        900.76         8.06 o                         
   6   2   5         77.09         89.61         2.19 o                         
   7   2   5       3424.59       3420.97        27.17 o                         
   8   2   5        434.23        396.50         6.28 o                         
   9   2   5       1241.03       1202.47        15.28 o                         
  10   2   5        342.94        300.14         7.98 o                         
   1   3   5      19162.58      19140.27       147.57 o                         
   2   3   5        290.22        257.70         4.01 o                         
   3   3   5        186.97        242.50         2.90 o                         
   4   3   5        911.44        942.77         7.33 o                         
   5   3   5       4323.96       4499.74        33.90 o                         
   6   3   5         11.09         14.28         1.23 o                         
   7   3   5       3264.99       3233.40        25.65 o                         
   8   3   5          8.97         13.45         2.70 o                         
   9   3   5        256.05        258.25         5.99 o                         
  10   3   5         11.78         12.49         4.00 o                         
   0   4   5       1119.82       1229.73        15.61 o                         
   1   4   5          3.09          0.75         0.63 o                         
   2   4   5         57.70         59.25         2.73 o                         
   3   4   5        590.41        571.29         4.81 o                         
   4   4   5       1442.78       1542.89        12.78 o                         
   5   4   5       1729.67       1685.69        14.37 o                         
   6   4   5       1152.70       1134.88        10.09 o                         
   7   4   5        190.88        180.61         4.43 o                         
   8   4   5         15.81         21.75         3.33 o                         
   9   4   5          0.35          1.18         2.70 o                         
   1   5   5       6446.31       6500.39        44.27 o                         
   2   5   5         71.43         67.89         1.69 o                         
   3   5   5         87.66         74.23         1.64 o                         
   4   5   5       3708.51       3653.60        53.39 o                         
   5   5   5       2815.07       2861.74        28.95 o                         
   6   5   5         65.37         59.84         2.53 o                         
   7   5   5       6279.34       6194.92        56.39 o                         
   8   5   5        893.55        916.44        11.02 o                         
   9   5   5         56.85         53.10         3.58 o                         
   0   6   5       1293.33       1265.79        16.63 o                         
   1   6   5       3190.70       3031.40        21.14 o                         
   2   6   5       2013.29       1970.93        23.03 o                         
   3   6   5      19660.85      18734.70       226.04 o                         
   4   6   5          3.93          4.57         0.95 o                         
   5   6   5       2282.51       2370.73        25.84 o                         
   6   6   5          3.68         13.27         3.69 o                         
   7   6   5       2061.17       2154.47        20.45 o                         
   8   6   5        239.05        233.86         5.85 o                         
   9   6   5        826.37        796.20        11.35 o                         
   1   7   5       3615.21       3545.55        24.64 o                         
   2   7   5        476.19        510.87         5.30 o                         
   3   7   5       2042.64       2072.17        16.34 o                         
   4   7   5        177.06        210.93         3.22 o                         
   5   7   5        610.80        636.05         6.64 o                         
   6   7   5        880.58        914.66        10.21 o                         
   7   7   5       2292.94       2305.03        21.80 o                         
   8   7   5          7.04         12.49         2.72 o                         
   9   7   5        285.79        277.53         7.00 o                         
   0   8   5       2037.55       2088.19        21.41 o                         
   1   8   5       2102.99       2129.86        16.24 o                         
   2   8   5        123.55        137.17         2.83 o                         
   3   8   5         14.41         10.55         1.88 o                         
   4   8   5        840.97        855.95         8.19 o                         
   5   8   5        600.83        571.09         6.81 o                         
   6   8   5         41.69         77.32         3.17 o                         
   7   8   5       1060.14       1045.43        11.93 o                         
   8   8   5          0.01          6.06         2.73 o                         
   1   9   5        251.42        253.49         3.79 o                         
   2   9   5        116.85        120.20         2.69 o                         
   3   9   5        636.94        625.07         6.18 o                         
   4   9   5        165.02        182.83         3.92 o                         
   5   9   5       2403.09       2407.24        20.97 o                         
   6   9   5         53.93         48.85         3.02 o                         
   7   9   5       4055.71       4021.29        36.05 o                         
   8   9   5        431.07        491.98         8.09 o                         
   0  10   5         75.22         85.46         3.12 o                         
   1  10   5       1141.89       1128.69         9.22 o                         
   2  10   5         11.54          9.48         1.43 o                         
   3  10   5       6773.93       6531.99        55.15 o                         
   4  10   5        491.80        519.70         6.70 o                         
   5  10   5        188.87        203.22         4.89 o                         
   6  10   5        220.15        213.77         5.34 o                         
   7  10   5       1236.18       1248.03        14.08 o                         
   8  10   5        158.18        142.89         5.14 o                         
   1  11   5       4905.83       4765.90        34.86 o                         
   2  11   5       1272.82       1208.70        10.52 o                         
   3  11   5        975.30        885.95         9.42 o                         
   4  11   5          5.13          9.27         2.39 o                         
   5  11   5        734.01        754.24         9.61 o                         
   6  11   5          4.36          4.11         2.67 o                         
   7  11   5        521.87        544.58         8.55 o                         
   0  12   5        416.25        416.37        10.01 o                         
   1  12   5        647.93        627.68         6.68 o                         
   2  12   5        430.39        392.53         5.45 o                         
   3  12   5         16.71         14.56         2.01 o                         
   4  12   5        513.80        502.57         7.04 o                         
   5  12   5        997.38        930.80        11.34 o                         
   6  12   5         30.98         44.91         3.44 o                         
   7  12   5         56.72         52.11         3.78 o                         
   1  13   5        754.18        766.06         7.86 o                         
   2  13   5         90.20        109.44         5.09 o                         
   3  13   5         56.74         58.82         3.43 o                         
   4  13   5          9.33         15.43         2.48 o                         
   5  13   5       1131.49       1060.24        12.69 o                         
   6  13   5          5.81          6.76         3.05 o                         
   0  14   5          3.16          7.15         2.82 o                         
   1  14   5        206.71        190.55         4.73 o                         
   2  14   5        203.35        201.54         4.64 o                         
   3  14   5       3307.23       3255.90        28.26 o                         
   4  14   5         30.46         31.14         3.21 o                         
   5  14   5        608.01        600.60         9.22 o                         
   1  15   5       1352.13       1355.83        13.73 o                         
   2  15   5        101.99        115.10         3.85 o                         
   3  15   5        136.11        144.16         4.91 o                         
   4  15   5         38.45         59.63         3.76 o                         
   0  16   5         87.10        120.54         9.15 o                         
   1  16   5        188.16        203.67         5.70 o                         
   2  16   5          5.06         11.91         2.88 o                         
   3  16   5          7.62         12.59         2.81 o                         
   0   0   6       6452.24       6512.74       105.17 o                         
   1   0   6       2019.19       2403.29        27.98 o                         
   2   0   6         63.80         88.65         2.23 o                         
   3   0   6       2782.59       2747.92        26.69 o                         
   4   0   6      18699.30      19092.66       200.83 o                         
   5   0   6       1641.35       1672.91        20.23 o                         
   6   0   6        430.45        443.95         8.31 o                         
   7   0   6        328.88        340.78         7.71 o                         
   8   0   6        638.74        613.60        11.45 o                         
   9   0   6       1006.17        952.13        18.23 o                         
  10   0   6         75.40         82.99         8.01 o                         
   1   1   6       9915.52      10475.69        80.99 o                         
   2   1   6        203.70        177.81         2.89 o                         
   3   1   6         62.45         63.13         1.60 o                         
   4   1   6       6641.46       6621.63        49.19 o                         
   5   1   6       1539.51       1538.19        12.31 o                         
   6   1   6        455.66        473.33         5.66 o                         
   7   1   6         17.31         22.29         2.92 o                         
   8   1   6       5422.25       5487.26        50.71 o                         
   9   1   6          5.71         11.31         3.00 o                         
   0   2   6       2920.11       2900.79        33.76 o                         
   1   2   6       1261.52       1184.32        11.50 o                         
   2   2   6        909.09        916.99         8.02 o                         
   3   2   6        340.33        299.03         3.77 o                         
   4   2   6        607.84        650.55         6.68 o                         
   5   2   6       1254.83       1308.85        12.16 o                         
   6   2   6        184.51        179.11         3.46 o                         
   7   2   6         66.62         55.47         2.98 o                         
   8   2   6        121.40        103.82         4.17 o                         
   9   2   6          0.66          5.04         2.86 o                         
   1   3   6       2912.98       2966.79        21.14 o                         
   2   3   6         48.87         50.68         1.41 o                         
   3   3   6         82.02         49.68         1.62 o                         
   4   3   6      14634.77      14680.04       123.39 o                         
   5   3   6         17.09         32.67         2.98 o                         
   6   3   6        246.53        259.21         3.68 o                         
   7   3   6         21.04         20.01         2.72 o                         
   8   3   6       5686.18       5683.43        56.75 o                         
   9   3   6         25.99         29.38         3.63 o                         
   0   4   6      81283.59      70275.35       850.24 o                         
   1   4   6        198.14        256.62         2.77 o                         
   2   4   6       2946.08       2996.16        21.51 o                         
   3   4   6        205.50        162.09         2.59 o                         
   4   4   6      10370.37      10683.53        88.10 o                         
   5   4   6       3685.90       3750.29        30.38 o                         
   6   4   6       3218.62       3186.56        25.20 o                         
   7   4   6          4.04          3.73         3.26 o                         
   8   4   6       2506.86       2498.88        25.39 o                         
   9   4   6        521.29        501.55         9.93 o                         
   1   5   6       2461.54       2524.78        25.97 o                         
   2   5   6       4178.46       3912.25        56.22 o                         
   3   5   6        170.43        177.12         2.23 o                         
   4   5   6      11059.12      11066.28       122.40 o                         
   5   5   6        900.79        893.21        13.08 o                         
   6   5   6         99.37         99.77         3.10 o                         
   7   5   6         54.34         64.94         2.97 o                         
   8   5   6       1699.26       1718.28        20.43 o                         
   9   5   6          3.58          4.54         2.85 o                         
   0   6   6        413.93        367.24         5.20 o                         
   1   6   6        490.98        503.73         5.22 o                         
   2   6   6         23.37         20.36         1.08 o                         
   3   6   6        447.52        487.74         5.69 o                         
   4   6   6         78.32         73.92         2.46 o                         
   5   6   6        153.67        165.87         3.36 o                         
   6   6   6        452.79        469.95         6.22 o                         
   7   6   6        125.39        119.36         3.89 o                         
   8   6   6        149.62        128.12         6.01 o                         
   9   6   6         89.53         95.22         4.51 o                         
   1   7   6       4482.78       4580.07        34.50 o                         
   2   7   6          8.60         12.12         1.04 o                         
   3   7   6        219.59        207.78         3.49 o                         
   4   7   6       4975.40       4918.09        44.87 o                         
   5   7   6        279.14        276.62         4.77 o                         
   6   7   6        371.57        368.49         6.30 o                         
   7   7   6          7.18          9.29         2.41 o                         
   8   7   6       1796.60       1848.13        20.35 o                         
   9   7   6         14.27         24.59         3.49 o                         
   0   8   6      11148.97      10715.42       101.70 o                         
   1   8   6       1387.42       1284.79        10.93 o                         
   2   8   6         32.79         34.94         2.07 o                         
   3   8   6       1846.04       1789.50        14.87 o                         
   4   8   6       3256.05       3277.79        25.73 o                         
   5   8   6        588.13        673.76         8.32 o                         
   6   8   6       2649.04       2681.16        24.79 o                         
   7   8   6        130.91        150.41         5.22 o                         
   8   8   6        495.65        496.88         8.86 o                         
   1   9   6        785.93        794.50         6.89 o                         
   2   9   6        508.77        569.52         5.80 o                         
   3   9   6          5.20         14.27         1.48 o                         
   4   9   6        436.65        410.97         5.65 o                         
   5   9   6        536.57        525.69         7.35 o                         
   6   9   6        304.72        303.89         5.88 o                         
   7   9   6        281.92        309.53         6.38 o                         
   8   9   6        456.78        445.86         8.68 o                         
   0  10   6        285.78        256.29         4.98 o                         
   1  10   6         32.89         41.48         1.91 o                         
   2  10   6        204.52        185.78         3.18 o                         
   3  10   6         65.34         74.44         2.40 o                         
   4  10   6        220.17        216.81         4.46 o                         
   5  10   6         53.56         44.36         3.12 o                         
   6  10   6         29.23         38.97         3.10 o                         
   7  10   6         62.52         64.19         3.69 o                         
   8  10   6         24.84         28.81         3.43 o                         
   1  11   6        138.61        159.18         3.20 o                         
   2  11   6       1105.85       1115.91         9.54 o                         
   3  11   6         76.19         75.46         2.94 o                         
   4  11   6       2335.71       2315.26        21.99 o                         
   5  11   6         74.01         77.12         3.54 o                         
   6  11   6         81.71         84.64         3.82 o                         
   7  11   6         15.70         15.34         3.09 o                         
   0  12   6       4232.54       4143.96        41.65 o                         
   1  12   6          3.96          8.40         1.62 o                         
   2  12   6        990.59        979.71         9.30 o                         
   3  12   6        464.34        464.34         7.78 o                         
   4  12   6        917.65        951.42        11.27 o                         
   5  12   6         10.83         20.72         2.95 o                         
   6  12   6       2143.35       2153.18        21.49 o                         
   7  12   6        136.16        135.57         5.11 o                         
   1  13   6        477.13        480.08         5.71 o                         
   2  13   6       3237.62       3131.53        24.24 o                         
   3  13   6          8.04         13.95         2.47 o                         
   4  13   6       1441.14       1406.88        15.21 o                         
   5  13   6        265.67        266.99         6.38 o                         
   6  13   6         36.08         38.12         3.57 o                         
   0  14   6         40.55         62.05         4.05 o                         
   1  14   6          3.66         14.28         2.35 o                         
   2  14   6         63.20         54.12         2.86 o                         
   3  14   6          8.50         20.57         2.93 o                         
   4  14   6        126.53        116.21         4.43 o                         
   5  14   6          4.15         13.96         3.17 o                         
   1  15   6        349.55        390.83         6.56 o                         
   2  15   6        232.97        244.66         6.25 o                         
   3  15   6        101.93         94.87         3.89 o                         
   4  15   6        583.03        582.36         9.22 o                         
   0  16   6        982.61       1010.44        17.11 o                         
   1  16   6        247.97        269.60         5.84 o                         
   2  16   6        180.56        175.60         5.70 o                         
   3  16   6        437.31        444.88         7.70 o                         
   1   1   7        528.99        502.25         4.04 o                         
   2   1   7       1542.81       1461.65        12.13 o                         
   3   1   7       1577.07       1579.49        12.62 o                         
   4   1   7       2261.51       2233.75        19.68 o                         
   5   1   7       4110.06       4153.89        40.95 o                         
   6   1   7         12.24         13.69         1.82 o                         
   7   1   7       2139.05       2115.85        19.96 o                         
   8   1   7       2359.14       2335.57        23.66 o                         
   9   1   7        147.15        142.34         5.57 o                         
   0   2   7      29339.08      29445.82       305.00 o                         
   1   2   7      16151.95      16279.96       110.31 o                         
   2   2   7      10950.90      11603.88        97.77 o                         
   3   2   7       3155.76       3128.81        23.85 o                         
   4   2   7       4933.31       5237.00        59.29 o                         
   5   2   7        177.94        179.97         5.15 o                         
   6   2   7       2372.88       2342.09        21.48 o                         
   7   2   7          1.47          3.18         2.27 o                         
   8   2   7        207.57        200.26         7.11 o                         
   9   2   7        117.25        121.16         8.35 o                         
   1   3   7        526.87        522.19         5.30 o                         
   2   3   7       3100.97       2883.26        23.12 o                         
   3   3   7       1047.18       1052.47         9.94 o                         
   4   3   7       5315.87       5311.11        51.31 o                         
   5   3   7       1701.11       1731.36        15.98 o                         
   6   3   7       2491.31       2532.00        24.68 o                         
   7   3   7       2366.43       2371.24        23.70 o                         
   8   3   7       1313.60       1334.93        15.12 o                         
   9   3   7         11.93         14.39         3.18 o                         
   0   4   7         63.88         60.14         2.42 o                         
   1   4   7       1197.18       1201.18         8.88 o                         
   2   4   7       1561.11       1526.97        13.70 o                         
   3   4   7         94.18        117.41         2.61 o                         
   4   4   7        447.44        416.53         6.08 o                         
   5   4   7        234.06        232.87         3.87 o                         
   6   4   7          1.65          3.71         1.63 o                         
   7   4   7          6.47          2.79         2.30 o                         
   8   4   7         88.33         82.29         4.31 o                         
   9   4   7         67.42         75.38         5.11 o                         
   1   5   7        449.66        470.56         4.67 o                         
   2   5   7       2598.28       2551.34        20.50 o                         
   3   5   7       2600.02       2622.13        20.38 o                         
   4   5   7       8079.62       8126.38        72.04 o                         
   5   5   7        618.50        630.61         6.62 o                         
   6   5   7        778.65        767.35         7.91 o                         
   7   5   7       3393.03       3416.28        39.33 o                         
   8   5   7        616.31        626.46        11.27 o                         
   9   5   7        195.23        208.60         6.70 o                         
   0   6   7      24830.51      24442.80       235.06 o                         
   1   6   7       2696.24       2687.00        20.81 o                         
   2   6   7       4830.08       4752.70        74.08 o                         
   3   6   7       5863.78       5661.85        59.14 o                         
   4   6   7       1316.65       1396.74        12.76 o                         
   5   6   7        141.67        137.74         3.25 o                         
   6   6   7       1169.46       1150.82        10.83 o                         
   7   6   7          9.59         10.04         2.82 o                         
   8   6   7        266.26        312.64         7.05 o                         
   9   6   7        490.04        524.97         9.94 o                         
   1   7   7        929.31        955.11         8.06 o                         
   2   7   7       1350.20       1318.17        11.75 o                         
   3   7   7        101.53        115.80         2.77 o                         
   4   7   7       3176.06       3167.63        26.48 o                         
   5   7   7        744.27        781.48         8.42 o                         
   6   7   7          1.20         -1.53         2.10 o                         
   7   7   7        151.25        155.57         4.84 o                         
   8   7   7       1403.29       1397.79        16.68 o                         
   0   8   7        227.84        219.36         4.24 o                         
   1   8   7        277.67        273.67         3.44 o                         
   2   8   7        687.02        690.05        11.48 o                         
   3   8   7        277.48        294.71         3.99 o                         
   4   8   7        241.81        245.63         4.15 o                         
   5   8   7       1102.29       1082.10        11.06 o                         
   6   8   7         22.62         18.61         2.41 o                         
   7   8   7        162.97        157.56         4.75 o                         
   8   8   7         30.72         24.04         3.59 o                         
   1   9   7        415.68        448.74         4.65 o                         
   2   9   7       1756.33       1796.19        14.23 o                         
   3   9   7        401.38        377.52         4.74 o                         
   4   9   7        808.26        777.24         8.12 o                         
   5   9   7       1045.58       1043.07        10.96 o                         
   6   9   7         85.66        103.17         3.63 o                         
   7   9   7       1875.66       1840.29        17.71 o                         
   8   9   7        737.97        794.16        11.78 o                         
   0  10   7       5878.26       5829.04        56.82 o                         
   1  10   7        835.38        791.52         7.09 o                         
   2  10   7       1099.78       1167.40         9.74 o                         
   3  10   7       1522.04       1501.30        12.64 o                         
   4  10   7       1191.42       1182.64        11.96 o                         
   5  10   7        223.55        214.25         4.90 o                         
   6  10   7       2162.96       2207.44        20.36 o                         
   7  10   7         21.10         37.16         3.23 o                         
   1  11   7        777.58        805.56         7.82 o                         
   2  11   7        782.82        743.38         7.14 o                         
   3  11   7         14.49         21.82         2.05 o                         
   4  11   7       1372.78       1344.01        13.44 o                         
   5  11   7        469.99        468.31         7.48 o                         
   6  11   7        289.40        297.89         6.14 o                         
   7  11   7         13.38         15.34         2.92 o                         
   0  12   7        120.84        156.09         5.30 o                         
   1  12   7         27.27         46.96         2.24 o                         
   2  12   7         79.31         78.30         2.81 o                         
   3  12   7         33.05         53.25         2.95 o                         
   4  12   7         11.66         12.24         2.60 o                         
   5  12   7        391.38        421.01         7.00 o                         
   6  12   7         24.83         23.05         3.06 o                         
   1  13   7         62.95         75.57         2.78 o                         
   2  13   7        353.11        368.89         5.78 o                         
   3  13   7        106.44        113.98         3.97 o                         
   4  13   7        637.71        641.42         8.71 o                         
   5  13   7        203.93        218.83         5.83 o                         
   6  13   7         43.49         59.19         3.72 o                         
   0  14   7       4432.78       4549.16        50.47 o                         
   1  14   7        108.96        120.85         4.03 o                         
   2  14   7        876.13        871.44         9.55 o                         
   3  14   7        249.70        236.14         5.55 o                         
   4  14   7        137.85        141.88         4.89 o                         
   5  14   7        138.58        135.24         4.84 o                         
   1  15   7        628.98        637.61         9.02 o                         
   2  15   7        384.80        360.96         7.51 o                         
   3  15   7        189.85        195.20         5.54 o                         
   4  15   7        323.75        370.01         7.15 o                         
   0  16   7          2.69          4.92         3.64 o                         
   1  16   7        255.49        272.17         6.35 o                         
   2  16   7         45.02         53.30         3.84 o                         
   0   0   8       1126.77        903.40        13.68 o                         
   1   0   8      12110.75      12648.42       138.59 o                         
   2   0   8       1531.45       1633.22        18.16 o                         
   3   0   8       5599.97       5423.59        56.99 o                         
   4   0   8       1643.06       1515.23        23.35 o                         
   5   0   8       2337.71       2311.17        34.65 o                         
   6   0   8        495.89        441.15         8.71 o                         
   7   0   8        839.34        856.50        14.09 o                         
   8   0   8         84.85         83.92         6.17 o                         
   9   0   8       1317.70       1235.63        22.44 o                         
   1   1   8       3489.26       3753.60        26.59 o                         
   2   1   8        404.10        345.88         3.63 o                         
   3   1   8        977.04        966.25         8.25 o                         
   4   1   8         76.13        100.93         2.25 o                         
   5   1   8       1686.15       1697.78        18.64 o                         
   6   1   8        287.88        289.27         4.94 o                         
   7   1   8        636.22        630.97         8.69 o                         
   8   1   8         59.64         57.72         3.50 o                         
   9   1   8         22.08         14.91         3.23 o                         
   0   2   8       1987.89       2354.84        25.19 o                         
   1   2   8         96.49         82.74         1.41 o                         
   2   2   8        986.27        922.18         7.84 o                         
   3   2   8        153.62        151.07         2.53 o                         
   4   2   8        276.52        274.80         3.67 o                         
   5   2   8         64.05         64.21         2.70 o                         
   6   2   8        192.74        201.03         4.28 o                         
   7   2   8         13.24         13.43         2.57 o                         
   8   2   8          0.06          8.33         2.68 o                         
   9   2   8          4.53          1.44         3.48 o                         
   1   3   8      14881.97      14943.68       110.77 o                         
   2   3   8        177.61        178.50         2.61 o                         
   3   3   8       1700.13       1676.48        14.21 o                         
   4   3   8         38.95         65.42         3.50 o                         
   5   3   8       3495.90       3565.62        29.23 o                         
   6   3   8       1313.57       1267.78        13.94 o                         
   7   3   8       4706.75       4756.06        44.41 o                         
   8   3   8        518.22        523.79         8.39 o                         
   9   3   8         58.71         72.15         4.36 o                         
   0   4   8       1749.54       1802.03        47.48 o                         
   1   4   8       8521.78       8527.68        57.13 o                         
   2   4   8         49.09         59.22         1.39 o                         
   3   4   8      21562.31      20812.34       172.86 o                         
   4   4   8        575.35        558.30         6.38 o                         
   5   4   8       2911.95       2991.45        23.59 o                         
   6   4   8          3.58          3.82         2.02 o                         
   7   4   8        554.20        605.10         8.77 o                         
   8   4   8        267.17        280.80         7.06 o                         
   9   4   8        908.48        882.19        13.05 o                         
   1   5   8      14668.85      14816.61       111.70 o                         
   2   5   8         85.76        104.60         1.93 o                         
   3   5   8         63.21         55.85         3.61 o                         
   4   5   8        903.99        927.44         9.62 o                         
   5   5   8       2649.80       2608.87        22.03 o                         
   6   5   8         45.42         31.13         2.53 o                         
   7   5   8       2475.17       2421.28        26.56 o                         
   8   5   8         21.68         28.27         3.91 o                         
   9   5   8         15.18         17.09         3.83 o                         
   0   6   8        285.33        339.61         5.14 o                         
   1   6   8        331.39        351.41         4.12 o                         
   2   6   8       1381.62       1433.61        11.81 o                         
   3   6   8         14.11         16.23         2.02 o                         
   4   6   8        391.86        386.63         5.17 o                         
   5   6   8       1330.79       1306.77        12.40 o                         
   6   6   8        591.73        573.96         7.62 o                         
   7   6   8        227.97        231.98         6.55 o                         
   8   6   8         62.40         53.10         4.10 o                         
   1   7   8       2866.19       2799.94        19.90 o                         
   2   7   8       1385.49       1273.12        10.78 o                         
   3   7   8       1714.66       1744.94        23.91 o                         
   4   7   8         37.40         32.17         2.18 o                         
   5   7   8        567.08        588.68         7.08 o                         
   6   7   8          3.91          0.14         2.08 o                         
   7   7   8       2234.37       2224.84        25.34 o                         
   8   7   8        371.58        369.85         8.35 o                         
   0   8   8        154.28        183.52         4.40 o                         
   1   8   8        896.29        883.20         7.46 o                         
   2   8   8         29.72         27.87         1.39 o                         
   3   8   8       4849.36       4798.18        38.72 o                         
   4   8   8         39.48         44.25         2.29 o                         
   5   8   8        315.27        362.36         7.11 o                         
   6   8   8         21.15         22.37         2.41 o                         
   7   8   8         85.22        100.71         4.88 o                         
   8   8   8        340.13        359.81         8.66 o                         
   1   9   8       3619.00       3568.36        25.26 o                         
   2   9   8        632.65        612.32         6.23 o                         
   3   9   8        312.47        303.92         4.82 o                         
   4   9   8        515.45        546.11         6.87 o                         
   5   9   8       1382.87       1411.44        13.87 o                         
   6   9   8        343.44        322.38         5.93 o                         
   7   9   8        405.25        441.22         8.44 o                         
   0  10   8       3561.07       3707.66        37.27 o                         
   1  10   8        396.26        402.63         4.65 o                         
   2  10   8        420.99        440.67         5.58 o                         
   3  10   8        726.04        684.53         7.90 o                         
   4  10   8        135.08        136.57         4.22 o                         
   5  10   8        200.64        175.55         4.70 o                         
   6  10   8        242.13        264.12         5.77 o                         
   7  10   8        109.58        111.05         4.93 o                         
   1  11   8       1395.78       1428.52        12.07 o                         
   2  11   8        153.01        197.48         4.62 o                         
   3  11   8        657.86        635.89         8.39 o                         
   4  11   8        397.71        413.25         6.48 o                         
   5  11   8        876.60        895.98        10.41 o                         
   6  11   8        138.25        106.13         4.05 o                         
   7  11   8       1178.32       1165.43        14.03 o                         
   0  12   8        222.87        230.71         6.19 o                         
   1  12   8       1839.91       1786.81        14.80 o                         
   2  12   8         46.10         37.59         2.62 o                         
   3  12   8       5704.49       5563.47        48.14 o                         
   4  12   8          1.05         -2.37         2.37 o                         
   5  12   8        945.18       1005.48        11.52 o                         
   6  12   8         30.60         19.03         3.02 o                         
   1  13   8       2327.12       2244.45        19.13 o                         
   2  13   8         70.75         90.25         3.68 o                         
   3  13   8         13.64         13.82         2.76 o                         
   4  13   8        503.56        505.60         7.70 o                         
   5  13   8        764.97        747.30         9.84 o                         
   0  14   8         28.40         51.73         3.98 o                         
   1  14   8        156.25        161.12         5.06 o                         
   2  14   8         11.36         23.40         3.47 o                         
   3  14   8         15.39         20.82         2.93 o                         
   4  14   8         50.77         56.57         3.49 o                         
   1  15   8        411.22        420.12         7.39 o                         
   2  15   8          4.01          7.75         2.93 o                         
   3  15   8        264.65        260.21         6.35 o                         
   0  16   8         92.69        108.29         7.07 o                         
   1  16   8        121.04        143.45         5.60 o                         
   1   1   9       2260.36       2271.54        16.52 o                         
   2   1   9         54.29         43.45         1.72 o                         
   3   1   9       2447.21       2441.79        19.97 o                         
   4   1   9       8766.67       8802.92        73.39 o                         
   5   1   9        437.66        452.91         6.09 o                         
   6   1   9       2414.94       2328.91        21.62 o                         
   7   1   9        335.77        327.13         5.77 o                         
   8   1   9       2450.44       2399.08        24.51 o                         
   9   1   9        106.95         92.76         4.66 o                         
   0   2   9      37108.15      37525.46       388.84 o                         
   1   2   9        128.69        164.86         2.24 o                         
   2   2   9       5941.87       5933.60        44.48 o                         
   3   2   9       5195.63       5204.07        40.97 o                         
   4   2   9       5853.22       5839.70        46.35 o                         
   5   2   9       1907.06       1913.02        17.98 o                         
   6   2   9         60.05         66.97         5.82 o                         
   7   2   9       2123.79       2127.40        21.80 o                         
   8   2   9        593.97        646.77         9.59 o                         
   9   2   9        633.81        578.75        11.06 o                         
   1   3   9       5534.96       5757.14        41.33 o                         
   2   3   9        735.93        744.55        10.19 o                         
   3   3   9         22.21         36.43         1.67 o                         
   4   3   9       4215.46       4163.16        38.04 o                         
   5   3   9        117.59        126.65         4.31 o                         
   6   3   9          5.10          4.06         2.20 o                         
   7   3   9        875.49        891.99        11.27 o                         
   8   3   9       1599.57       1554.37        17.49 o                         
   9   3   9        446.55        464.05         9.16 o                         
   0   4   9        271.63        323.96         6.14 o                         
   1   4   9         63.85         36.87         1.45 o                         
   2   4   9         24.23         24.00         1.24 o                         
   3   4   9          0.40         10.25         2.02 o                         
   4   4   9          1.35          2.16         1.32 o                         
   5   4   9          2.77          7.52         3.42 o                         
   6   4   9        199.62        205.80         5.01 o                         
   7   4   9          4.87          7.00         2.65 o                         
   8   4   9         42.73         45.75         3.99 o                         
   9   4   9         57.57         57.81         4.36 o                         
   1   5   9       2661.34       2737.67        21.10 o                         
   2   5   9        225.81        238.31         3.49 o                         
   3   5   9        250.30        258.88         3.64 o                         
   4   5   9       4984.49       4988.96        37.93 o                         
   5   5   9         14.17         18.70         1.98 o                         
   6   5   9        102.23         97.24         3.78 o                         
   7   5   9        280.26        316.81         6.47 o                         
   8   5   9       2435.59       2428.59        27.36 o                         
   0   6   9      20278.32      19617.06       188.75 o                         
   1   6   9          7.95          4.09         1.23 o                         
   2   6   9        594.71        621.43         6.89 o                         
   3   6   9       6468.44       6424.49        48.33 o                         
   4   6   9       1418.60       1459.53        13.40 o                         
   5   6   9       1895.48       1934.02        18.38 o                         
   6   6   9        757.79        797.75        10.45 o                         
   7   6   9       1431.95       1474.23        18.31 o                         
   8   6   9         54.35         54.73         4.35 o                         
   1   7   9        468.80        461.78         4.56 o                         
   2   7   9        979.90        963.87         8.88 o                         
   3   7   9        693.28        705.55         8.04 o                         
   4   7   9       2825.80       2742.29        24.68 o                         
   5   7   9          4.23          5.04         1.88 o                         
   6   7   9        313.53        304.41         7.02 o                         
   7   7   9        731.62        769.57        11.87 o                         
   8   7   9        357.70        342.99         8.41 o                         
   0   8   9       1364.15       1368.46        15.17 o                         
   1   8   9        120.54        116.60         2.49 o                         
   2   8   9        431.70        441.42         5.26 o                         
   3   8   9        235.14        262.08         4.43 o                         
   4   8   9          3.35          3.62         1.81 o                         
   5   8   9        112.56        130.77         4.02 o                         
   6   8   9         49.07         46.81         4.12 o                         
   7   8   9        243.93        222.21         7.67 o                         
   8   8   9         68.10         77.03         5.00 o                         
   1   9   9        893.92        920.74         7.99 o                         
   2   9   9         21.84         25.81         1.95 o                         
   3   9   9          8.05          7.17         1.94 o                         
   4   9   9       4123.02       4066.07        33.73 o                         
   5   9   9        981.51        986.29        11.35 o                         
   6   9   9        384.83        368.94         7.29 o                         
   7   9   9        163.84        149.98         6.42 o                         
   0  10   9      11432.57      11548.86       110.16 o                         
   1  10   9        324.63        334.79         4.55 o                         
   2  10   9       1192.71       1124.51        11.15 o                         
   3  10   9       1241.83       1242.49        12.22 o                         
   4  10   9        397.35        413.48         6.79 o                         
   5  10   9        115.73        119.35         4.27 o                         
   6  10   9       1001.68       1021.24        13.14 o                         
   7  10   9        424.62        406.20         9.16 o                         
   1  11   9        478.97        499.14         6.20 o                         
   2  11   9       1544.21       1532.80        14.49 o                         
   3  11   9         20.38         34.83         2.62 o                         
   4  11   9        860.27        903.10        10.88 o                         
   5  11   9         78.63         77.83         3.77 o                         
   6  11   9          4.66          4.32         3.06 o                         
   0  12   9        654.65        580.96         9.77 o                         
   1  12   9         43.30         61.96         2.71 o                         
   2  12   9         10.64         17.92         2.35 o                         
   3  12   9        283.32        314.69         6.25 o                         
   4  12   9          2.29          0.31         2.62 o                         
   5  12   9         29.30         26.25         3.16 o                         
   6  12   9         99.69         92.98         4.73 o                         
   1  13   9        256.96        286.07         5.86 o                         
   2  13   9        397.37        424.69         7.04 o                         
   3  13   9         17.37         12.82         2.83 o                         
   4  13   9        575.71        576.18         8.77 o                         
   5  13   9        174.63        171.24         5.86 o                         
   0  14   9       1290.69       1246.91        19.47 o                         
   1  14   9        203.57        196.96         5.82 o                         
   2  14   9        303.15        319.20         6.54 o                         
   3  14   9        817.15        824.24        10.81 o                         
   4  14   9        192.63        206.01         6.13 o                         
   1  15   9        296.45        291.91         6.84 o                         
   2  15   9        186.55        187.18         6.08 o                         
   0   0  10      10495.88      11213.41       149.36 o                         
   1   0  10       4902.38       4812.88        50.38 o                         
   2   0  10       1131.06       1057.25        14.03 o                         
   3   0  10       3174.26       3054.73        37.85 o                         
   4   0  10       2692.41       2686.59        34.14 o                         
   5   0  10        347.76        333.80         7.53 o                         
   6   0  10       1553.53       1490.86        21.13 o                         
   7   0  10          0.97         -2.70         3.09 o                         
   8   0  10        894.06        912.46        18.23 o                         
   9   0  10        730.56        735.46        16.26 o                         
   1   1  10       1956.41       2053.37        15.18 o                         
   2   1  10       1986.49       2005.93        16.73 o                         
   3   1  10        954.51        983.79         9.82 o                         
   4   1  10       3508.97       3615.63        31.64 o                         
   5   1  10         34.49         41.81         2.38 o                         
   6   1  10         32.13         35.75         2.53 o                         
   7   1  10       1154.13       1151.64        13.52 o                         
   8   1  10       1551.17       1527.70        17.24 o                         
   9   1  10         62.61         64.67         4.45 o                         
   0   2  10       1718.27       1704.20        18.89 o                         
   1   2  10        898.63        838.93         6.90 o                         
   2   2  10        646.66        676.88         6.15 o                         
   3   2  10        200.50        212.19         3.60 o                         
   4   2  10        302.34        294.72         4.80 o                         
   5   2  10         15.04         15.58         2.01 o                         
   6   2  10        211.25        215.02         4.62 o                         
   7   2  10        273.92        251.90         5.82 o                         
   8   2  10          2.11          1.50         2.82 o                         
   1   3  10        347.19        382.00         3.83 o                         
   2   3  10       4339.61       4292.85        32.50 o                         
   3   3  10       3603.63       3581.11        28.94 o                         
   4   3  10       5075.29       5233.08        47.75 o                         
   5   3  10         57.04         45.42         2.44 o                         
   6   3  10         30.48         23.31         2.65 o                         
   7   3  10        647.52        673.21         9.50 o                         
   8   3  10       1273.53       1241.46        14.91 o                         
   0   4  10      16310.57      16492.31       192.09 o                         
   1   4  10       2011.65       1931.63        15.30 o                         
   2   4  10       1436.15       1366.74        12.04 o                         
   3   4  10        996.81        992.79         8.93 o                         
   4   4  10       1478.34       1500.69        13.60 o                         
   5   4  10        205.28        184.59         4.68 o                         
   6   4  10       4414.33       4390.20        41.28 o                         
   7   4  10          0.44         -1.07         2.57 o                         
   8   4  10       2393.01       2358.69        26.72 o                         
   1   5  10        360.61        388.41         4.84 o                         
   2   5  10       2931.68       2955.73        22.99 o                         
   3   5  10          0.89          0.48         1.27 o                         
   4   5  10       6109.16       5948.79        47.49 o                         
   5   5  10         52.93         49.65         2.91 o                         
   6   5  10        101.05         95.71         3.99 o                         
   7   5  10        100.14        109.43         4.45 o                         
   8   5  10       1380.19       1417.64        18.15 o                         
   0   6  10       1673.07       1659.79        17.55 o                         
   1   6  10        120.42        131.77         2.92 o                         
   2   6  10          8.04         10.21         1.60 o                         
   3   6  10        128.75        151.01         3.20 o                         
   4   6  10         64.67         76.27         2.74 o                         
   5   6  10       1143.95       1210.54        13.80 o                         
   6   6  10          3.03          1.46         2.46 o                         
   7   6  10         27.34         39.69         3.87 o                         
   8   6  10         52.69         44.61         4.25 o                         
   1   7  10         92.19         99.06         2.24 o                         
   2   7  10        777.96        777.13         8.14 o                         
   3   7  10        656.93        713.93         8.28 o                         
   4   7  10        961.54        992.87        10.75 o                         
   5   7  10          6.59         12.33         2.21 o                         
   6   7  10         31.55         28.61         3.46 o                         
   7   7  10       1191.20       1219.20        16.23 o                         
   8   7  10        451.65        413.57         9.11 o                         
   0   8  10       8857.02       8719.56        83.59 o                         
   1   8  10        175.99        158.28         2.84 o                         
   2   8  10        364.91        355.67         4.72 o                         
   3   8  10       2994.95       2899.16        24.54 o                         
   4   8  10       1214.08       1184.55        11.77 o                         
   5   8  10         93.18         87.12         3.61 o                         
   6   8  10       1759.33       1876.98        24.50 o                         
   7   8  10         30.34         32.54         4.40 o                         
   1   9  10       1451.66       1477.11        12.94 o                         
   2   9  10        501.65        497.04         6.30 o                         
   3   9  10         14.62         21.44         2.21 o                         
   4   9  10       1460.63       1481.08        14.22 o                         
   5   9  10          5.91         10.19         2.76 o                         
   6   9  10         30.37         26.80         3.76 o                         
   7   9  10          1.86          9.10         3.72 o                         
   0  10  10        146.04        183.82         4.81 o                         
   1  10  10         72.69         70.67         2.78 o                         
   2  10  10         13.88         15.26         2.19 o                         
   3  10  10        278.36        301.96         5.31 o                         
   4  10  10         20.12         11.98         2.56 o                         
   5  10  10        698.45        706.77        10.11 o                         
   6  10  10         67.43         80.53         5.22 o                         
   1  11  10        674.93        645.91         7.75 o                         
   2  11  10       1458.10       1443.98        13.96 o                         
   3  11  10        593.41        580.10         7.60 o                         
   4  11  10       1883.95       1837.29        18.46 o                         
   5  11  10         19.91         26.33         3.11 o                         
   6  11  10        112.63        123.55         5.69 o                         
   0  12  10       2397.38       2367.81        31.61 o                         
   1  12  10         24.56         26.94         2.42 o                         
   2  12  10        639.03        620.60         8.05 o                         
   3  12  10        376.69        398.45         6.97 o                         
   4  12  10        394.94        399.12         7.25 o                         
   5  12  10         81.65         78.70         3.99 o                         
   1  13  10        258.19        273.69         5.82 o                         
   2  13  10       1319.62       1220.60        13.52 o                         
   3  13  10        620.40        625.54         8.97 o                         
   4  13  10       1312.48       1354.90        15.09 o                         
   0  14  10        100.93        137.25         8.11 o                         
   1  14  10        557.49        619.07         8.90 o                         
   2  14  10          1.34          1.95         2.91 o                         
   3  14  10          7.27         14.36         3.00 o                         
   1  15  10         12.67         22.21         3.55 o                         
   1   1  11       3757.76       3847.39        27.57 o                         
   2   1  11        599.38        632.29         7.36 o                         
   3   1  11       1299.44       1271.40        19.17 o                         
   4   1  11        224.18        252.98         4.82 o                         
   5   1  11       1929.96       1862.40        17.81 o                         
   6   1  11         66.91         64.79         3.44 o                         
   7   1  11       2806.48       2874.63        28.65 o                         
   8   1  11          9.59         11.30         3.40 o                         
   0   2  11        483.80        460.78        10.38 o                         
   1   2  11       7898.25       7842.56        54.92 o                         
   2   2  11          1.29          1.98         1.20 o                         
   3   2  11      10672.42      10772.55        89.36 o                         
   4   2  11          0.15          1.18         2.26 o                         
   5   2  11        436.16        434.13         6.35 o                         
   6   2  11       3169.87       3152.21        28.67 o                         
   7   2  11        880.63        893.07        11.66 o                         
   8   2  11         67.65         53.07         4.33 o                         
   1   3  11        575.88        529.17         4.93 o                         
   2   3  11       1081.67       1044.04         9.23 o                         
   3   3  11         10.30         13.67         1.95 o                         
   4   3  11          0.77          4.53         2.25 o                         
   5   3  11       1618.33       1564.34        15.56 o                         
   6   3  11        173.05        147.05         4.89 o                         
   7   3  11       3195.66       3150.43        31.10 o                         
   8   3  11         10.68         13.39         3.20 o                         
   0   4  11       1943.55       1901.05        24.30 o                         
   1   4  11        321.28        320.85         4.15 o                         
   2   4  11         17.07         18.33         1.47 o                         
   3   4  11         42.04         39.53         2.01 o                         
   4   4  11         57.34         59.49         2.67 o                         
   5   4  11         27.48         25.68         2.64 o                         
   6   4  11         22.02         28.11         2.95 o                         
   7   4  11         38.24         49.50         3.58 o                         
   8   4  11          7.65         17.70         3.56 o                         
   1   5  11        272.65        258.24         3.90 o                         
   2   5  11       2959.79       2905.43        21.79 o                         
   3   5  11        358.04        363.40         4.68 o                         
   4   5  11         38.94         25.86         2.67 o                         
   5   5  11       2287.26       2233.05        22.55 o                         
   6   5  11        367.66        389.39         7.09 o                         
   7   5  11       2585.43       2588.05        26.48 o                         
   8   5  11         25.54         29.84         3.99 o                         
   0   6  11        489.23        490.33         6.82 o                         
   1   6  11       3420.09       3347.92        27.56 o                         
   2   6  11         14.19         15.62         1.65 o                         
   3   6  11       7003.61       7050.27        53.13 o                         
   4   6  11         16.57         17.26         2.04 o                         
   5   6  11          9.03         16.99         3.86 o                         
   6   6  11        535.50        522.95         8.37 o                         
   7   6  11        493.41        494.56         9.58 o                         
   1   7  11       1989.48       1975.50        16.33 o                         
   2   7  11          2.06          3.60         1.73 o                         
   3   7  11        382.55        364.47         5.60 o                         
   4   7  11        335.27        319.04         5.92 o                         
   5   7  11       1139.79       1153.31        13.67 o                         
   6   7  11          0.17         -2.97         2.97 o                         
   7   7  11       1363.10       1360.67        17.73 o                         
   0   8  11       1284.24       1273.91        14.57 o                         
   1   8  11         96.47        107.25         2.99 o                         
   2   8  11        425.31        410.21         5.63 o                         
   3   8  11          9.63         13.26         2.02 o                         
   4   8  11         27.72         33.20         2.78 o                         
   5   8  11        229.09        230.17         6.39 o                         
   6   8  11        336.06        325.45         8.67 o                         
   7   8  11          3.28          3.61         3.91 o                         
   1   9  11       1422.38       1464.98        12.96 o                         
   2   9  11        416.74        414.70         5.87 o                         
   3   9  11        128.28        114.03         3.71 o                         
   4   9  11        278.74        268.69         5.18 o                         
   5   9  11        592.60        565.27         9.83 o                         
   6   9  11          4.45          8.27         3.46 o                         
   0  10  11         12.20         19.22         3.27 o                         
   1  10  11       1680.88       1575.38        14.72 o                         
   2  10  11        118.26        118.52         3.95 o                         
   3  10  11       5170.75       5252.87        42.92 o                         
   4  10  11        493.40        479.61         7.10 o                         
   5  10  11        494.78        508.56         8.66 o                         
   6  10  11        209.29        193.12         7.02 o                         
   1  11  11        693.74        652.13         7.96 o                         
   2  11  11         60.79         57.58         3.17 o                         
   3  11  11          6.59          6.49         2.35 o                         
   4  11  11        149.91        174.50         5.31 o                         
   5  11  11        563.41        537.36         9.12 o                         
   0  12  11        311.79        310.45        10.24 o                         
   1  12  11         23.57         27.46         2.56 o                         
   2  12  11          6.58         10.52         2.46 o                         
   3  12  11         11.76         13.87         2.76 o                         
   4  12  11         34.04         46.07         3.39 o                         
   5  12  11          0.52          0.36         3.06 o                         
   1  13  11        338.94        318.61         6.80 o                         
   2  13  11        101.08        100.25         6.18 o                         
   3  13  11         96.86        103.94         4.21 o                         
   4  13  11         33.77         30.81         3.30 o                         
   0  14  11         34.54         44.40         5.56 o                         
   1  14  11        624.50        652.76        10.85 o                         
   2  14  11         36.29         31.55         3.46 o                         
   0   0  12       6027.04       6148.35        83.40 o                         
   1   0  12         18.67         25.33         2.22 o                         
   2   0  12       2288.44       2192.44        28.06 o                         
   3   0  12       3432.94       3485.36        43.22 o                         
   4   0  12       1666.91       1628.57        22.50 o                         
   5   0  12       2432.18       2354.68        32.66 o                         
   6   0  12       1520.69       1474.02        21.62 o                         
   7   0  12        809.85        781.98        14.28 o                         
   8   0  12       1271.71       1266.79        23.35 o                         
   1   1  12        846.62        839.72         7.50 o                         
   2   1  12       1278.22       1288.37        11.71 o                         
   3   1  12        883.09        828.61         9.09 o                         
   4   1  12       1477.50       1523.65        16.57 o                         
   5   1  12        553.34        559.16         7.61 o                         
   6   1  12         35.01         38.35         2.80 o                         
   7   1  12        292.72        285.02         6.58 o                         
   8   1  12        778.97        759.07        11.93 o                         
   0   2  12        155.54        124.72         3.65 o                         
   1   2  12        273.70        268.06         3.51 o                         
   2   2  12         47.37         39.64         1.95 o                         
   3   2  12          0.06          3.45         1.70 o                         
   4   2  12          8.88          9.56         1.95 o                         
   5   2  12        787.30        769.50         9.30 o                         
   6   2  12        257.90        288.19         6.17 o                         
   7   2  12         20.81         20.61         3.16 o                         
   8   2  12          0.36         -2.83         3.76 o                         
   1   3  12       3228.75       3285.27        25.37 o                         
   2   3  12        658.34        647.43         6.96 o                         
   3   3  12        398.00        399.87         5.80 o                         
   4   3  12       1082.03       1133.54        11.96 o                         
   5   3  12       2193.98       2197.53        20.89 o                         
   6   3  12        448.01        444.80         7.64 o                         
   7   3  12        482.37        477.92         8.32 o                         
   8   3  12       1443.69       1472.40        17.27 o                         
   0   4  12       1133.74       1152.84        17.84 o                         
   1   4  12        234.22        239.71         3.61 o                         
   2   4  12        349.51        332.78         4.34 o                         
   3   4  12       3625.12       3649.97        30.07 o                         
   4   4  12       2113.17       2049.46        19.40 o                         
   5   4  12        731.14        712.96         9.67 o                         
   6   4  12       1212.01       1187.50        14.15 o                         
   7   4  12       1103.23       1090.40        13.68 o                         
   8   4  12         22.74         28.06         3.93 o                         
   1   5  12       1494.23       1417.07        12.19 o                         
   2   5  12       1815.08       1868.60        14.77 o                         
   3   5  12        215.12        194.05         3.99 o                         
   4   5  12         98.24        103.95         4.12 o                         
   5   5  12       1315.55       1376.30        15.50 o                         
   6   5  12          0.31         -1.09         2.65 o                         
   7   5  12       1192.50       1135.36        14.21 o                         
   0   6  12       1736.76       1701.42        20.06 o                         
   1   6  12          2.84         11.94         1.67 o                         
   2   6  12        281.01        269.58         4.38 o                         
   3   6  12        662.14        611.97         7.13 o                         
   4   6  12        839.18        797.99         9.57 o                         
   5   6  12          0.58          1.13         2.41 o                         
   6   6  12        101.35         94.94         3.97 o                         
   7   6  12        166.53        176.34         6.70 o                         
   1   7  12        170.53        196.21         3.65 o                         
   2   7  12        112.08        130.46         3.45 o                         
   3   7  12        582.56        604.85         8.33 o                         
   4   7  12       1905.48       1853.61        21.24 o                         
   5   7  12        876.71        840.22        11.22 o                         
   6   7  12         86.53         78.35         4.21 o                         
   7   7  12        161.83        175.40         6.87 o                         
   0   8  12       1950.47       1875.20        25.24 o                         
   1   8  12        203.58        179.94         4.10 o                         
   2   8  12        468.38        458.26         6.18 o                         
   3   8  12       1101.59       1117.28        11.32 o                         
   4   8  12        189.58        177.65         5.18 o                         
   5   8  12        484.63        478.13         8.91 o                         
   6   8  12       1391.32       1433.52        20.29 o                         
   1   9  12        786.62        777.40         8.18 o                         
   2   9  12       3493.15       3457.89        29.04 o                         
   3   9  12         35.63         36.96         2.62 o                         
   4   9  12        293.44        300.44         5.93 o                         
   5   9  12        630.49        609.64        10.53 o                         
   6   9  12          4.76          5.95         3.55 o                         
   0  10  12       1292.10       1254.24        18.68 o                         
   1  10  12         16.55         32.66         2.45 o                         
   2  10  12        224.79        219.28         4.79 o                         
   3  10  12         46.61         63.81         3.09 o                         
   4  10  12         85.49         70.31         3.61 o                         
   5  10  12        139.44        148.69         6.36 o                         
   1  11  12        681.48        695.01         9.76 o                         
   2  11  12          2.91          5.45         2.34 o                         
   3  11  12          0.87          1.71         2.32 o                         
   4  11  12        722.62        724.12        10.66 o                         
   5  11  12        464.16        424.52         9.41 o                         
   0  12  12        878.05        823.39        17.02 o                         
   1  12  12       1042.05       1019.18        13.90 o                         
   2  12  12        254.86        241.73         5.37 o                         
   3  12  12       1009.30       1018.14        12.12 o                         
   4  12  12        349.24        355.21         7.71 o                         
   1  13  12        212.32        218.77         6.70 o                         
   2  13  12        533.47        527.56         8.25 o                         
   3  13  12          0.34         -1.76         2.86 o                         
   0  14  12        384.92        326.85        12.28 o                         
   1   1  13       1680.78       1698.94        14.89 o                         
   2   1  13       2853.30       2820.91        25.20 o                         
   3   1  13       1620.21       1593.52        15.49 o                         
   4   1  13       3247.13       3271.95        29.36 o                         
   5   1  13        258.18        234.97         5.19 o                         
   6   1  13         50.61         53.38         3.27 o                         
   7   1  13       1044.27        976.06        12.72 o                         
   0   2  13      10386.61      10612.19       110.41 o                         
   1   2  13       4572.94       4555.01        36.61 o                         
   2   2  13        349.73        347.47         5.24 o                         
   3   2  13        295.30        297.07         5.12 o                         
   4   2  13       2342.25       2308.93        21.65 o                         
   5   2  13       1323.37       1190.28        12.93 o                         
   6   2  13       3364.62       3346.77        32.75 o                         
   7   2  13        114.87        109.40         6.79 o                         
   1   3  13        251.85        239.12         4.72 o                         
   2   3  13        282.58        305.63         4.60 o                         
   3   3  13       1064.49       1043.09        11.17 o                         
   4   3  13       2721.19       2565.63        23.72 o                         
   5   3  13        256.69        244.70         5.34 o                         
   6   3  13         68.79         64.49         3.76 o                         
   7   3  13        192.81        192.22         6.02 o                         
   0   4  13        775.94        752.48        10.37 o                         
   1   4  13          9.21          5.99         1.75 o                         
   2   4  13        765.17        754.28         8.04 o                         
   3   4  13          3.19          2.93         1.92 o                         
   4   4  13         66.94         62.76         3.03 o                         
   5   4  13        163.82        185.71         5.35 o                         
   6   4  13          0.06         -2.72         2.72 o                         
   7   4  13          7.83          9.54         3.23 o                         
   1   5  13         17.00         28.34         1.82 o                         
   2   5  13        872.44        849.86         8.38 o                         
   3   5  13        902.03        961.36        10.64 o                         
   4   5  13        495.09        522.26         8.82 o                         
   5   5  13        434.22        459.31         7.80 o                         
   6   5  13         20.32         26.24         3.25 o                         
   7   5  13        934.51        924.02        12.52 o                         
   0   6  13       5926.33       5924.17        81.92 o                         
   1   6  13       1794.59       1798.39        16.07 o                         
   2   6  13        236.09        242.12         4.70 o                         
   3   6  13        162.09        172.17         4.91 o                         
   4   6  13       2204.82       2221.41        21.20 o                         
   5   6  13        461.18        421.07         7.07 o                         
   6   6  13       3144.67       3269.02        30.40 o                         
   7   6  13        161.84        142.73         6.14 o                         
   1   7  13        112.05        112.73         3.16 o                         
   2   7  13        894.81        859.57         9.23 o                         
   3   7  13        358.25        313.65         6.09 o                         
   4   7  13       1960.71       1898.54        21.83 o                         
   5   7  13        214.33        205.65         6.01 o                         
   6   7  13         34.09         43.23         3.74 o                         
   0   8  13        322.51        293.05         7.42 o                         
   1   8  13          6.80         15.82         2.01 o                         
   2   8  13        110.71        108.21         4.08 o                         
   3   8  13        168.96        172.27         4.72 o                         
   4   8  13          0.09         -0.04         2.86 o                         
   5   8  13         29.34         42.06         3.84 o                         
   6   8  13         18.28         22.99         4.25 o                         
   1   9  13        295.12        334.31         6.32 o                         
   2   9  13       1073.94       1078.43        11.17 o                         
   3   9  13        220.86        217.07         5.30 o                         
   4   9  13       1612.13       1667.09        18.46 o                         
   5   9  13         26.25         23.64         3.78 o                         
   0  10  13       4345.16       4382.56        54.79 o                         
   1  10  13        240.32        241.52         5.86 o                         
   2  10  13        556.70        531.90         7.26 o                         
   3  10  13         64.79         62.20         3.44 o                         
   4  10  13        967.85        961.45        12.67 o                         
   5  10  13        218.32        191.76         7.07 o                         
   1  11  13          0.15          6.93         2.69 o                         
   2  11  13        147.57        129.39         4.68 o                         
   3  11  13         10.94          2.52         2.59 o                         
   4  11  13       1068.68       1104.39        14.05 o                         
   0  12  13         75.57         80.26         6.17 o                         
   1  12  13          9.43         17.71         3.34 o                         
   2  12  13         32.56         39.49         3.45 o                         
   3  12  13         19.92         16.40         3.24 o                         
   1  13  13          6.06         16.56         3.40 o                         
   0   0  14       2817.66       2970.63        52.21 o                         
   1   0  14        771.11        811.67        12.57 o                         
   2   0  14        633.60        618.81        10.83 o                         
   3   0  14       6439.11       6442.63        77.65 o                         
   4   0  14        244.88        224.47         7.23 o                         
   5   0  14        280.05        296.19         8.31 o                         
   6   0  14        251.85        270.10         8.41 o                         
   7   0  14        624.08        587.46        15.44 o                         
   1   1  14       2820.83       2828.45        25.26 o                         
   2   1  14        118.51        113.88         3.54 o                         
   3   1  14         60.95         46.81         2.75 o                         
   4   1  14        567.98        552.88         7.67 o                         
   5   1  14       1440.05       1512.20        15.63 o                         
   6   1  14        123.53        122.71         4.35 o                         
   7   1  14       2385.24       2341.38        24.76 o                         
   0   2  14        121.44        137.82         7.60 o                         
   1   2  14        394.76        406.00         5.30 o                         
   2   2  14       1142.84       1117.68        11.66 o                         
   3   2  14         52.54         42.15         2.78 o                         
   4   2  14         58.00         60.29         3.04 o                         
   5   2  14         10.17          4.61         2.42 o                         
   6   2  14         33.94         34.07         3.33 o                         
   7   2  14         41.33         52.04         3.97 o                         
   1   3  14        338.91        348.54         5.31 o                         
   2   3  14       1854.42       1848.98        17.59 o                         
   3   3  14          1.28          7.14         2.12 o                         
   4   3  14        160.47        145.27         4.49 o                         
   5   3  14        910.39        911.01        11.66 o                         
   6   3  14         10.75          2.86         2.84 o                         
   7   3  14        851.08        798.04        11.44 o                         
   0   4  14       1701.05       1699.45        22.97 o                         
   1   4  14        394.45        394.94         5.77 o                         
   2   4  14        183.63        168.26         4.14 o                         
   3   4  14       3110.19       3060.25        27.69 o                         
   4   4  14         58.06         75.94         3.38 o                         
   5   4  14        401.19        398.59         7.34 o                         
   6   4  14        843.03        878.28        11.82 o                         
   7   4  14        217.79        186.23         6.39 o                         
   1   5  14       1041.39       1064.67        11.24 o                         
   2   5  14         18.43         13.85         1.83 o                         
   3   5  14         93.05         90.21         3.44 o                         
   4   5  14        998.19        918.78        11.61 o                         
   5   5  14        576.94        584.18         9.03 o                         
   6   5  14         11.21          8.20         3.12 o                         
   0   6  14       1936.86       1887.07        25.42 o                         
   1   6  14        170.33        189.60         4.79 o                         
   2   6  14         35.32         29.58         2.43 o                         
   3   6  14          2.29          1.87         2.44 o                         
   4   6  14         62.70         72.17         3.48 o                         
   5   6  14         47.56         41.90         3.25 o                         
   6   6  14         70.40         74.86         3.90 o                         
   1   7  14        849.48        871.48        10.02 o                         
   2   7  14        433.84        409.28         6.43 o                         
   3   7  14          5.59         11.21         3.02 o                         
   4   7  14         26.07         20.48         3.29 o                         
   5   7  14        909.58        893.08        12.02 o                         
   6   7  14        168.61        161.16         5.86 o                         
   0   8  14       1450.07       1605.87        22.79 o                         
   1   8  14        948.25        952.53        10.82 o                         
   2   8  14        205.81        188.82         5.11 o                         
   3   8  14       3852.76       3826.40        39.99 o                         
   4   8  14          1.48          0.73         3.14 o                         
   5   8  14        372.42        388.93         8.66 o                         
   1   9  14       1025.84       1051.54        12.71 o                         
   2   9  14         14.24         24.27         2.98 o                         
   3   9  14         31.32         37.94         3.25 o                         
   4   9  14        823.37        837.51        11.47 o                         
   5   9  14        581.98        576.93        10.59 o                         
   0  10  14        338.03        322.64         8.78 o                         
   1  10  14         55.45         51.66         3.37 o                         
   2  10  14        123.40        113.43         4.78 o                         
   3  10  14          1.17          3.58         2.63 o                         
   4  10  14        615.79        662.25        10.30 o                         
   1  11  14        209.36        220.20         5.95 o                         
   2  11  14        712.80        692.34        11.07 o                         
   3  11  14         26.37         20.39         3.41 o                         
   0  12  14        887.42        908.02        18.68 o                         
   1  12  14        204.44        214.73         6.81 o                         
   2  12  14        136.77        126.28         5.40 o                         
   1   1  15       2758.07       2772.22        26.80 o                         
   2   1  15         67.49         64.91         2.83 o                         
   3   1  15          2.12         -0.36         2.15 o                         
   4   1  15        558.30        541.54         7.71 o                         
   5   1  15        249.58        248.30         5.74 o                         
   6   1  15          7.67         15.43         3.16 o                         
   0   2  15       4037.55       4072.21        58.22 o                         
   1   2  15        104.83        118.82         4.09 o                         
   2   2  15         41.17         32.10         2.40 o                         
   3   2  15       3528.61       3514.71        31.45 o                         
   4   2  15       1223.61       1197.55        13.06 o                         
   5   2  15       1859.48       1756.75        17.91 o                         
   6   2  15        327.91        338.04         7.26 o                         
   1   3  15       2296.27       2244.62        22.32 o                         
   2   3  15        117.77        129.89         4.07 o                         
   3   3  15        265.14        240.88         5.21 o                         
   4   3  15       1109.33       1061.93        12.06 o                         
   5   3  15        375.99        379.53         7.34 o                         
   6   3  15        180.17        184.00         6.07 o                         
   0   4  15         31.25         33.19         3.90 o                         
   1   4  15         79.68         73.79         2.88 o                         
   2   4  15         15.31         16.32         2.52 o                         
   3   4  15        324.33        326.65         5.93 o                         
   4   4  15        163.39        166.05         5.40 o                         
   5   4  15        184.81        200.28         5.91 o                         
   6   4  15         24.30         29.58         3.49 o                         
   1   5  15       2644.07       2650.32        26.09 o                         
   2   5  15          6.92          7.24         2.35 o                         
   3   5  15         70.44         64.27         3.17 o                         
   4   5  15       1398.69       1364.40        15.58 o                         
   5   5  15        864.74        928.64        12.19 o                         
   6   5  15        191.68        196.26         6.28 o                         
   0   6  15       4224.85       4050.39        50.55 o                         
   1   6  15        184.37        188.20         5.02 o                         
   2   6  15         83.75        100.23         4.30 o                         
   3   6  15       1871.05       1870.41        19.77 o                         
   4   6  15        866.83        838.74        10.50 o                         
   5   6  15        627.22        608.94         9.01 o                         
   1   7  15       1236.57       1179.29        13.66 o                         
   2   7  15          1.75          4.57         3.13 o                         
   3   7  15        148.36        160.59         5.84 o                         
   4   7  15        216.09        202.14         6.58 o                         
   5   7  15        541.42        542.57         9.19 o                         
   0   8  15         11.96         10.75         3.49 o                         
   1   8  15        126.07        137.11         4.78 o                         
   2   8  15         29.06         40.82         3.50 o                         
   3   8  15          0.04          0.69         3.28 o                         
   4   8  15         38.38         33.73         3.82 o                         
   1   9  15        942.55        983.41        13.35 o                         
   2   9  15          2.44          1.11         2.95 o                         
   3   9  15          1.70          1.84         3.18 o                         
   4   9  15        292.05        289.78         7.07 o                         
   0  10  15        534.51        481.55        13.09 o                         
   1  10  15        498.79        462.48         8.78 o                         
   2  10  15          5.29         13.18         3.23 o                         
   3  10  15       1428.79       1444.19        18.31 o                         
   1  11  15        586.24        589.82        10.37 o                         
   2  11  15         78.66         70.03         4.41 o                         
   0   0  16       5702.98       5749.19       143.28 o                         
   1   0  16         25.97         31.43         4.15 o                         
   2   0  16       2213.29       2259.91        35.05 o                         
   3   0  16          2.64          7.25         3.22 o                         
   4   0  16        396.62        410.55         9.87 o                         
   5   0  16        674.48        681.31        13.30 o                         
   6   0  16       3650.72       3698.71        48.31 o                         
   1   1  16        153.55        164.21         5.23 o                         
   2   1  16       2005.50       2017.11        21.49 o                         
   3   1  16        197.07        219.66         5.06 o                         
   4   1  16       1063.55       1012.66        11.74 o                         
   5   1  16         69.31         73.01         3.70 o                         
   6   1  16         53.91         66.86         4.26 o                         
   0   2  16        734.01        753.14        15.19 o                         
   1   2  16        169.08        173.24         5.98 o                         
   2   2  16         17.13         21.41         2.82 o                         
   3   2  16         17.30         22.43         2.61 o                         
   4   2  16          4.94          1.04         2.44 o                         
   5   2  16         90.02        102.76         4.17 o                         
   6   2  16        111.93        128.80         5.13 o                         
   1   3  16        230.37        226.28         6.49 o                         
   2   3  16       1449.40       1395.71        15.47 o                         
   3   3  16         47.56         59.06         3.86 o                         
   4   3  16        480.83        468.84         7.43 o                         
   5   3  16          2.40          1.37         2.90 o                         
   0   4  16       4108.44       4178.64        60.34 o                         
   1   4  16        108.34        102.24         4.86 o                         
   2   4  16       1624.24       1646.82        17.77 o                         
   3   4  16         30.72         31.88         2.83 o                         
   4   4  16        104.34         90.74         4.10 o                         
   5   4  16        274.95        232.91         6.50 o                         
   1   5  16          3.88          3.93         2.74 o                         
   2   5  16        914.58        922.72        11.73 o                         
   3   5  16         12.50         13.92         2.82 o                         
   4   5  16        847.17        871.59        11.65 o                         
   5   5  16          0.22          0.23         3.12 o                         
   0   6  16         18.92         19.23         4.20 o                         
   1   6  16        433.59        473.74         8.44 o                         
   2   6  16        208.14        242.64         6.47 o                         
   3   6  16        159.25        169.10         6.79 o                         
   4   6  16          0.04         -1.66         2.91 o                         
   5   6  16         34.75         43.03         3.52 o                         
   1   7  16         45.66         54.59         3.32 o                         
   2   7  16       1689.58       1726.92        22.52 o                         
   3   7  16        344.51        342.47         8.60 o                         
   4   7  16       1307.00       1306.23        16.97 o                         
   0   8  16       2791.58       2718.14        41.84 o                         
   1   8  16          3.62          3.56         2.72 o                         
   2   8  16       1026.97       1041.62        15.74 o                         
   3   8  16        106.72        130.08         7.90 o                         
   1   9  16          2.41          9.27         3.16 o                         
   2   9  16        877.43        851.05        14.00 o                         
   3   9  16        105.37        100.59         5.51 o                         
   0  10  16          6.77          8.24         5.79 o                         
   1  10  16        208.77        226.83         6.91 o                         
   1   1  17        511.25        513.42         9.78 o                         
   2   1  17       1423.53       1437.23        17.47 o                         
   3   1  17        144.36        156.18         5.31 o                         
   4   1  17        106.34        110.97         4.18 o                         
   5   1  17        628.12        661.44         9.53 o                         
   0   2  17        143.33        119.28         9.12 o                         
   1   2  17       1453.83       1431.10        19.00 o                         
   2   2  17        503.39        506.78         8.85 o                         
   3   2  17       2391.27       2379.41        24.44 o                         
   4   2  17          3.27          3.51         2.65 o                         
   5   2  17         12.96         20.44         3.37 o                         
   1   3  17        640.10        659.31        11.23 o                         
   2   3  17        660.60        650.34        11.54 o                         
   3   3  17       1160.53       1167.32        14.09 o                         
   4   3  17        774.85        764.22        10.01 o                         
   5   3  17        329.58        298.98         7.10 o                         
   0   4  17        166.08        188.63        10.23 o                         
   1   4  17         29.59         28.97         3.61 o                         
   2   4  17        108.16        123.88         5.68 o                         
   3   4  17         10.63         10.08         3.00 o                         
   4   4  17          4.32         -0.27         2.91 o                         
   1   5  17       1076.17       1079.27        15.72 o                         
   2   5  17        849.92        882.53        12.59 o                         
   3   5  17        509.24        519.77         9.29 o                         
   4   5  17         45.91         38.93         3.92 o                         
   0   6  17        925.83        914.00        17.86 o                         
   1   6  17       1290.45       1264.69        17.76 o                         
   2   6  17        272.98        255.43         6.90 o                         
   3   6  17       1914.14       1933.28        24.98 o                         
   4   6  17          1.17          0.14         3.70 o                         
   1   7  17        351.40        369.86         8.86 o                         
   2   7  17        191.32        172.69         6.99 o                         
   3   7  17         80.30         65.68         4.89 o                         
   0   8  17         87.30         83.62         6.14 o                         
   1   8  17         42.52         47.47         4.98 o                         
   2   8  17          0.07          4.74         3.63 o                         
   0   0  18        917.08        933.27        32.88 o                         
   1   0  18        201.85        259.53        12.45 o                         
   2   0  18        146.98        147.78         8.25 o                         
   3   0  18       1546.33       1531.59        26.61 o                         
   4   0  18          6.25         13.22         4.10 o                         
   1   1  18       1536.87       1520.59        23.19 o                         
   2   1  18        243.43        248.33         7.45 o                         
   3   1  18         23.84         29.06         3.56 o                         
   4   1  18         61.94         55.79         3.89 o                         
   0   2  18        265.61        282.58        12.70 o                         
   1   2  18        133.77        154.19         7.51 o                         
   2   2  18         25.96         29.65         3.89 o                         
   3   2  18        154.18        163.79         6.21 o                         
   4   2  18         30.66         25.59         3.41 o                         
   1   3  18        694.30        711.32        13.89 o                         
   2   3  18          7.48         11.42         3.63 o                         
   3   3  18        233.25        243.83         7.00 o                         
   4   3  18        217.66        241.22         7.14 o                         
   0   4  18        642.29        660.10        18.54 o                         
   1   4  18        178.43        196.41         7.03 o                         
   2   4  18        362.60        362.70         8.88 o                         
   3   4  18       2484.10       2607.79        32.25 o                         
   1   5  18        636.99        607.31        11.25 o                         
   2   5  18        251.75        258.13         7.95 o                         
   3   5  18          0.01          3.13         3.70 o                         
   0   6  18         64.20         61.98         7.13 o                         
   1   6  18          1.27          1.57         3.33 o                         
   2   6  18         22.51         17.43         4.49 o                         
   1   7  18       1262.12       1262.69        18.26 o                         
   1   1  19         25.19         36.77         4.70 o                         
   2   1  19        544.03        587.59        13.01 o                         
   0   2  19       1534.23       1540.35        34.04 o                         
   1   2  19         30.89         23.04         4.39 o                         
   2   2  19        399.35        441.39        12.09 o                         
   1   3  19        115.67        112.39         6.32 o                         
   2   3  19       1069.51       1080.75        17.41 o                         
   0   4  19          2.53          6.41         5.79 o                         
   1   4  19         53.55         54.88         5.23 o                         
                                                                                
